# Supplementary material for: RNA-seq reveals insights into molecular mechanisms of metabolic restoration via tryptophan supplementation in low birth weight piglet model
Source: J Anim Sci. 2022 May 11;100(5):skac156. doi: 10.1093/jas/skac156 (PMC9155244; doi:10.1093/jas/skac156)
Supplement: skac156_suppl_Supplementary_Materials [file skac156_suppl_supplementary_materials.zip]

Archive with 10 entries (10 files):
- skac156_suppl_Supplementary_File_S6.xlsx
- skac156_suppl_Supplementary_Figure_S1.jpeg
- skac156_suppl_Supplementary_Figure_S2.jpeg
- skac156_suppl_Supplementary_Figure_S3.jpeg
- skac156_suppl_Supplementary_Figure_S4.jpeg
- skac156_suppl_Supplementary_File_S1.xlsx
- skac156_suppl_Supplementary_File_S2.xlsx
- skac156_suppl_Supplementary_File_S3.xlsx
- skac156_suppl_Supplementary_File_S4.xlsx
- skac156_suppl_Supplementary_File_S5.xlsx
