# Supplementary material for: RNA-seq reveals insights into molecular mechanisms of metabolic restoration via tryptophan supplementation in low birth weight piglet model
Source: J Anim Sci. 2022 May 11;100(5):skac156. doi: 10.1093/jas/skac156 (PMC9155244; doi:10.1093/jas/skac156)
Supplement: skac156_suppl_Supplementary_Materials [file skac156_suppl_supplementary_materials.zip › skac156_suppl_Supplementary_File_S6.xlsx]

## Sheet: A3SS
	ID	GeneID	geneSymbol	chr	strand	longExonStart_0base	longExonEnd	shortES	shortEE	flankingES	flankingEE	ID	IJC_SAMPLE_1						average	SJC_SAMPLE_1						average	IJC_SAMPLE_2						average	SJC_SAMPLE_2						average	IncFormLen	SkipFormLen	PValue	FDR	IncLevel1	IncLevel2	IncLevelDifference
A3SS	1090	ENSSSCG00000027859	HDAC7	chr5	-	78166519	78166607	78166519	78166577	78166732	78166920	1090	6	1	1	0	0	0	1.33333	35	30	17	23	24	43	28.6667	5	0	2	2	7	0	2.66667	17	15	20	22	18	25	19.5	178	149	0.0019483	0.0963136	0.0374748	0.102714	0.0652395
A3SS	1063	ENSSSCG00000032475	CEP44	chr14	-	15891262	15891414	15891262	15891401	15893000	15893048	1063	10	9	9	8	6	2	7.33333	0	1	0	1	0	0	0.333333	10	8	5	18	5	12	9.66667	1	6	2	4	0	0	2.16667	161	149	4.14113e-05	0.0117712	0.953184	0.80503	0.148154
A3SS	549	ENSSSCG00000014626	HPX	chr9	+	3292027	3292136	3292028	3292136	3291570	3291782	549	40	72	27	50	74	26	48.1667	0	2	652	0	0	773	237.833	71	70	6	15	16	64	40.3333	293	371	1107	366	759	0	482.667	149	149	2.29373e-06	0.000869322	0.168415	0.0771192	0.0912957
A3SS	1106	ENSSSCG00000022963	NA	chr3	+	40490610	40490735	40490649	40490735	40490035	40490120	1106	7	0	5	5	5	2	4	26	38	20	32	25	27	28	7	7	7	11	11	8	8.5	20	27	18	51	11	26	25.5	187	149	0.00124625	0.0644083	0.102195	0.209859	0.107664
A3SS	1253	ENSSSCG00000008179	REV1	chr3	+	54857027	54857230	54857114	54857230	54856726	54856892	1253	2	2	4	3	2	2	2.5	20	8	27	16	10	23	17.3333	7	5	5	7	9	13	7.66667	26	18	21	13	18	23	19.8333	235	149	0.000278841	0.0264423	0.0837863	0.196847	0.11306
A3SS	1495	ENSSSCG00000002877	NA	chr6	+	44351642	44351741	44351645	44351741	44351259	44351380	1495	3	1	0	0	3	4	1.83333	4	15	13	13	5	10	10	0	0	0	1	0	0	0.166667	17	18	5	14	5	17	12.6667	151	149	0.000601352	0.0427336	0.153192	0.0128172	0.140375
A3SS	364	ENSSSCG00000010056	NA	chr14	+	49633226	49633390	49633282	49633390	49632232	49632390	364	11	11	11	19	15	2	11.5	2	4	1	5	0	0	2	12	17	15	22	9	6	13.5	0	0	0	0	1	2	0.5	204	149	0.000175924	0.0236249	0.807683	0.951739	0.144056

## Sheet: A5SS
ID	GeneID	geneSymbol	chr	strand	longExonStart_0base	longExonEnd	shortES	shortEE	flankingES	flankingEE	ID	IJC_SAMPLE_1						average	SJC_SAMPLE_1						average	IJC_SAMPLE_2						average	SJC_SAMPLE_2						average	IncFormLen	SkipFormLen	PValue	FDR	IncLevel1	IncLevel2	IncLevelDifference
45	ENSSSCG00000008395	VRK2	chr3	-	83535940	83536075	83536020	83536075	83534288	83534429	45	23	16	1	5	20	15	13.3333	0	2	0	0	0	3	0.833333	6	4	21	10	8	3	8.66667	0	3	2	3	1	3	2	228	149	1.59011e-05	0.00355125	0.912711	0.739031	0.17368
978	ENSSSCG00000017952	SAT2	chr12	-	52912219	52912503	52912401	52912503	52911722	52912086	978	45	60	65	35	26	13	40.6667	6	4	0	0	0	5	2.5	58	44	57	37	15	39	41.6667	2	0	0	0	2	1	0.833333	298	149	0.00123267	0.0412945	0.890511	0.961538	0.0710275
1076	ENSSSCG00000031532	GBGT1	chr1	-	272836299	272836449	272836314	272836449	272835378	272835503	1076	2	0	0	1	1	1	0.833333	1	6	8	8	3	8	5.66667	5	3	3	0	0	6	2.83333	15	6	11	3	6	3	7.33333	163	149	0.000919774	0.0362499	0.118498	0.260999	0.142501
945	ENSSSCG00000008721	ABLIM2	chr8	+	3043088	3043213	3043088	3043096	3043296	3043377	945	0	2	1	0	1	0	0.666667	2	5	2	7	0	2	3	2	2	1	6	5	5	3.5	2	1	6	5	7	8	4.83333	265	149	0.000115125	0.0077134	0.11107	0.289347	0.178277
206	ENSSSCG00000010316	KAT6B	chr14	+	77546518	77547450	77546518	77546574	77548419	77548541	206	5	2	2	3	2	4	3	3	4	1	0	1	1	1.66667	2	4	4	6	11	1	4.66667	3	1	0	0	0	0	0.666667	298	149	9.62638e-05	0.00768836	0.473684	0.777778	0.304094
191	ENSSSCG00000012993	SLC25A45	chr2	+	6852706	6853259	6852706	6852750	6853567	6853753	191	19	2	12	18	5	22	13	2	1	2	2	0	4	1.83333	12	9	9	13	1	9	8.83333	0	0	0	0	0	0	0	298	149	5.39139e-05	0.00722446	0.78	1	0.22
921	ENSSSCG00000014240	CSNK1G3	chr2	+	127108498	127108594	127108498	127108588	127117513	127117620	921	2	5	5	3	5	1	3.5	0	0	2	0	1	0	0.5	2	0	8	4	5	6	4.16667	4	2	0	6	1	7	3.33333	154	149	2.0363e-07	0.000136432	0.871345	0.547392	0.323953
920	ENSSSCG00000014794	NUP98	chr9	+	6355157	6355296	6355157	6355245	6361823	6361916	920	6	4	0	6	2	5	3.83333	40	23	29	34	34	27	31.1667	0	3	0	3	1	2	1.5	59	40	41	18	30	32	36.6667	199	149	0.000650703	0.0311408	0.0843258	0.0297201	0.0546057
726	ENSSSCG00000040434	KANSL3	chr3	+	57002836	57004811	57002836	57002888	57005466	57005609	726	19	15	6	16	24	19	16.5	2	0	0	0	0	3	0.833333	15	19	20	22	12	8	16	2	7	0	2	0	1	2	298	149	8.36742e-05	0.00768836	0.908257	0.8	0.108257
725	ENSSSCG00000040434	KANSL3	chr3	+	57002836	57003833	57002836	57002888	57005466	57005609	725	19	19	6	17	25	21	17.8333	2	0	0	0	0	3	0.833333	15	19	21	22	14	8	16.5	2	7	0	2	0	1	2	298	149	8.98325e-05	0.00768836	0.91453	0.804878	0.109652

## Sheet: MXE
ID	GeneID	geneSymbol	chr	strand	1stExonStart_0base	1stExonEnd	2ndExonStart_0base	2ndExonEnd	upstreamES	upstreamEE	downstreamES	downstreamEE	ID	IJC_SAMPLE_1						average	SJC_SAMPLE_1						average	IJC_SAMPLE_2						average	SJC_SAMPLE_2						average	IncFormLen	SkipFormLen	PValue	FDR	IncLevel1	IncLevel2	IncLevelDifference
3991	ENSSSCG00000001062	DTNBP1	chr7	-	11658812	11658835	11682627	11682760	11613442	11613598	11688037	11688098	3991	19	16	42	27	26	27	26.1667	1	0	4	1	0	1	1.16667	30	15	24	30	16	13	21.3333	5	6	2	4	2	9	4.66667	281	171	2.27031e-06	0.000753959	0.931735	0.735583	0.196152
3175	ENSSSCG00000002825	NA	chr6	-	29895344	29895449	29897196	29897301	29893076	29893115	29898783	29898937	3175	1772	2136	3074	2122	2033	2182	2219.83	462	1576	1416	1895	1624	779	1292	2171	1885	973	882	766	2224	1483.5	1755	1556	800	732	716	1785	1224	253	253	0.000955237	0.0748519	0.632101	0.547922	0.0841786
1012	ENSSSCG00000002935	NA	chr6	-	46115302	46115361	46116333	46116750	46105221	46105348	46119802	46120147	1012	10	12	15	18	7	3	10.8333	0	0	0	2	1	0	0.5	23	15	5	10	6	22	13.5	3	0	7	4	3	2	3.16667	298	207	3.502e-07	0.00016282	0.937696	0.747559	0.190137
3295	ENSSSCG00000027444	STAU1	chr17	-	50849729	50849854	50859775	50859850	50846607	50846764	50869005	50869076	3295	2	2	1	1	2	1	1.5	1	0	0	1	0	0	0.333333	1	0	1	1	1	3	1.16667	2	4	1	1	1	2	1.83333	223	273	8.72378e-08	6.75996e-05	0.846366	0.437901	0.408465
3409	ENSSSCG00000006350	NA	chr4	-	88879993	88880248	88885838	88886096	88874465	88874503	88887584	88887605	3409	1	0	1	0	0	1	0.5	2	7	7	3	1	3	3.83333	0	1	0	43	0	3	7.83333	14	3	2	1	13	3	6	298	298	0.00068312	0.0580985	0.115385	0.566265	0.45088
5145	ENSSSCG00000027608	FAM172A	chr2	-	100789433	100789625	100794971	100795037	100714594	100714813	100850405	100850506	5145	0	1	0	2	0	0	0.5	14	8	14	5	5	5	8.5	2	4	0	0	1	3	1.66667	10	5	3	10	5	14	7.83333	214	298	0.00135501	0.0944981	0.0757114	0.228563	0.152851
825	ENSSSCG00000015410	PHTF2	chr9	-	102229857	102229953	102231070	102231226	102224401	102224527	102236719	102236806	825	4	8	2	5	6	7	5.33333	0	2	0	2	1	0	0.833333	8	5	3	2	4	7	4.83333	9	1	3	5	1	1	3.33333	298	244	1.90654e-05	0.0055401	0.83975	0.542805	0.296946
5641	ENSSSCG00000011795	IGF2BP2	chr13	-	123498899	123498968	123507118	123507247	123497991	123498108	123510128	123510264	5641	7	5	3	5	10	1	5.16667	2	0	0	1	1	1	0.833333	4	3	0	5	2	1	2.5	3	0	1	7	3	3	2.83333	277	217	4.22158e-06	0.00133824	0.829265	0.408714	0.420551
325	ENSSSCG00000023054	IDO2	chr17	+	9316047	9316165	9335021	9335073	9303329	9303449	9339607	9339756	325	0	1	3	1	4	3	2	6	22	15	6	14	14	12.8333	0	0	0	1	0	0	0.166667	25	8	7	4	11	16	11.8333	266	200	0.00106365	0.079821	0.104886	0.0104789	0.0944071
6555	ENSSSCG00000040088	NA	chr2	+	12372307	12372403	12380920	12381047	12365197	12365309	12382551	12382723	6555	316	712	90	335	428	172	342.167	1089	1762	965	1090	1485	1091	1247	925	714	437	352	620	413	576.833	2069	1290	1470	1053	1249	1415	1424.33	244	275	3.29189e-05	0.00765255	0.236206	0.313393	0.0771875
6702	ENSSSCG00000011001	APTX	chr10	+	33482137	33482197	33483784	33484011	33481254	33481557	33494547	33495583	6702	9	14	18	25	9	6	13.5	1	0	0	4	1	0	1	11	7	12	9	4	13	9.33333	2	3	5	9	4	15	6.33333	208	298	5.14673e-10	1.19644e-06	0.950839	0.678595	0.272244
3998	ENSSSCG00000009925	GIT2	chr14	+	41035229	41035478	41037079	41037169	41031248	41031353	41041317	41041400	3998	0	0	2	0	5	0	1.16667	4	12	10	10	14	12	10.3333	0	3	6	4	5	0	3	3	12	12	11	8	2	8	298	238	0.000466934	0.0448309	0.0827127	0.230471	0.147759
5235	ENSSSCG00000012295	MAGIX	chrX	+	43209008	43209091	43209167	43209404	43207053	43207146	43209510	43209682	5235	3	2	3	3	6	0	2.83333	66	39	41	58	61	53	53	1	0	0	1	0	1	0.5	58	60	61	66	22	56	53.8333	231	298	0.000166269	0.0245513	0.0645153	0.01184	0.0526753
479	ENSSSCG00000038825	NA	chr6	+	56535211	56535389	56552802	56552980	56533769	56533928	56553180	56553293	479	21	17	44	71	32	25	35	20	31	52	63	40	87	48.8333	15	6	30	35	10	28	20.6667	41	29	56	88	76	56	57.6667	298	298	0.00109938	0.081565	0.417495	0.26383	0.153665
480	ENSSSCG00000038825	NA	chr6	+	56536749	56536949	56554369	56554569	56536467	56536570	56554765	56554932	480	57	18	78	53	70	89	60.8333	33	49	43	69	79	103	62.6667	25	24	55	29	22	22	29.5	70	46	71	62	94	86	71.5	298	298	0.000172595	0.0245513	0.492578	0.292079	0.200498
7207	ENSSSCG00000035124	ILDR2	chr4	+	84095750	84095897	84097015	84097192	84072623	84072743	84110496	84110713	7207	16	7	12	11	10	8	10.6667	8	1	2	0	0	6	2.83333	22	11	7	10	13	18	13.5	3	0	0	0	0	0	0.5	295	298	1.02852e-06	0.000398494	0.791796	0.964633	0.172836
4859	ENSSSCG00000010380	MAPK8	chr14	+	89093911	89093983	89094335	89094398	89090711	89090877	89095721	89095904	4859	2	3	1	2	0	4	2	11	13	7	5	6	11	8.83333	0	0	0	0	0	0	0	11	8	5	7	5	7	7.16667	220	211	3.04606e-05	0.00763425	0.17841	0	0.17841

## Sheet: RI
ID	GeneID	geneSymbol	chr	strand	riExonStart_0base	riExonEnd	upstreamES	upstreamEE	downstreamES	downstreamEE	ID	IJC_SAMPLE_1						average	SJC_SAMPLE_1						average	IJC_SAMPLE_2						average	SJC_SAMPLE_2						average	IncFormLen	SkipFormLen	PValue	FDR	IncLevel1	IncLevel2	IncLevelDifference
1924	ENSSSCG00000005901	GPT	chr4	-	303713	303994	303713	303843	303918	303994	1924	9	13	13	20	13	23	15.1667	54	47	55	60	28	52	49.3333	2	6	10	12	8	9	7.83333	46	49	54	24	32	87	48.6667	223	149	0.00318075	0.073287	0.17041	0.0971034	0.0733064
1265	ENSSSCG00000011743	MECOM	chr13	-	107754481	107758311	107754481	107754792	107758127	107758311	1265	1	1	0	0	3	0	0.833333	14	9	4	8	6	13	9	4	3	13	4	3	6	5.5	1	12	4	10	1	2	5	298	149	1.34505e-09	5.06188e-07	0.0442478	0.354839	0.310591
1590	ENSSSCG00000011353	PFKFB4	chr13	-	31212555	31216525	31212555	31214718	31216460	31216525	1590	6	5	2	2	4	4	3.83333	2	3	2	1	1	0	1.5	4	0	3	5	0	0	2	9	4	0	3	5	4	4.16667	298	149	0.000553764	0.0240461	0.560976	0.193548	0.367427
25	ENSSSCG00000037451	PPFIA1	chr2	-	3075183	3078488	3075183	3075252	3078322	3078488	25	27	38	30	28	26	25	29	56	41	53	47	57	36	48.3333	28	21	20	14	19	22	20.6667	48	49	65	55	47	58	53.6667	298	149	0.00433195	0.0865667	0.230769	0.161458	0.0693109
941	ENSSSCG00000011136	TASOR2	chr10	-	65201942	65202745	65201942	65202048	65202591	65202745	941	2	3	6	9	4	2	4.33333	27	29	15	19	39	15	24	0	1	0	1	3	2	1.16667	26	28	14	21	23	29	23.5	298	149	2.81559e-05	0.003532	0.0828025	0.0242215	0.0585811
351	ENSSSCG00000011182	ASTE1	chr13	+	1437159	1438485	1437159	1438092	1438251	1438485	351	13	11	2	6	9	13	9	3	3	0	3	0	1	1.66667	10	3	15	9	13	22	12	0	0	0	2	0	3	0.833333	298	149	0.000373886	0.0201008	0.72973	0.878049	0.148319
589	ENSSSCG00000020809	B3GAT3	chr2	+	9120485	9121220	9120485	9120722	9121045	9121220	589	23	27	55	33	51	39	38	0	4	3	0	2	3	2	34	55	53	34	17	50	40.5	0	1	0	0	0	0	0.166667	298	149	0.00129262	0.0401759	0.904762	0.991837	0.0870748
168	ENSSSCG00000016214	STK16	chr15	+	121287018	121287864	121287018	121287139	121287743	121287864	168	8	15	18	17	18	9	14.1667	4	3	0	4	1	5	2.83333	15	12	30	17	18	26	19.6667	1	2	2	1	1	1	1.33333	298	149	0.00491009	0.0954347	0.714286	0.880597	0.166311

## Sheet: SE
ID	GeneID	geneSymbol	chr	strand	exonStart_0base	exonEnd	upstreamES	upstreamEE	downstreamES	downstreamEE	ID	IJC_SAMPLE_1						average	SJC_SAMPLE_1						average	IJC_SAMPLE_2						average	SJC_SAMPLE_2						average	IncFormLen	SkipFormLen	PValue	FDR	IncLevel1	IncLevel2	IncLevelDifference
20327	ENSSSCG00000012591	AMOT	chrX	-	92632784	92632932	92629922	92630856	92639593	92639671	20327	3	6	7	7	7	5	5.83333	1	0	0	1	1	0	0.5	4	1	7	5	4	10	5.16667	2	2	0	2	1	2	1.5	296	149	0.000150517	0.025532	0.854498	0.634217	0.220281
23731	ENSSSCG00000024158	ANO1	chr2	-	3258084	3258150	3257533	3257589	3260568	3260620	23731	101	150	158	197	174	102	147	9	8	4	4	11	6	7	217	131	124	98	112	98	130	22	14	9	11	14	5	12.5	214	149	0.000363441	0.0457064	0.935986	0.878657	0.0573283
40947	ENSSSCG00000009978	AP1B1	chr14	-	46505802	46506033	46500414	46500568	46520006	46520092	40947	2	6	2	3	2	4	3.16667	4	7	11	11	11	1	7.5	0	3	0	0	0	1	0.666667	6	2	1	1	1	6	2.83333	298	149	0.00012828	0.0225029	0.174312	0.105263	0.0690488
32419	ENSSSCG00000012790	ARHGAP4	chrX	-	124653941	124654345	124651426	124651634	124655150	124655277	32419	3	4	0	6	2	0	2.5	9	18	16	14	21	12	15	0	0	0	0	0	0	0	25	17	10	21	6	30	18.1667	298	149	0.000280872	0.0386014	0.0769231	0	0.0769231
1394	ENSSSCG00000000687	CD4	chr5	-	63894260	63894382	63893899	63893967	63895174	63895375	1394	38	63	53	61	78	35	54.6667	4	11	5	1	2	0	3.83333	60	65	46	91	38	48	58	2	0	0	0	0	4	1	270	149	9.28977e-06	0.00313711	0.887259	0.969704	0.0824448
29343	ENSSSCG00000029918	CEPT1	chr4	-	109153195	109153280	109146053	109146185	109167004	109167146	29343	19	19	19	41	25	27	25	1	4	2	1	5	0	2.16667	20	29	17	25	21	19	21.8333	0	2	0	0	0	1	0.5	233	149	0.000230318	0.0344517	0.880649	0.965427	0.0847775
13471	ENSSSCG00000007360	CHD6	chr17	-	44253215	44253300	44195216	44195273	44265376	44265409	13471	1	5	2	1	0	1	1.66667	3	0	0	0	1	0	0.666667	6	5	3	0	0	2	2.66667	4	2	0	3	1	3	2.16667	233	149	6.78598e-05	0.0153864	0.615194	0.440421	0.174773
6628	ENSSSCG00000005043	DDHD1	chr1	-	182712964	182713066	182710916	182711045	182720691	182720865	6628	4	0	0	0	1	0	0.833333	23	9	8	8	16	8	12	5	1	6	1	1	0	2.33333	13	8	12	12	8	4	9.5	250	149	0.000141049	0.0242783	0.0397439	0.127693	0.0879495
7346	ENSSSCG00000036339	FAM126B	chr15	-	104685516	104685633	104681720	104681808	104688662	104688758	7346	25	31	28	24	49	7	27.3333	3	1	0	1	0	0	0.833333	33	19	28	31	25	28	27.3333	3	4	1	4	0	2	2.33333	265	149	0.000871151	0.0839905	0.948566	0.868187	0.0803784
22230	ENSSSCG00000004845	FAN1	chr1	-	143931375	143931504	143919694	143919951	143932773	143932877	22230	27	18	33	15	20	15	21.3333	2	0	0	2	0	0	0.666667	9	22	36	35	22	31	25.8333	2	4	1	2	0	6	2.5	277	149	8.64686e-06	0.00308091	0.945094	0.847523	0.0975712
22231	ENSSSCG00000004845	FAN1	chr1	-	143932067	143932262	143919694	143919951	143932773	143932877	22231	18	30	12	25	27	22	22.3333	2	0	0	2	0	0	0.666667	33	17	18	30	17	31	24.3333	2	4	1	2	0	6	2.5	298	149	4.64567e-06	0.00205908	0.943662	0.829545	0.114117
10949	ENSSSCG00000003644	FHL3	chr6	-	93981701	93981871	93981387	93981574	93982689	93982864	10949	78	48	47	49	48	104	62.3333	2	3	3	2	5	20	5.83333	45	38	63	69	57	80	58.6667	0	0	2	0	4	1	1.16667	298	149	4.2822e-07	0.00031633	0.842342	0.961749	0.119406
12306	ENSSSCG00000001974	G2E3	chr7	-	68906392	68906499	68903710	68903751	68916919	68916994	12306	0	0	2	0	0	2	0.666667	4	7	7	2	3	7	5	1	8	2	4	1	0	2.66667	7	1	14	3	7	13	7.5	255	149	0.000240533	0.035019	0.0722775	0.172018	0.0997407
37584	ENSSSCG00000027865	GALC	chr7	-	109952347	109952411	109950720	109950834	109952666	109952735	37584	43	63	21	58	61	63	51.5	1	0	0	0	1	1	0.5	70	62	40	45	29	70	52.6667	1	4	5	6	2	1	3.16667	212	149	1.5403e-05	0.00483328	0.986374	0.921193	0.0651818
713	ENSSSCG00000015965	GPR155	chr15	-	80443155	80443239	80441840	80441958	80444886	80445042	713	14	26	12	25	11	23	18.5	3	5	6	1	0	0	2.5	25	17	19	17	8	14	16.6667	2	0	0	1	1	0	0.666667	232	149	1.32738e-05	0.0043987	0.826165	0.94137	0.115205
7311	ENSSSCG00000015901	GRB14	chr15	-	71137080	71137478	71130211	71130292	71141990	71142128	7311	88	175	156	124	110	86	123.167	0	6	1	0	1	5	2.16667	158	116	122	77	102	122	116.167	10	7	4	12	0	4	6.16667	298	149	7.55728e-05	0.0161425	0.966013	0.904021	0.0619923
27029	ENSSSCG00000027859	HDAC7	chr5	-	78169039	78169108	78166732	78166920	78170030	78170077	27029	1	3	1	10	0	4	3.16667	13	13	13	15	6	24	14	0	0	0	0	1	2	0.5	15	18	17	13	8	6	12.8333	217	149	1.4722e-06	0.000884767	0.134432	0.026055	0.108377
11367	ENSSSCG00000021207	HESX1	chr13	-	39048400	39048664	39047694	39047894	39087541	39087654	11367	8	5	4	9	4	3	5.5	1	0	6	3	1	1	2	2	2	3	2	3	9	3.5	2	2	0	0	0	0	0.666667	298	149	0.000369546	0.0461386	0.578947	0.724138	0.145191
32749	ENSSSCG00000027275	HHLA2	chr13	-	151163281	151163398	151160179	151160235	151164608	151164926	32749	57	119	131	73	84	51	85.8333	5	1	0	0	0	1	1.16667	113	87	70	50	49	49	69.6667	11	2	2	0	1	9	4.16667	265	149	7.99447e-06	0.00301562	0.976396	0.903856	0.0725406
29666	ENSSSCG00000003567	KDF1	chr6	-	84257233	84258304	84255652	84255727	84264951	84265041	29666	14	16	9	29	18	14	16.6667	4	1	5	0	1	2	2.16667	21	11	14	25	10	14	15.8333	0	2	1	0	0	2	0.833333	298	149	9.44359e-05	0.0184069	0.793651	0.904762	0.111111
24835	ENSSSCG00000013260	MDK	chr2	-	16131468	16131534	16130808	16131147	16131873	16132035	24835	68	30	26	47	33	32	39.3333	605	222	249	330	296	307	334.833	127	72	97	37	24	101	76.3333	246	175	306	356	200	305	264.667	214	149	3.98443e-10	1.3826e-06	0.0756069	0.167229	0.0916226
38395	ENSSSCG00000011077	MSRB2	chr10	-	51896628	51896705	51890439	51890587	51902579	51902680	38395	74	65	120	52	125	129	94.1667	15	2	5	8	18	6	9	86	83	125	68	63	56	80.1667	5	9	0	2	1	3	3.33333	225	149	0.000739929	0.0751759	0.873878	0.940921	0.0670432
11600	ENSSSCG00000023160	NA	chr7	-	30330669	30330853	30330453	30330479	30331957	30332051	11600	36	32	23	37	31	18	29.5	0	1	0	0	2	0	0.5	32	26	22	27	9	35	25.1667	2	0	1	5	0	4	2	298	149	0.000269793	0.037515	0.967213	0.862857	0.104356
696	ENSSSCG00000050184	NA	chr12	-	33531930	33531983	33525430	33526936	33536338	33537008	696	1	2	2	3	1	2	1.83333	0	3	0	0	5	0	1.33333	6	0	0	1	0	2	1.5	0	2	1	2	2	1	1.33333	201	149	0.000292399	0.0392723	0.504774	0.45473	0.0500432
11564	ENSSSCG00000002913	NA	chr6	-	45214756	45214845	45213989	45214039	45214934	45215007	11564	5	11	12	8	8	10	9	7	0	4	0	4	0	2.5	8	3	1	7	7	6	5.33333	0	0	0	2	1	1	0.666667	237	149	9.25582e-05	0.0183348	0.693561	0.83415	0.140589
10157	ENSSSCG00000043116	NA	chr6	-	62452237	62452364	62440509	62444078	62456331	62456517	10157	4	14	13	7	8	11	9.5	0	3	1	2	9	1	2.66667	15	14	13	15	10	11	13	0	0	1	0	1	0	0.333333	275	149	2.75524e-08	3.25651e-05	0.65873	0.954814	0.296085
19628	ENSSSCG00000013650	NA	chr2	-	69128975	69129018	69125377	69125465	69129222	69129277	19628	29	40	39	27	23	19	29.5	8	0	1	3	3	0	2.5	29	35	33	19	27	40	30.5	0	3	0	0	2	0	0.833333	191	149	0.000954752	0.0902762	0.902011	0.966161	0.0641501
34406	ENSSSCG00000011632	NA	chr13	-	73882475	73882579	73881147	73881262	73884710	73884884	34406	3	7	19	7	7	8	8.5	0	4	2	0	0	4	1.66667	3	9	21	31	15	8	14.5	1	0	0	0	0	0	0.166667	252	149	0.000785464	0.0787791	0.750964	0.980931	0.229967
23074	ENSSSCG00000013351	NAV2	chr2	-	39331432	39331498	39329997	39330042	39332179	39332647	23074	5	7	8	7	19	11	9.5	2	2	0	10	3	1	3	34	5	4	23	10	20	16	5	0	0	0	1	1	1.16667	214	149	0.000591396	0.0663599	0.687971	0.905202	0.217231
16700	ENSSSCG00000011446	NEK4	chr13	-	34870279	34870687	34869592	34869763	34873200	34873342	16700	80	120	52	97	87	80	86	0	0	0	0	0	0	0	81	77	54	50	47	72	63.5	8	5	0	0	0	2	2.5	298	149	0.000337798	0.0433788	1	0.927007	0.0729927
35546	ENSSSCG00000006107	PDP1	chr4	-	42776967	42777002	42768469	42773333	42777722	42777904	35546	4	3	2	2	3	3	2.83333	7	12	6	5	8	10	8	0	1	0	0	3	0	0.666667	8	2	6	3	4	1	4	183	149	9.46404e-05	0.0184069	0.223823	0.119487	0.104336
16782	ENSSSCG00000028805	PTPRM	chr6	-	99383107	99383158	99378501	99378656	99383863	99383980	16782	16	3	3	7	8	7	7.33333	38	33	40	24	40	36	35.1667	8	2	1	0	0	0	1.83333	21	39	13	46	23	36	29.6667	199	149	1.72902e-05	0.00523995	0.13505	0.0442244	0.0908256
11263	ENSSSCG00000030616	RESF1	chr5	-	42284244	42284309	42266767	42266851	42298032	42298121	11263	3	7	8	6	11	8	7.16667	0	0	3	3	0	4	1.66667	2	3	7	9	2	9	5.33333	0	0	0	0	0	0	0	213	149	0.000424825	0.0514111	0.750498	1	0.249502
34004	ENSSSCG00000000364	SARNP	chr5	-	21252462	21252562	21250123	21250191	21261816	21261874	34004	7	14	10	5	10	6	8.66667	1	2	2	1	2	1	1.5	15	4	5	14	8	11	9.5	1	0	2	0	0	0	0.5	248	149	7.86173e-05	0.0165929	0.776353	0.919454	0.143102
3091	ENSSSCG00000026547	SLC45A3	chr9	-	66354492	66354601	66351178	66351575	66365861	66365921	3091	6	4	2	6	0	0	3	29	11	10	5	10	12	12.8333	0	0	0	0	0	2	0.333333	8	21	8	14	9	15	12.5	257	149	4.58104e-06	0.00205908	0.119354	0.0152251	0.104129
6730	ENSSSCG00000037275	SNX22	chr1	-	107894092	107894160	107891697	107893661	107894824	107894919	6730	6	3	8	0	6	7	5	0	0	2	1	0	0	0.5	2	7	9	11	8	13	8.33333	1	4	6	0	2	1	2.33333	216	149	0.00022596	0.0340939	0.873388	0.711285	0.162103
36753	ENSSSCG00000025106	THNSL2	chr3	-	57814154	57814349	57809217	57809446	57818630	57818857	36753	105	94	77	87	80	64	84.5	0	0	1	4	1	4	1.66667	88	61	67	87	53	73	71.5	0	4	5	10	4	1	4	298	149	0.000711879	0.0731647	0.962049	0.899371	0.0626783
10520	ENSSSCG00000012639	THOC2	chrX	-	101180263	101180847	101172317	101173830	101182725	101182883	10520	27	30	20	17	19	12	20.8333	0	0	0	1	2	4	1.16667	15	31	22	33	25	21	24.5	5	5	5	6	0	5	4.33333	298	149	0.000248656	0.0355519	0.899281	0.738693	0.160587
8793	ENSSSCG00000009963	TPST2	chr14	-	44156053	44156215	44145750	44145822	44186406	44186458	8793	6	2	8	0	4	0	3.33333	10	4	6	8	11	11	8.33333	0	0	2	3	0	0	0.833333	7	5	6	4	2	4	4.66667	298	149	0.000247717	0.0355519	0.166667	0.0819672	0.0846995
33702	ENSSSCG00000002436	TTC7B	chr7	-	112325097	112325148	112315751	112315892	112332300	112332398	33702	0	0	2	3	0	1	1	16	14	24	22	20	14	18.3333	2	2	7	0	1	5	2.83333	28	19	11	8	14	3	13.8333	199	149	0.000892755	0.0855096	0.0392381	0.132966	0.0937278
17350	ENSSSCG00000021761	UBAP1	chr10	-	32569927	32570851	32555040	32555223	32576446	32576571	17350	87	66	87	80	97	105	87	2	0	4	3	1	10	3.33333	108	101	78	70	76	66	83.1667	0	0	0	2	0	0	0.333333	298	149	8.47049e-06	0.00308091	0.928826	0.992048	0.0632221
18230	ENSSSCG00000031775	YAF2	chr5	-	73473988	73474088	73419803	73419956	73474181	73474253	18230	6	5	1	11	1	6	5	1	1	2	0	2	4	1.66667	13	10	8	15	10	10	11	0	0	0	1	2	0	0.5	248	149	4.2023e-05	0.0104403	0.643165	0.929665	0.2865
32043	ENSSSCG00000012653	ZDHHC9	chrX	-	106435470	106435541	106433992	106434294	106435890	106436014	32043	0	1	2	2	5	3	2.16667	76	81	80	113	117	96	93.8333	31	25	1	34	13	0	17.3333	42	35	130	56	78	100	73.5	219	149	8.23785e-14	5.84196e-10	0.015467	0.138265	0.122798
14982	ENSSSCG00000015145	ZNF202	chr9	-	50588254	50588427	50587802	50587932	50589136	50589223	14982	3	1	5	2	2	1	2.33333	9	3	8	5	14	5	7.33333	0	0	0	0	0	0	0	11	15	6	9	7	19	11.1667	298	149	8.68891e-06	0.00308091	0.137255	0	0.137255
31047	ENSSSCG00000017257	ABCA9	chr12	+	11351924	11352019	11351778	11351854	11353576	11353696	31047	12	41	18	10	43	11	22.5	0	6	7	1	1	0	2.5	10	42	37	8	8	13	19.6667	0	0	0	0	0	0	0	243	149	3.11428e-06	0.0015337	0.846591	1	0.153409
530	ENSSSCG00000015588	ANGEL2	chr9	+	130456738	130457064	130453919	130454175	130462500	130462757	530	17	16	14	7	15	11	13.3333	5	4	1	1	3	0	2.33333	15	18	25	16	30	14	19.6667	3	0	2	0	0	0	0.833333	298	149	9.20622e-06	0.00313711	0.740741	0.921875	0.181134
16037	ENSSSCG00000024437	AP2M1	chr13	+	122099891	122099897	122099414	122099497	122100098	122100234	16037	103	203	0	45	165	0	86	120	120	134	100	166	130	128.333	0	0	1	0	0	170	28.5	141	87	126	113	157	116	123.333	154	149	6.93222e-07	0.000472697	0.393341	0.182725	0.210616
5552	ENSSSCG00000004701	CATSPER2	chr1	+	127814796	127814892	127814447	127814596	127815086	127815233	5552	53	84	134	100	91	108	95	0	5	3	5	6	7	4.33333	94	85	107	81	51	96	85.6667	9	8	5	12	2	17	8.83333	244	149	0.000682863	0.0720624	0.930495	0.855537	0.0749576
5564	ENSSSCG00000004701	CATSPER2	chr1	+	127827911	127828079	127826886	127827113	127828519	127828657	5564	10	12	4	9	12	8	9.16667	0	2	0	0	2	2	1	9	3	11	3	8	4	6.33333	0	2	5	2	2	2	2.16667	298	149	0.000598676	0.0665379	0.820896	0.59375	0.227146
32331	ENSSSCG00000003100	CCDC61	chr6	+	52316097	52316173	52315808	52315978	52316491	52316649	32331	34	37	29	49	51	28	38	0	1	0	6	2	5	2.33333	38	19	34	40	15	40	31	1	0	0	1	0	0	0.333333	224	149	0.000348772	0.0441671	0.91549	0.984092	0.0686021
28556	ENSSSCG00000003429	CLCN6	chr6	+	71902377	71902544	71901990	71902104	71903066	71903193	28556	20	28	15	26	25	9	20.5	4	0	2	2	6	0	2.33333	20	11	13	18	2	13	12.8333	0	0	0	1	0	0	0.166667	298	149	1.79593e-06	0.000964849	0.81457	0.974684	0.160114
1644	ENSSSCG00000006403	CRP	chr4	+	90791555	90791766	90788208	90788515	90799446	90803803	1644	21	56	36	124	30	18	47.5	0	0	15	0	2	5	3.66667	61	58	16	37	30	30	38.6667	0	0	0	0	0	0	0	298	149	8.90037e-07	0.000563553	0.866261	1	0.133739
27350	ENSSSCG00000003780	CRYZ	chr6	+	138439304	138439352	138435391	138435453	138441156	138441280	27350	84	47	27	83	70	79	65	384	379	291	451	365	367	372.833	108	151	238	94	101	183	145.833	510	322	240	232	307	315	321	196	149	1.67157e-11	8.46724e-08	0.117025	0.256709	0.139684
1491	ENSSSCG00000016625	CTTNBP2	chr18	+	28544670	28544757	28528529	28528609	28553783	28553936	1491	15	30	30	22	32	24	25.5	2	0	0	0	2	0	0.666667	22	30	30	28	33	21	27.3333	6	5	0	6	1	3	3.5	235	149	6.85157e-07	0.000472697	0.960399	0.831977	0.128422
40238	ENSSSCG00000016942	CWC27	chr16	+	43355843	43355940	43346321	43346740	43363424	43363537	40238	39	32	33	29	32	25	31.6667	6	0	3	0	7	4	3.33333	36	30	37	37	31	23	32.3333	0	0	0	1	0	2	0.5	245	149	2.06658e-07	0.000183192	0.852454	0.975203	0.122749
14873	ENSSSCG00000038013	DIRAS1	chr2	+	75908770	75908969	75908508	75908620	75909209	75909330	14873	13	6	11	9	5	8	8.66667	0	4	0	5	2	5	2.66667	12	19	13	24	6	13	14.5	2	1	0	0	0	1	0.666667	298	149	8.80497e-07	0.000563553	0.619048	0.915789	0.296742
42639	ENSSSCG00000009613	DMTN	chr14	+	6344961	6345027	6344771	6344779	6345307	6345388	42639	5	4	3	17	8	9	7.66667	0	0	0	2	2	1	0.833333	5	4	8	3	6	9	5.83333	0	1	7	1	4	7	3.33333	214	149	4.95671e-06	0.00214335	0.864967	0.549236	0.315731
18281	ENSSSCG00000003586	EPB41	chr6	+	85980562	85980604	85980366	85980423	85982174	85982237	18281	0	1	5	8	2	1	2.83333	2	0	1	2	3	3	1.83333	7	0	2	5	1	1	2.66667	0	2	0	1	0	1	0.666667	190	149	0.000649339	0.0699859	0.547913	0.75827	0.210357
32293	ENSSSCG00000011752	FNDC3B	chr13	+	110872173	110872260	110869990	110870165	110873577	110873716	32293	49	66	58	58	94	69	65.6667	0	8	0	4	3	2	2.83333	81	55	45	110	110	87	81.3333	0	0	1	1	0	0	0.333333	235	149	0.000116918	0.021044	0.936285	0.993578	0.0572927
20463	ENSSSCG00000038041	FYB2	chr6	+	155663528	155663589	155662096	155662125	155672147	155672234	20463	7	17	8	8	6	14	10	0	5	2	2	0	3	2	9	7	12	6	3	9	7.66667	0	0	0	1	0	0	0.166667	209	149	1.43605e-05	0.00462906	0.780922	0.970409	0.189487
4292	ENSSSCG00000033194	GEMIN7	chr6	+	51517662	51517724	51517428	51517516	51520143	51520952	4292	1	0	7	0	3	6	2.83333	5	15	39	24	34	20	22.8333	7	15	7	3	9	11	8.66667	16	41	0	3	28	19	17.8333	210	149	8.65106e-05	0.0177064	0.0809188	0.256403	0.175485
19540	ENSSSCG00000005388	INVS	chr1	+	241916214	241916298	241901167	241901294	241918767	241918934	19540	1	8	3	11	3	2	4.66667	31	8	21	19	26	17	20.3333	1	0	2	2	0	2	1.16667	20	15	11	7	13	15	13.5	232	149	0.000311719	0.041089	0.128464	0.0525838	0.0758803
29681	ENSSSCG00000040434	KANSL3	chr3	+	57003611	57003833	57002836	57002888	57005466	57005609	29681	0	4	1	1	1	2	1.5	2	0	0	0	0	3	0.833333	0	0	1	0	2	0	0.5	2	7	0	2	0	1	2	298	149	0.000231564	0.0344517	0.473684	0.111111	0.362573
11402	ENSSSCG00000000573	KCNJ8	chr5	+	51606002	51606041	51594681	51594787	51607456	51607558	11402	9	11	9	13	10	13	10.8333	0	0	5	3	1	2	1.83333	16	8	9	8	13	12	11	1	0	0	0	0	0	0.166667	187	149	0.00038167	0.0470277	0.824817	0.981339	0.156522
13989	ENSSSCG00000005205	KIAA2026	chr1	+	216148994	216149195	216115819	216116573	216175646	216177064	13989	2	8	5	3	4	9	5.16667	0	0	1	0	2	1	0.666667	7	0	9	6	8	3	5.5	2	2	1	0	2	2	1.5	298	149	0.000600489	0.0665379	0.794872	0.647059	0.147813
30401	ENSSSCG00000012295	MAGIX	chrX	+	43209008	43209091	43207053	43207146	43209510	43209682	30401	3	2	3	3	6	0	2.83333	8	0	17	11	7	4	7.83333	1	0	0	1	0	1	0.5	1	5	9	2	3	7	4.5	231	149	0.000243691	0.0351251	0.189171	0.0668761	0.122295
39143	ENSSSCG00000032552	NA	chr12	+	40079695	40079770	40075335	40075512	40130366	40130554	39143	4	3	12	0	0	6	4.16667	36	29	27	11	35	32	28.3333	1	1	0	0	0	0	0.333333	38	9	29	19	13	23	21.8333	223	149	4.028e-07	0.000303883	0.089468	0.0100979	0.0793701
22976	ENSSSCG00000022906	NA	chr6	+	58471294	58471579	58470944	58471202	58471872	58471966	22976	3	11	16	12	7	7	9.33333	0	2	0	0	0	1	0.5	16	11	12	22	2	6	11.5	3	1	0	1	3	3	1.83333	298	149	0.000112739	0.0205825	0.903226	0.758242	0.144984
14822	ENSSSCG00000013836	NA	chr2	+	62171950	62172121	62167555	62167876	62173034	62173538	14822	22	12	30	19	36	13	22	3	2	0	8	3	2	3	11	30	15	21	19	8	17.3333	0	3	0	0	0	1	0.666667	298	149	3.61647e-06	0.00173288	0.785714	0.928571	0.142857
41337	ENSSSCG00000026981	NA	chr13	+	197739388	197739528	197687782	197688789	197756206	197756773	41337	158	93	142	78	142	155	128	0	1	6	2	2	5	2.66667	143	130	91	149	105	112	121.667	16	8	0	13	6	14	9.5	288	149	2.39743e-07	0.0002024	0.96129	0.868867	0.0924232
13412	ENSSSCG00000010904	NEK7	chr10	+	21044797	21044938	21024397	21024482	21059503	21059566	13412	28	39	56	66	45	39	45.5	4	2	7	1	2	1	2.83333	49	49	46	37	33	70	47.3333	2	0	0	0	0	1	0.5	289	149	8.26142e-06	0.00305139	0.892235	0.979923	0.0876875
41345	ENSSSCG00000005424	NIPSNAP3B	chr1	+	246129886	246129990	246129499	246129622	246131379	246132650	41345	2	0	0	0	0	0	0.333333	4	1	14	2	9	6	6	2	3	4	0	0	6	2.5	17	5	15	9	6	4	9.33333	252	149	2.01812e-05	0.00586831	0.0318036	0.136722	0.104919
10413	ENSSSCG00000023245	NONO	chrX	+	57298717	57299351	57293430	57293509	57305745	57305905	10413	14	15	19	9	10	19	14.3333	0	3	0	0	1	0	0.666667	14	13	10	9	15	14	12.5	4	0	7	0	0	3	2.33333	298	149	2.11154e-05	0.00608706	0.914894	0.728155	0.186738
15472	ENSSSCG00000004306	ORC3	chr1	+	55990772	55990870	55985107	55985162	55992544	55992689	15472	40	31	33	37	35	26	33.6667	3	0	3	5	1	3	2.5	30	53	32	31	21	30	32.8333	0	0	0	0	0	2	0.333333	246	149	2.17915e-05	0.00618145	0.89079	0.983515	0.0927252
6759	ENSSSCG00000006994	PCM1	chr17	+	5615905	5616022	5615566	5615737	5623679	5623857	6759	21	29	31	26	20	27	25.6667	2	3	0	0	0	0	0.833333	46	24	23	20	35	26	29	4	6	0	1	1	3	2.5	265	149	6.81251e-05	0.0153864	0.945408	0.867061	0.0783468
11356	ENSSSCG00000005212	PLGRKT	chr1	+	216710155	216710272	216694962	216695049	216739327	216739722	11356	8	13	7	18	13	22	13.5	0	1	4	0	2	4	1.83333	9	9	19	15	9	11	12	1	0	0	0	2	0	0.5	265	149	0.000558673	0.0634918	0.805459	0.931008	0.125548
34131	ENSSSCG00000012123	RAB9A	chrX	+	10343687	10343776	10343465	10343556	10344171	10344237	34131	10	10	5	7	12	7	8.5	0	0	0	0	2	0	0.333333	17	8	16	13	9	14	12.8333	6	2	2	5	0	0	2.5	237	149	7.72833e-08	8.05974e-05	0.941286	0.763442	0.177844
22013	ENSSSCG00000013764	RFX1	chr2	+	65191109	65191226	65189933	65190041	65192326	65192422	22013	24	28	46	28	29	37	32	7	3	7	1	1	3	3.66667	27	19	24	19	12	20	20.1667	1	8	12	15	9	4	8.16667	265	149	0.000645348	0.0699779	0.83071	0.581318	0.249392
22909	ENSSSCG00000021791	SENP7	chr13	+	157600315	157600510	157558373	157558471	157615687	157615806	22909	7	3	1	3	0	7	3.5	0	3	1	0	1	0	0.833333	1	4	2	1	6	0	2.33333	1	0	3	7	0	2	2.16667	298	149	0.00096708	0.0909569	0.677419	0.35	0.327419
14010	ENSSSCG00000024325	SGK2	chr17	+	46193465	46193560	46193146	46193206	46193817	46193867	14010	0	2	0	0	0	10	2	22	64	36	25	38	45	38.3333	27	15	25	0	19	0	14.3333	63	64	40	34	50	48	49.8333	243	149	7.11192e-09	1.14625e-05	0.0309997	0.149922	0.118923
8726	ENSSSCG00000017406	STAT5B	chr12	+	20548409	20548566	20545145	20545283	20550606	20550696	8726	63	81	80	98	88	75	80.8333	10	4	3	5	1	2	4.16667	120	64	86	83	65	80	83	0	3	1	0	3	0	1.16667	298	149	1.76389e-05	0.0052558	0.906542	0.972656	0.0661142
26686	ENSSSCG00000008868	TDO2	chr8	+	44721358	44721438	44717092	44717200	44725356	44725951	26686	2	4	6	3	4	2	3.5	0	0	1	0	0	1	0.333333	7	4	2	3	2	3	3.5	9	3	3	0	1	12	4.66667	228	149	4.28917e-10	1.3826e-06	0.872803	0.328918	0.543885
35859	ENSSSCG00000028995	TLE2	chr2	+	75516496	75516541	75515976	75516040	75518756	75518819	35859	28	26	40	13	27	21	25.8333	3	6	3	6	1	2	3.5	25	29	38	67	24	45	38	3	0	4	0	0	1	1.33333	193	149	6.81276e-05	0.0153864	0.850707	0.956527	0.105819
705	ENSSSCG00000030284	TRNAU1AP	chr6	+	85586195	85586229	85585815	85585978	85592377	85592649	705	59	43	41	28	44	49	44	1	0	0	1	3	2	1.16667	49	25	62	58	34	40	44.6667	4	1	4	1	10	2	3.66667	182	149	0.000382127	0.0470277	0.968628	0.908867	0.059761
3569	ENSSSCG00000039166	WTIP	chr6	+	44173959	44174011	44173060	44173191	44174687	44174756	3569	40	14	20	12	24	28	23	13	2	0	0	2	0	2.83333	14	33	20	53	18	38	29.3333	2	0	0	0	1	1	0.666667	200	149	7.34784e-05	0.0160283	0.858109	0.970397	0.112288
39721	ENSSSCG00000017573	XYLT2	chr12	+	26652535	26652731	26651981	26652244	26653481	26653815	39721	55	70	66	50	58	47	57.6667	0	0	1	0	0	0	0.166667	44	50	38	54	35	67	48	6	0	4	0	0	4	2.33333	298	149	0.000235612	0.0346653	0.994253	0.911392	0.0828605
36245	ENSSSCG00000007895	ZC3H7A	chr3	+	31344376	31344478	31332516	31332630	31345255	31345295	36245	39	43	36	26	23	45	35.3333	0	0	0	0	0	2	0.333333	26	37	42	44	25	60	39	5	6	1	0	4	7	3.83333	250	149	1.89744e-08	2.41642e-05	0.984418	0.85843	0.125988
31969	ENSSSCG00000037710	ZNF473	chr6	+	55014608	55014770	55010512	55010707	55017947	55018074	31969	11	16	11	15	14	16	13.8333	5	2	0	1	3	1	2	31	18	8	13	13	22	17.5	0	0	2	1	1	1	0.833333	298	149	0.00102652	0.0957853	0.775701	0.913043	0.137343
