# Supplementary material for: RNA-seq reveals insights into molecular mechanisms of metabolic restoration via tryptophan supplementation in low birth weight piglet model
Source: J Anim Sci. 2022 May 11;100(5):skac156. doi: 10.1093/jas/skac156 (PMC9155244; doi:10.1093/jas/skac156)
Supplement: skac156_suppl_Supplementary_Materials [file skac156_suppl_supplementary_materials.zip › skac156_suppl_Supplementary_File_S1.xlsx]

## Sheet: L0-N0
	logFC	logCPM	PValue	FDR
ENSSSCG00000012026	-1.19665	4.14353	8.3e-15	1.27e-10
ENSSSCG00000024596	-1.94172	4.31392	6.5e-10	4.99e-06
ENSSSCG00000006653	0.802067	5.47784	2.06e-08	0.000105414
ENSSSCG00000032557	-2.1326	-0.171105	2.76e-08	0.00010603
ENSSSCG00000034662	0.814589	4.66406	1.57e-07	0.000482785
ENSSSCG00000045448	-1.37349	2.08671	2.88e-07	0.000737294
ENSSSCG00000015120	-1.05383	4.45584	4.92e-07	0.00095933
ENSSSCG00000004509	-1.08087	4.81327	5e-07	0.00095933
ENSSSCG00000003825	-1.42323	3.24071	1.11e-06	0.00188457
ENSSSCG00000003713	-1.10543	3.1889	1.33e-06	0.00204879
ENSSSCG00000045401	-1.5081	2.12835	1.68e-06	0.00232789
ENSSSCG00000043485	1.66342	5.87854	1.82e-06	0.00232789
ENSSSCG00000006000	2.38761	-0.700748	2.29e-06	0.00270936
ENSSSCG00000035037	-1.07838	4.66143	3.08e-06	0.00337492
ENSSSCG00000003278	1.45609	1.85496	5.07e-06	0.00477109
ENSSSCG00000004039	1.40418	1.08122	5.1e-06	0.00477109
ENSSSCG00000008959	-1.26581	3.53311	5.57e-06	0.00477109
ENSSSCG00000030241	-0.71115	6.97056	5.6e-06	0.00477109
ENSSSCG00000035058	1.03954	3.6157	6.55e-06	0.00529136
ENSSSCG00000018079	1.43001	0.868757	1.15e-05	0.00856542
ENSSSCG00000007034	-0.886262	4.79826	1.17e-05	0.00856542
ENSSSCG00000015334	-0.701717	6.97808	1.87e-05	0.0130663
ENSSSCG00000028758	0.664256	8.20346	2.11e-05	0.0140582
ENSSSCG00000040566	-0.702962	3.00908	2.37e-05	0.0147758
ENSSSCG00000036359	-1.3981	1.53611	2.41e-05	0.0147758
ENSSSCG00000041566	-0.733583	2.19346	4.03e-05	0.0237917
ENSSSCG00000002836	-0.523924	5.97362	5.22e-05	0.0296948
ENSSSCG00000049134	-1.28556	1.66254	6.65e-05	0.0364646
ENSSSCG00000039095	0.481303	6.40228	7.44e-05	0.0393776
ENSSSCG00000038619	0.523244	5.64412	9.23e-05	0.0472108
ENSSSCG00000016074	0.696021	3.35709	9.87e-05	0.0488556
ENSSSCG00000006511	-0.807749	4.23669	0.000104854	0.0491985
ENSSSCG00000020680	-0.70417	6.48098	0.000105782	0.0491985
ENSSSCG00000014917	-1.14711	2.15654	0.000143886	0.0648072
ENSSSCG00000036705	-0.769399	2.93258	0.000151143	0.0648072
ENSSSCG00000020735	0.95093	0.999886	0.000156554	0.0648072
ENSSSCG00000038990	-1.23	1.0071	0.000157532	0.0648072
ENSSSCG00000040773	-0.567515	5.44471	0.000160456	0.0648072
ENSSSCG00000031441	-0.523653	4.77033	0.000237475	0.0934557

## Sheet: L0-L4
	logFC	logCPM	PValue	FDR
ENSSSCG00000006653	1.27807	5.51251	6.52e-14	9.94e-10
ENSSSCG00000036359	-1.88309	1.40251	1.01e-08	7.7e-05
ENSSSCG00000027480	1.00314	4.68768	2.28e-08	0.000115791
ENSSSCG00000037358	2.44255	6.65264	8.95e-08	0.000326547
ENSSSCG00000018063	1.27757	4.39612	1.07e-07	0.000326547
ENSSSCG00000030095	1.85278	5.03218	2.7e-07	0.000627929
ENSSSCG00000006000	2.9972	0.915378	2.88e-07	0.000627929
ENSSSCG00000039492	2.26062	-0.549546	4.72e-07	0.000899488
ENSSSCG00000013369	2.91194	3.38472	1.76e-06	0.00283315
ENSSSCG00000033613	-0.92976	3.98536	1.96e-06	0.00283315
ENSSSCG00000012985	-0.853094	4.15171	2.04e-06	0.00283315
ENSSSCG00000008319	-4.31409	-0.320921	3.03e-06	0.00371834
ENSSSCG00000004191	-1.47285	3.71344	3.34e-06	0.00371834
ENSSSCG00000028322	1.04455	6.07505	3.52e-06	0.00371834
ENSSSCG00000012030	-5.04174	0.850327	3.79e-06	0.00371834
ENSSSCG00000003278	1.64193	1.91838	3.9e-06	0.00371834
ENSSSCG00000003565	1.20755	3.51173	5.13e-06	0.00460015
ENSSSCG00000005207	0.908029	3.90468	6.19e-06	0.0052468
ENSSSCG00000038164	-0.761292	5.42783	6.75e-06	0.00542335
ENSSSCG00000018079	1.70957	0.819033	7.3e-06	0.00556963
ENSSSCG00000036136	0.865874	5.18381	1.09e-05	0.00790121
ENSSSCG00000016652	1.01236	4.52743	1.37e-05	0.00948859
ENSSSCG00000002355	0.742813	5.4478	1.5e-05	0.00948859
ENSSSCG00000013753	0.720899	5.2275	1.51e-05	0.00948859
ENSSSCG00000029515	1.54138	2.5296	1.55e-05	0.00948859
ENSSSCG00000012077	-1.65127	5.72234	1.72e-05	0.0100791
ENSSSCG00000036965	1.47998	4.36699	1.78e-05	0.0100791
ENSSSCG00000027607	1.51529	2.75503	2.18e-05	0.0118694
ENSSSCG00000033018	0.904742	6.78779	2.49e-05	0.0131085
ENSSSCG00000015732	1.66723	2.00941	2.64e-05	0.0134042
ENSSSCG00000046026	3.67995	-0.891843	2.84e-05	0.013985
ENSSSCG00000000774	-1.27928	3.41678	3.54e-05	0.0168532
ENSSSCG00000001137	0.818577	5.2256	3.71e-05	0.0171341
ENSSSCG00000011800	0.674824	8.67235	4.17e-05	0.0187188
ENSSSCG00000007508	-1.2919	3.77732	4.3e-05	0.0187351
ENSSSCG00000002718	2.67763	-0.355187	4.6e-05	0.0194881
ENSSSCG00000009971	-0.628454	5.36987	4.8e-05	0.0197797
ENSSSCG00000040638	0.838648	4.34063	4.98e-05	0.0199935
ENSSSCG00000026850	1.32407	2.64208	5.58e-05	0.0213582
ENSSSCG00000015334	-0.714713	6.94019	5.6e-05	0.0213582
ENSSSCG00000043485	1.69811	6.07653	5.87e-05	0.0218444
ENSSSCG00000008648	-1.75988	3.49032	6.48e-05	0.023226
ENSSSCG00000001901	0.759631	8.16219	6.7e-05	0.023226
ENSSSCG00000043317	2.17135	-0.393381	6.7e-05	0.023226
ENSSSCG00000001906	1.35896	8.04112	7.02e-05	0.0238067
ENSSSCG00000024596	-1.34096	4.4608	7.24e-05	0.0240115
ENSSSCG00000039875	-0.68801	4.21532	7.89e-05	0.0255981
ENSSSCG00000049129	-1.67363	-0.290073	8.78e-05	0.0273449
ENSSSCG00000006474	-0.802158	3.18989	8.88e-05	0.0273449
ENSSSCG00000009720	-0.954628	3.32708	8.96e-05	0.0273449
ENSSSCG00000014672	-0.815552	3.99466	9.34e-05	0.027938
ENSSSCG00000003833	0.744873	5.09896	0.000100947	0.0295654
ENSSSCG00000009638	-0.830737	4.01095	0.000102718	0.0295654
ENSSSCG00000021739	0.573306	5.79219	0.000109855	0.0310342
ENSSSCG00000001825	-1.18542	5.974	0.000117154	0.0324907
ENSSSCG00000030108	-0.760015	5.42673	0.000119271	0.0324907
ENSSSCG00000013735	0.783241	3.90279	0.000126628	0.0338897
ENSSSCG00000004387	0.789308	6.3454	0.000131574	0.0346062
ENSSSCG00000022846	-1.2795	0.38453	0.000141179	0.0365032
ENSSSCG00000016313	1.35048	2.29975	0.000145063	0.0368823
ENSSSCG00000008647	-1.10241	4.00662	0.000158985	0.0397592
ENSSSCG00000046094	1.1744	2.37499	0.000177086	0.0435718
ENSSSCG00000014960	-0.654261	3.71253	0.000184993	0.044329
ENSSSCG00000009283	-0.46067	4.96752	0.000185976	0.044329
ENSSSCG00000039161	-0.543975	4.10427	0.00019515	0.0458002
ENSSSCG00000006530	0.718385	5.90869	0.000239949	0.0539365
ENSSSCG00000007574	-1.35035	-0.175512	0.000241554	0.0539365
ENSSSCG00000031595	1.51844	8.62476	0.000243788	0.0539365
ENSSSCG00000000647	1.18499	3.06006	0.00024396	0.0539365
ENSSSCG00000031433	0.853867	3.21677	0.000249091	0.054284
ENSSSCG00000013393	-0.673286	3.5958	0.000277132	0.0595443
ENSSSCG00000026996	0.908753	3.96992	0.000281382	0.0596177
ENSSSCG00000004149	0.53296	5.53642	0.000291961	0.0603827
ENSSSCG00000013432	0.576701	6.13644	0.000292909	0.0603827
ENSSSCG00000007673	1.86398	1.00087	0.000301287	0.0612817
ENSSSCG00000040795	1.99184	-1.45954	0.000321367	0.0637936
ENSSSCG00000017416	-1.18773	3.19568	0.000322	0.0637936
ENSSSCG00000012853	-0.849722	4.58689	0.000327772	0.0641046
ENSSSCG00000026386	-1.5919	-0.313556	0.000354721	0.068497
ENSSSCG00000016381	-0.645711	5.69657	0.000374727	0.0714557
ENSSSCG00000050998	0.876828	2.68791	0.000393873	0.0741795
ENSSSCG00000008664	-1.04684	2.58289	0.000409603	0.0762012
ENSSSCG00000014670	-0.702303	5.34041	0.000415369	0.0763428
ENSSSCG00000029043	0.599436	4.64621	0.000424572	0.0771052
ENSSSCG00000021597	1.16024	4.55125	0.000449398	0.0804821
ENSSSCG00000027660	-0.677916	4.80038	0.000453718	0.0804821
ENSSSCG00000038500	0.759012	5.08124	0.000460777	0.0807948
ENSSSCG00000026706	1.98358	0.947916	0.000484237	0.0839436
ENSSSCG00000007672	0.585736	5.36204	0.000494573	0.0839756
ENSSSCG00000017146	-0.663215	5.95454	0.000496095	0.0839756
ENSSSCG00000006543	-0.578203	5.23301	0.000500936	0.0839756
ENSSSCG00000009951	-1.05495	1.10839	0.000509534	0.0844885
ENSSSCG00000020657	-0.589535	4.66226	0.000539426	0.0884832
ENSSSCG00000001912	-0.620039	5.97997	0.00054805	0.0889414
ENSSSCG00000035971	1.4957	2.11947	0.000573653	0.0909841
ENSSSCG00000009849	-1.10617	2.87534	0.000575953	0.0909841
ENSSSCG00000009334	0.813886	5.55545	0.000578529	0.0909841
ENSSSCG00000009498	2.06223	-1.17724	0.000613247	0.09546
ENSSSCG00000031477	1.07181	1.34175	0.000628952	0.0969158
ENSSSCG00000012083	0.674551	3.57217	0.000635311	0.0969166

## Sheet: L0-L8
	logFC	logCPM	PValue	FDR
ENSSSCG00000006653	1.27892	5.5008	6.70488e-14	1.02531e-09
ENSSSCG00000000981	1.91168	5.44073	2.0048e-12	1.53287e-08
ENSSSCG00000003669	2.97142	3.51413	7.72085e-09	3.93557e-05
ENSSSCG00000050998	1.47278	2.89737	1.72915e-08	6.61056e-05
ENSSSCG00000003565	1.38426	3.60992	4.32233e-08	0.000130716
ENSSSCG00000001573	1.88409	4.21765	5.29778e-08	0.000130716
ENSSSCG00000035600	-0.81721	5.33284	5.98359e-08	0.000130716
ENSSSCG00000037358	1.93026	6.67239	7.55523e-08	0.000144418
ENSSSCG00000040524	-0.947568	6.14139	8.90464e-08	0.0001513
ENSSSCG00000038500	1.41328	5.23506	1.00973e-07	0.000154408
ENSSSCG00000039626	1.88688	1.77466	1.68899e-07	0.000234801
ENSSSCG00000027480	0.78031	4.6065	1.86876e-07	0.000238143
ENSSSCG00000011297	0.81525	6.68363	2.21588e-07	0.000260655
ENSSSCG00000015485	0.916394	5.98382	3.05986e-07	0.000334224
ENSSSCG00000016213	0.891926	4.01768	3.83406e-07	0.000390869
ENSSSCG00000042861	2.1223	2.46415	6.21501e-07	0.000514497
ENSSSCG00000007554	1.25915	5.45326	6.21957e-07	0.000514497
ENSSSCG00000037102	1.00269	4.98761	6.37657e-07	0.000514497
ENSSSCG00000028322	1.21263	6.23067	6.39252e-07	0.000514497
ENSSSCG00000040689	2.17116	9.39642	8.55585e-07	0.000654181
ENSSSCG00000027426	1.21642	3.95147	1.21617e-06	0.000861794
ENSSSCG00000012474	-1.16302	4.52372	1.23983e-06	0.000861794
ENSSSCG00000015054	1.96787	7.48529	1.49004e-06	0.000990685
ENSSSCG00000036956	1.51879	4.76457	2.38782e-06	0.00152144
ENSSSCG00000031706	-1.23343	3.17947	3.86205e-06	0.00231174
ENSSSCG00000034266	-1.11247	4.28284	3.95727e-06	0.00231174
ENSSSCG00000013003	-0.959064	3.71545	4.08168e-06	0.00231174
ENSSSCG00000013432	0.811799	6.15827	4.34913e-06	0.00237525
ENSSSCG00000032452	0.763966	5.6996	4.99876e-06	0.00262437
ENSSSCG00000012014	1.02163	4.55918	5.14851e-06	0.00262437
ENSSSCG00000015391	0.847049	6.78247	5.46747e-06	0.00269705
ENSSSCG00000004643	0.84364	5.93406	5.94151e-06	0.0028393
ENSSSCG00000012202	0.977853	6.49977	6.79085e-06	0.00314684
ENSSSCG00000033185	0.953372	5.17808	7.25845e-06	0.00326459
ENSSSCG00000015067	0.816891	9.0268	1.02262e-05	0.00424967
ENSSSCG00000026043	2.14255	0.62878	1.04655e-05	0.00424967
ENSSSCG00000022447	1.33165	3.33021	1.07639e-05	0.00424967
ENSSSCG00000017529	-0.883321	4.39629	1.09061e-05	0.00424967
ENSSSCG00000015120	-0.808228	4.56971	1.10601e-05	0.00424967
ENSSSCG00000028758	0.876903	8.30676	1.13521e-05	0.00424967
ENSSSCG00000033392	-0.894464	2.97429	1.1394e-05	0.00424967
ENSSSCG00000000849	0.909238	9.20415	1.31021e-05	0.0047704
ENSSSCG00000027607	1.52627	2.88038	1.52775e-05	0.00531016
ENSSSCG00000030408	1.95089	3.07429	1.54581e-05	0.00531016
ENSSSCG00000016715	-0.928862	3.40743	1.56263e-05	0.00531016
ENSSSCG00000038562	1.12882	2.74235	1.61102e-05	0.00535362
ENSSSCG00000006474	-0.919845	3.14688	1.64544e-05	0.00535362
ENSSSCG00000014277	0.661536	4.61667	1.77652e-05	0.00565969
ENSSSCG00000009334	1.39745	5.47313	1.8268e-05	0.0057011
ENSSSCG00000017063	-1.7532	1.12559	2.06539e-05	0.00631678
ENSSSCG00000045448	-1.54357	2.13881	2.37146e-05	0.00711066
ENSSSCG00000015595	1.65942	2.94543	2.59175e-05	0.00762174
ENSSSCG00000010427	-0.995259	6.34965	2.84447e-05	0.00820711
ENSSSCG00000011798	0.856533	5.51983	3.72341e-05	0.0105441
ENSSSCG00000040554	-1.05489	3.28784	3.89312e-05	0.0108243
ENSSSCG00000010084	1.01588	5.23658	4.25711e-05	0.011625
ENSSSCG00000013735	0.999477	3.8502	4.38562e-05	0.0117658
ENSSSCG00000036136	0.746281	5.17735	4.71693e-05	0.0124364
ENSSSCG00000000521	1.73052	2.24261	4.98453e-05	0.0128328
ENSSSCG00000040344	1.25119	3.59585	5.0351e-05	0.0128328
ENSSSCG00000046945	-1.08044	1.92087	5.28052e-05	0.0132377
ENSSSCG00000002515	0.868595	8.43803	5.72339e-05	0.014029
ENSSSCG00000000076	-0.631677	3.71299	5.81532e-05	0.014029
ENSSSCG00000031791	0.698221	7.37802	5.8714e-05	0.014029
ENSSSCG00000011557	0.619781	3.14886	6.23697e-05	0.0146732
ENSSSCG00000016183	1.91508	-1.3584	6.77329e-05	0.0156935
ENSSSCG00000018079	1.27304	0.773852	7.97653e-05	0.0181863
ENSSSCG00000017073	0.47024	5.01485	8.26593e-05	0.0181863
ENSSSCG00000013425	1.79716	1.39741	8.29183e-05	0.0181863
ENSSSCG00000025423	-0.806896	5.31819	8.3249e-05	0.0181863
ENSSSCG00000010261	0.677275	5.68247	8.4571e-05	0.0182149
ENSSSCG00000006643	-0.780187	3.18774	8.65044e-05	0.0183726
ENSSSCG00000016381	-0.620179	5.71808	9.1947e-05	0.019261
ENSSSCG00000002355	0.745158	5.27784	0.000103543	0.021397
ENSSSCG00000027057	0.750415	6.11081	0.000117042	0.0238641
ENSSSCG00000006403	1.29063	9.21719	0.000131211	0.0264011
ENSSSCG00000015106	0.885738	7.80831	0.000144501	0.0283918
ENSSSCG00000028056	0.856073	5.84962	0.000146526	0.0283918
ENSSSCG00000010071	-1.07011	5.31443	0.000148445	0.0283918
ENSSSCG00000013397	1.02234	2.47498	0.000148532	0.0283918
ENSSSCG00000031595	1.25193	8.95162	0.000152124	0.0284212
ENSSSCG00000015453	0.693174	8.91138	0.000152402	0.0284212
ENSSSCG00000000443	0.930909	6.06998	0.000155292	0.0284904
ENSSSCG00000020680	-0.658581	6.44247	0.000157389	0.0284904
ENSSSCG00000013753	0.797965	5.18933	0.000158363	0.0284904
ENSSSCG00000005601	0.960579	9.70892	0.000173504	0.0308515
ENSSSCG00000010148	0.840812	4.11277	0.000177855	0.0312616
ENSSSCG00000028699	-0.819405	2.30569	0.000189262	0.0328885
ENSSSCG00000000894	-0.999764	3.52572	0.00019916	0.0342197
ENSSSCG00000031741	0.711161	5.21911	0.000213978	0.0356082
ENSSSCG00000049234	-0.962081	1.41888	0.000216794	0.0356082
ENSSSCG00000034746	-1.52608	0.111701	0.000217281	0.0356082
ENSSSCG00000007034	-0.814801	4.80745	0.000217919	0.0356082
ENSSSCG00000016342	-0.906705	2.31684	0.000218884	0.0356082
ENSSSCG00000017888	0.903682	5.13694	0.000229638	0.0369644
ENSSSCG00000025704	0.773098	4.53167	0.000235705	0.0371967
ENSSSCG00000044141	1.85665	0.309538	0.000235946	0.0371967
ENSSSCG00000035565	1.2712	4.64162	0.000252875	0.0394588
ENSSSCG00000004191	-0.99432	3.82521	0.00025781	0.0398225
ENSSSCG00000008414	0.561238	5.37146	0.00026119	0.0399412
ENSSSCG00000040125	-0.867911	1.75926	0.00026789	0.0403918
ENSSSCG00000026622	0.573914	5.85533	0.000269419	0.0403918
ENSSSCG00000049824	1.69353	3.65855	0.000289366	0.042961
ENSSSCG00000003006	-1.2252	3.0173	0.000304778	0.0445251
ENSSSCG00000036724	0.77225	5.00458	0.000308108	0.0445251
ENSSSCG00000012083	0.741678	3.58782	0.000308636	0.0445251
ENSSSCG00000013361	0.531922	5.04202	0.000314726	0.0449794
ENSSSCG00000009112	0.667696	6.15719	0.000321384	0.0455056
ENSSSCG00000030996	0.500541	7.89816	0.000329708	0.045858
ENSSSCG00000026082	0.641816	7.37542	0.00032987	0.045858
ENSSSCG00000036808	1.05611	7.71018	0.000333769	0.045982
ENSSSCG00000006890	-0.785614	2.82158	0.000346119	0.0468989
ENSSSCG00000031893	0.810663	3.76712	0.000346559	0.0468989
ENSSSCG00000025729	-0.659537	4.47863	0.000375888	0.0492353
ENSSSCG00000006762	0.649657	3.30731	0.000376877	0.0492353
ENSSSCG00000007710	-0.638452	7.5482	0.0003773	0.0492353
ENSSSCG00000026695	1.13349	4.05061	0.000379593	0.0492353
ENSSSCG00000034662	0.673684	4.43007	0.000381551	0.0492353
ENSSSCG00000009373	0.719788	7.90846	0.000383141	0.0492353
ENSSSCG00000000037	0.481737	6.77044	0.000394388	0.0502582
ENSSSCG00000008618	-1.2187	1.94455	0.000400514	0.0503606
ENSSSCG00000000672	-0.798192	2.13064	0.000401778	0.0503606
ENSSSCG00000035058	0.729202	3.63368	0.000415984	0.0517173
ENSSSCG00000009770	0.486641	4.60241	0.000422167	0.0520627
ENSSSCG00000010540	0.659335	3.24043	0.000433052	0.0529778
ENSSSCG00000012161	1.46286	0.417588	0.000438698	0.0532426
ENSSSCG00000034763	0.756433	4.093	0.000446107	0.0537155
ENSSSCG00000011290	0.564545	5.19141	0.000452555	0.0537763
ENSSSCG00000027340	0.643222	4.74395	0.000453645	0.0537763
ENSSSCG00000014336	0.906404	6.15767	0.000458483	0.0539317
ENSSSCG00000006001	-0.437579	6.21613	0.000466681	0.054477
ENSSSCG00000029540	-1.87606	-0.819678	0.000472379	0.0547244
ENSSSCG00000021597	1.04926	4.69226	0.000478664	0.0550356
ENSSSCG00000004170	1.05163	2.91724	0.00048837	0.0556024
ENSSSCG00000011389	0.638591	6.19686	0.00049143	0.0556024
ENSSSCG00000032381	0.571522	6.22757	0.000494502	0.0556024
ENSSSCG00000035189	-0.619683	5.08742	0.00050012	0.0558236
ENSSSCG00000037039	2.01965	-0.698798	0.000504686	0.0559141
ENSSSCG00000002280	-0.693409	5.06068	0.000508243	0.0559141
ENSSSCG00000040581	1.093	6.07481	0.000517538	0.0561983
ENSSSCG00000017181	-0.822397	3.31763	0.000518177	0.0561983
ENSSSCG00000008902	0.65775	6.19586	0.000522115	0.0562267
ENSSSCG00000037268	0.8724	8.58364	0.000555128	0.0593637
ENSSSCG00000013742	-0.478531	5.50397	0.000573132	0.0608635
ENSSSCG00000011752	0.54328	6.27238	0.000578388	0.060998
ENSSSCG00000034360	-0.642753	6.36341	0.000599696	0.062812
ENSSSCG00000021793	0.503939	7.35181	0.000647457	0.0673532
ENSSSCG00000041808	-1.77659	-1.34872	0.000681175	0.070382
ENSSSCG00000044518	1.0905	1.44832	0.00071463	0.0733431
ENSSSCG00000038913	0.658199	4.52028	0.000735743	0.0750065
ENSSSCG00000030042	0.580364	5.41453	0.000748492	0.0758009
ENSSSCG00000008334	0.751296	3.20651	0.00078636	0.0791119
ENSSSCG00000000807	0.938669	2.43323	0.000799753	0.0799334
ENSSSCG00000040795	1.66314	-1.69045	0.000808041	0.0802374
ENSSSCG00000041868	-1.02792	2.15998	0.000817097	0.0802852
ENSSSCG00000023738	0.638328	6.79201	0.000819023	0.0802852
ENSSSCG00000026520	-1.33475	1.01007	0.000830639	0.0809053
ENSSSCG00000016751	1.31766	6.71722	0.000850826	0.0823471
ENSSSCG00000009844	0.800668	5.36075	0.000867299	0.0834135
ENSSSCG00000029805	0.632138	4.90017	0.000889028	0.0849688
ENSSSCG00000032151	-0.743929	2.76815	0.00090642	0.0852657
ENSSSCG00000013734	0.632807	3.7326	0.000908707	0.0852657
ENSSSCG00000038598	0.955582	2.37499	0.000908861	0.0852657
ENSSSCG00000009283	-0.550894	4.95588	0.000920532	0.085834
ENSSSCG00000013865	-1.60493	-1.13677	0.000935434	0.0861608
ENSSSCG00000001906	1.33173	7.45183	0.000937732	0.0861608
ENSSSCG00000009865	0.582138	5.43169	0.00094094	0.0861608
ENSSSCG00000035020	-1.17601	1.92393	0.000969572	0.0867624
ENSSSCG00000010442	1.59236	0.614556	0.000971749	0.0867624
ENSSSCG00000034197	0.564966	7.45979	0.000974685	0.0867624
ENSSSCG00000035755	-0.776881	1.41453	0.000975474	0.0867624
ENSSSCG00000000892	0.789965	5.98656	0.000975878	0.0867624
ENSSSCG00000009665	-1.20227	0.00741847	0.000983359	0.0869222
ENSSSCG00000002451	-0.428998	5.06191	0.000999189	0.0877915
ENSSSCG00000003694	0.578887	3.16286	0.00100468	0.0877915
ENSSSCG00000031154	1.49714	2.59528	0.00104568	0.0903662
ENSSSCG00000003414	-1.05894	2.68512	0.00104596	0.0903662
ENSSSCG00000036152	-0.556609	5.27118	0.00106627	0.0916031
ENSSSCG00000035971	1.46604	2.00258	0.0011185	0.0955534
ENSSSCG00000022396	0.640234	3.05577	0.00112866	0.095886
ENSSSCG00000028108	-0.597486	3.28929	0.00113962	0.0962825
ENSSSCG00000028943	0.439902	5.92516	0.00115695	0.0963216
ENSSSCG00000003788	-1.14186	0.387813	0.00116418	0.0963216
ENSSSCG00000017792	-0.828256	3.26505	0.00116546	0.0963216
ENSSSCG00000002475	-0.907045	8.05246	0.00116996	0.0963216
ENSSSCG00000033259	-1.02349	0.961229	0.001174	0.0963216
ENSSSCG00000039198	-0.507638	3.54328	0.00117788	0.0963216
ENSSSCG00000022536	0.678226	4.09291	0.00118654	0.0965136
ENSSSCG00000032261	0.484727	5.66894	0.00119657	0.0968144
ENSSSCG00000004456	0.636506	4.44239	0.00122395	0.0984352
ENSSSCG00000015135	0.922947	1.90142	0.00122947	0.0984352
