# Supplementary material for: RNA-seq reveals insights into molecular mechanisms of metabolic restoration via tryptophan supplementation in low birth weight piglet model
Source: J Anim Sci. 2022 May 11;100(5):skac156. doi: 10.1093/jas/skac156 (PMC9155244; doi:10.1093/jas/skac156)
Supplement: skac156_suppl_Supplementary_Materials [file skac156_suppl_supplementary_materials.zip › skac156_suppl_Supplementary_File_S2.xlsx]

## Sheet: Supplementary Excel file S2
no	Var1	Var2	value
1352	ENSSSCG00000002836	ENSSSCG00000040566	0.984039
845	ENSSSCG00000002836	ENSSSCG00000007034	0.969037
650	ENSSSCG00000002836	ENSSSCG00000036705	0.965039
728	ENSSSCG00000002836	ENSSSCG00000015120	0.964859
884	ENSSSCG00000002836	ENSSSCG00000030241	0.958948
572	ENSSSCG00000002836	ENSSSCG00000020680	0.958659
221	ENSSSCG00000002836	ENSSSCG00000012026	0.955336
767	ENSSSCG00000002836	ENSSSCG00000006511	0.950841
1430	ENSSSCG00000002836	ENSSSCG00000024596	0.950834
182	ENSSSCG00000002836	ENSSSCG00000045448	0.947769
1157	ENSSSCG00000002836	ENSSSCG00000003825	0.937004
806	ENSSSCG00000002836	ENSSSCG00000015334	0.890396
1196	ENSSSCG00000002836	ENSSSCG00000038990	0.885624
104	ENSSSCG00000002836	ENSSSCG00000049134	0.871067
1313	ENSSSCG00000002836	ENSSSCG00000036359	0.843991
1391	ENSSSCG00000002836	ENSSSCG00000040773	0.829336
65	ENSSSCG00000002836	ENSSSCG00000045401	0.806698
1508	ENSSSCG00000002836	ENSSSCG00000008959	0.79271
143	ENSSSCG00000002836	ENSSSCG00000041566	0.782941
1079	ENSSSCG00000002836	ENSSSCG00000032557	0.760166
377	ENSSSCG00000002836	ENSSSCG00000031441	0.721422
260	ENSSSCG00000002836	ENSSSCG00000003713	0.668792
1235	ENSSSCG00000002836	ENSSSCG00000035037	0.413241
1274	ENSSSCG00000002836	ENSSSCG00000014917	0.333714
299	ENSSSCG00000002836	ENSSSCG00000004509	0.0946901
1040	ENSSSCG00000002836	ENSSSCG00000006000	-0.485905
611	ENSSSCG00000002836	ENSSSCG00000006653	-0.640288
1118	ENSSSCG00000002836	ENSSSCG00000043485	-0.672806
962	ENSSSCG00000002836	ENSSSCG00000004039	-0.717173
338	ENSSSCG00000002836	ENSSSCG00000018079	-0.781037
689	ENSSSCG00000002836	ENSSSCG00000003278	-0.819193
455	ENSSSCG00000002836	ENSSSCG00000028758	-0.840733
26	ENSSSCG00000002836	ENSSSCG00000034662	-0.893849
923	ENSSSCG00000002836	ENSSSCG00000038619	-0.902477
494	ENSSSCG00000002836	ENSSSCG00000039095	-0.950888
533	ENSSSCG00000002836	ENSSSCG00000035058	-0.987613
416	ENSSSCG00000002836	ENSSSCG00000020735	-0.992628
1469	ENSSSCG00000002836	ENSSSCG00000016074	-0.993941
330	ENSSSCG00000003278	ENSSSCG00000018079	0.997254
915	ENSSSCG00000003278	ENSSSCG00000038619	0.927777
1110	ENSSSCG00000003278	ENSSSCG00000043485	0.883363
525	ENSSSCG00000003278	ENSSSCG00000035058	0.838998
1461	ENSSSCG00000003278	ENSSSCG00000016074	0.824523
1032	ENSSSCG00000003278	ENSSSCG00000006000	0.823336
603	ENSSSCG00000003278	ENSSSCG00000006653	0.819141
408	ENSSSCG00000003278	ENSSSCG00000020735	0.75325
486	ENSSSCG00000003278	ENSSSCG00000039095	0.610069
447	ENSSSCG00000003278	ENSSSCG00000028758	0.505938
18	ENSSSCG00000003278	ENSSSCG00000034662	0.477037
954	ENSSSCG00000003278	ENSSSCG00000004039	0.389262
1266	ENSSSCG00000003278	ENSSSCG00000014917	0.255734
291	ENSSSCG00000003278	ENSSSCG00000004509	-0.305756
135	ENSSSCG00000003278	ENSSSCG00000041566	-0.359186
96	ENSSSCG00000003278	ENSSSCG00000049134	-0.490429
1227	ENSSSCG00000003278	ENSSSCG00000035037	-0.562348
1071	ENSSSCG00000003278	ENSSSCG00000032557	-0.597453
57	ENSSSCG00000003278	ENSSSCG00000045401	-0.621983
876	ENSSSCG00000003278	ENSSSCG00000030241	-0.642547
1149	ENSSSCG00000003278	ENSSSCG00000003825	-0.663861
720	ENSSSCG00000003278	ENSSSCG00000015120	-0.667113
642	ENSSSCG00000003278	ENSSSCG00000036705	-0.673205
369	ENSSSCG00000003278	ENSSSCG00000031441	-0.711937
759	ENSSSCG00000003278	ENSSSCG00000006511	-0.729778
837	ENSSSCG00000003278	ENSSSCG00000007034	-0.755482
564	ENSSSCG00000003278	ENSSSCG00000020680	-0.766699
1383	ENSSSCG00000003278	ENSSSCG00000040773	-0.766966
252	ENSSSCG00000003278	ENSSSCG00000003713	-0.808566
1500	ENSSSCG00000003278	ENSSSCG00000008959	-0.818594
993	ENSSSCG00000003278	ENSSSCG00000002836	-0.819193
174	ENSSSCG00000003278	ENSSSCG00000045448	-0.832235
1188	ENSSSCG00000003278	ENSSSCG00000038990	-0.859934
213	ENSSSCG00000003278	ENSSSCG00000012026	-0.88644
1344	ENSSSCG00000003278	ENSSSCG00000040566	-0.905006
1422	ENSSSCG00000003278	ENSSSCG00000024596	-0.947664
798	ENSSSCG00000003278	ENSSSCG00000015334	-0.976901
1305	ENSSSCG00000003278	ENSSSCG00000036359	-0.990401
1489	ENSSSCG00000003713	ENSSSCG00000008959	0.978095
358	ENSSSCG00000003713	ENSSSCG00000031441	0.966388
1372	ENSSSCG00000003713	ENSSSCG00000040773	0.940265
1216	ENSSSCG00000003713	ENSSSCG00000035037	0.937795
1177	ENSSSCG00000003713	ENSSSCG00000038990	0.9347
1060	ENSSSCG00000003713	ENSSSCG00000032557	0.86972
202	ENSSSCG00000003713	ENSSSCG00000012026	0.858626
46	ENSSSCG00000003713	ENSSSCG00000045401	0.854086
1411	ENSSSCG00000003713	ENSSSCG00000024596	0.826515
280	ENSSSCG00000003713	ENSSSCG00000004509	0.78103
748	ENSSSCG00000003713	ENSSSCG00000006511	0.772034
1294	ENSSSCG00000003713	ENSSSCG00000036359	0.727347
1138	ENSSSCG00000003713	ENSSSCG00000003825	0.720266
1333	ENSSSCG00000003713	ENSSSCG00000040566	0.710596
787	ENSSSCG00000003713	ENSSSCG00000015334	0.706459
982	ENSSSCG00000003713	ENSSSCG00000002836	0.668792
85	ENSSSCG00000003713	ENSSSCG00000049134	0.58206
124	ENSSSCG00000003713	ENSSSCG00000041566	0.523907
163	ENSSSCG00000003713	ENSSSCG00000045448	0.499419
826	ENSSSCG00000003713	ENSSSCG00000007034	0.47786
553	ENSSSCG00000003713	ENSSSCG00000020680	0.460068
709	ENSSSCG00000003713	ENSSSCG00000015120	0.458679
631	ENSSSCG00000003713	ENSSSCG00000036705	0.456035
865	ENSSSCG00000003713	ENSSSCG00000030241	0.448545
1255	ENSSSCG00000003713	ENSSSCG00000014917	-0.0822486
436	ENSSSCG00000003713	ENSSSCG00000028758	-0.159899
592	ENSSSCG00000003713	ENSSSCG00000006653	-0.325763
7	ENSSSCG00000003713	ENSSSCG00000034662	-0.427957
475	ENSSSCG00000003713	ENSSSCG00000039095	-0.558177
397	ENSSSCG00000003713	ENSSSCG00000020735	-0.652553
943	ENSSSCG00000003713	ENSSSCG00000004039	-0.678517
1450	ENSSSCG00000003713	ENSSSCG00000016074	-0.736694
514	ENSSSCG00000003713	ENSSSCG00000035058	-0.771295
319	ENSSSCG00000003713	ENSSSCG00000018079	-0.782374
670	ENSSSCG00000003713	ENSSSCG00000003278	-0.808566
904	ENSSSCG00000003713	ENSSSCG00000038619	-0.916766
1021	ENSSSCG00000003713	ENSSSCG00000006000	-0.934199
1099	ENSSSCG00000003713	ENSSSCG00000043485	-0.984018
771	ENSSSCG00000003825	ENSSSCG00000006511	0.995375
108	ENSSSCG00000003825	ENSSSCG00000049134	0.976148
69	ENSSSCG00000003825	ENSSSCG00000045401	0.943581
1005	ENSSSCG00000003825	ENSSSCG00000002836	0.937004
147	ENSSSCG00000003825	ENSSSCG00000041566	0.93637
225	ENSSSCG00000003825	ENSSSCG00000012026	0.932212
1083	ENSSSCG00000003825	ENSSSCG00000032557	0.913974
1395	ENSSSCG00000003825	ENSSSCG00000040773	0.910101
1200	ENSSSCG00000003825	ENSSSCG00000038990	0.907251
888	ENSSSCG00000003825	ENSSSCG00000030241	0.903282
732	ENSSSCG00000003825	ENSSSCG00000015120	0.8978
654	ENSSSCG00000003825	ENSSSCG00000036705	0.892296
1356	ENSSSCG00000003825	ENSSSCG00000040566	0.877708
1434	ENSSSCG00000003825	ENSSSCG00000024596	0.866605
849	ENSSSCG00000003825	ENSSSCG00000007034	0.849049
1512	ENSSSCG00000003825	ENSSSCG00000008959	0.848833
381	ENSSSCG00000003825	ENSSSCG00000031441	0.834958
576	ENSSSCG00000003825	ENSSSCG00000020680	0.819655
186	ENSSSCG00000003825	ENSSSCG00000045448	0.779683
264	ENSSSCG00000003825	ENSSSCG00000003713	0.720266
810	ENSSSCG00000003825	ENSSSCG00000015334	0.712981
1317	ENSSSCG00000003825	ENSSSCG00000036359	0.658891
1239	ENSSSCG00000003825	ENSSSCG00000035037	0.56251
1278	ENSSSCG00000003825	ENSSSCG00000014917	0.53742
303	ENSSSCG00000003825	ENSSSCG00000004509	0.289484
615	ENSSSCG00000003825	ENSSSCG00000006653	-0.336373
1044	ENSSSCG00000003825	ENSSSCG00000006000	-0.459438
342	ENSSSCG00000003825	ENSSSCG00000018079	-0.607297
1122	ENSSSCG00000003825	ENSSSCG00000043485	-0.663204
693	ENSSSCG00000003825	ENSSSCG00000003278	-0.663861
459	ENSSSCG00000003825	ENSSSCG00000028758	-0.714598
927	ENSSSCG00000003825	ENSSSCG00000038619	-0.869408
966	ENSSSCG00000003825	ENSSSCG00000004039	-0.915355
30	ENSSSCG00000003825	ENSSSCG00000034662	-0.934486
537	ENSSSCG00000003825	ENSSSCG00000035058	-0.960171
1473	ENSSSCG00000003825	ENSSSCG00000016074	-0.960488
420	ENSSSCG00000003825	ENSSSCG00000020735	-0.967361
498	ENSSSCG00000003825	ENSSSCG00000039095	-0.972739
493	ENSSSCG00000004039	ENSSSCG00000039095	0.841437
25	ENSSSCG00000004039	ENSSSCG00000034662	0.8282
415	ENSSSCG00000004039	ENSSSCG00000020735	0.785194
532	ENSSSCG00000004039	ENSSSCG00000035058	0.779775
1468	ENSSSCG00000004039	ENSSSCG00000016074	0.772245
922	ENSSSCG00000004039	ENSSSCG00000038619	0.702142
1117	ENSSSCG00000004039	ENSSSCG00000043485	0.5608
454	ENSSSCG00000004039	ENSSSCG00000028758	0.448242
688	ENSSSCG00000004039	ENSSSCG00000003278	0.389262
1039	ENSSSCG00000004039	ENSSSCG00000006000	0.372106
337	ENSSSCG00000004039	ENSSSCG00000018079	0.320778
610	ENSSSCG00000004039	ENSSSCG00000006653	-0.0639486
1312	ENSSSCG00000004039	ENSSSCG00000036359	-0.348861
805	ENSSSCG00000004039	ENSSSCG00000015334	-0.401777
181	ENSSSCG00000004039	ENSSSCG00000045448	-0.462263
298	ENSSSCG00000004039	ENSSSCG00000004509	-0.482589
571	ENSSSCG00000004039	ENSSSCG00000020680	-0.527681
844	ENSSSCG00000004039	ENSSSCG00000007034	-0.574245
1351	ENSSSCG00000004039	ENSSSCG00000040566	-0.619488
1429	ENSSSCG00000004039	ENSSSCG00000024596	-0.638695
1234	ENSSSCG00000004039	ENSSSCG00000035037	-0.659341
649	ENSSSCG00000004039	ENSSSCG00000036705	-0.6637
727	ENSSSCG00000004039	ENSSSCG00000015120	-0.674844
1273	ENSSSCG00000004039	ENSSSCG00000014917	-0.675409
259	ENSSSCG00000004039	ENSSSCG00000003713	-0.678517
883	ENSSSCG00000004039	ENSSSCG00000030241	-0.692213
1000	ENSSSCG00000004039	ENSSSCG00000002836	-0.717173
220	ENSSSCG00000004039	ENSSSCG00000012026	-0.763899
1507	ENSSSCG00000004039	ENSSSCG00000008959	-0.78933
1195	ENSSSCG00000004039	ENSSSCG00000038990	-0.79672
376	ENSSSCG00000004039	ENSSSCG00000031441	-0.843631
1390	ENSSSCG00000004039	ENSSSCG00000040773	-0.867238
766	ENSSSCG00000004039	ENSSSCG00000006511	-0.891616
1156	ENSSSCG00000004039	ENSSSCG00000003825	-0.915355
103	ENSSSCG00000004039	ENSSSCG00000049134	-0.940593
1078	ENSSSCG00000004039	ENSSSCG00000032557	-0.952666
64	ENSSSCG00000004039	ENSSSCG00000045401	-0.957214
142	ENSSSCG00000004039	ENSSSCG00000041566	-0.96193
1217	ENSSSCG00000004509	ENSSSCG00000035037	0.945203
242	ENSSSCG00000004509	ENSSSCG00000003713	0.78103
359	ENSSSCG00000004509	ENSSSCG00000031441	0.754134
1490	ENSSSCG00000004509	ENSSSCG00000008959	0.67924
1061	ENSSSCG00000004509	ENSSSCG00000032557	0.64599
1373	ENSSSCG00000004509	ENSSSCG00000040773	0.629758
47	ENSSSCG00000004509	ENSSSCG00000045401	0.585152
1178	ENSSSCG00000004509	ENSSSCG00000038990	0.542964
437	ENSSSCG00000004509	ENSSSCG00000028758	0.446627
203	ENSSSCG00000004509	ENSSSCG00000012026	0.375635
749	ENSSSCG00000004509	ENSSSCG00000006511	0.327502
1412	ENSSSCG00000004509	ENSSSCG00000024596	0.295299
1139	ENSSSCG00000004509	ENSSSCG00000003825	0.289484
593	ENSSSCG00000004509	ENSSSCG00000006653	0.256116
125	ENSSSCG00000004509	ENSSSCG00000041566	0.225737
86	ENSSSCG00000004509	ENSSSCG00000049134	0.201232
1295	ENSSSCG00000004509	ENSSSCG00000036359	0.172419
788	ENSSSCG00000004509	ENSSSCG00000015334	0.123866
1334	ENSSSCG00000004509	ENSSSCG00000040566	0.121611
983	ENSSSCG00000004509	ENSSSCG00000002836	0.0946901
8	ENSSSCG00000004509	ENSSSCG00000034662	0.042111
476	ENSSSCG00000004509	ENSSSCG00000039095	-0.0598768
398	ENSSSCG00000004509	ENSSSCG00000020735	-0.108538
866	ENSSSCG00000004509	ENSSSCG00000030241	-0.131638
710	ENSSSCG00000004509	ENSSSCG00000015120	-0.132056
632	ENSSSCG00000004509	ENSSSCG00000036705	-0.139512
164	ENSSSCG00000004509	ENSSSCG00000045448	-0.148701
827	ENSSSCG00000004509	ENSSSCG00000007034	-0.151746
1256	ENSSSCG00000004509	ENSSSCG00000014917	-0.158748
554	ENSSSCG00000004509	ENSSSCG00000020680	-0.180122
1451	ENSSSCG00000004509	ENSSSCG00000016074	-0.200214
515	ENSSSCG00000004509	ENSSSCG00000035058	-0.249321
320	ENSSSCG00000004509	ENSSSCG00000018079	-0.285826
671	ENSSSCG00000004509	ENSSSCG00000003278	-0.305756
905	ENSSSCG00000004509	ENSSSCG00000038619	-0.470311
944	ENSSSCG00000004509	ENSSSCG00000004039	-0.482589
1100	ENSSSCG00000004509	ENSSSCG00000043485	-0.714151
1022	ENSSSCG00000004509	ENSSSCG00000006000	-0.763207
1119	ENSSSCG00000006000	ENSSSCG00000043485	0.969361
339	ENSSSCG00000006000	ENSSSCG00000018079	0.82336
690	ENSSSCG00000006000	ENSSSCG00000003278	0.823336
924	ENSSSCG00000006000	ENSSSCG00000038619	0.811029
534	ENSSSCG00000006000	ENSSSCG00000035058	0.587066
1470	ENSSSCG00000006000	ENSSSCG00000016074	0.546437
417	ENSSSCG00000006000	ENSSSCG00000020735	0.433312
1275	ENSSSCG00000006000	ENSSSCG00000014917	0.432379
612	ENSSSCG00000006000	ENSSSCG00000006653	0.427861
963	ENSSSCG00000006000	ENSSSCG00000004039	0.372106
495	ENSSSCG00000006000	ENSSSCG00000039095	0.287778
27	ENSSSCG00000006000	ENSSSCG00000034662	0.12986
456	ENSSSCG00000006000	ENSSSCG00000028758	-0.0303122
144	ENSSSCG00000006000	ENSSSCG00000041566	-0.191671
885	ENSSSCG00000006000	ENSSSCG00000030241	-0.218573
729	ENSSSCG00000006000	ENSSSCG00000015120	-0.239515
651	ENSSSCG00000006000	ENSSSCG00000036705	-0.24141
105	ENSSSCG00000006000	ENSSSCG00000049134	-0.273421
573	ENSSSCG00000006000	ENSSSCG00000020680	-0.31095
846	ENSSSCG00000006000	ENSSSCG00000007034	-0.31132
183	ENSSSCG00000006000	ENSSSCG00000045448	-0.392195
1158	ENSSSCG00000006000	ENSSSCG00000003825	-0.459438
1002	ENSSSCG00000006000	ENSSSCG00000002836	-0.485905
768	ENSSSCG00000006000	ENSSSCG00000006511	-0.536146
1353	ENSSSCG00000006000	ENSSSCG00000040566	-0.585644
66	ENSSSCG00000006000	ENSSSCG00000045401	-0.613325
1080	ENSSSCG00000006000	ENSSSCG00000032557	-0.636582
807	ENSSSCG00000006000	ENSSSCG00000015334	-0.68566
222	ENSSSCG00000006000	ENSSSCG00000012026	-0.706511
1431	ENSSSCG00000006000	ENSSSCG00000024596	-0.724913
1314	ENSSSCG00000006000	ENSSSCG00000036359	-0.738442
300	ENSSSCG00000006000	ENSSSCG00000004509	-0.763207
1392	ENSSSCG00000006000	ENSSSCG00000040773	-0.764864
1197	ENSSSCG00000006000	ENSSSCG00000038990	-0.789617
378	ENSSSCG00000006000	ENSSSCG00000031441	-0.812075
1509	ENSSSCG00000006000	ENSSSCG00000008959	-0.850748
1236	ENSSSCG00000006000	ENSSSCG00000035037	-0.870815
261	ENSSSCG00000006000	ENSSSCG00000003713	-0.934199
1151	ENSSSCG00000006511	ENSSSCG00000003825	0.995375
215	ENSSSCG00000006511	ENSSSCG00000012026	0.962365
995	ENSSSCG00000006511	ENSSSCG00000002836	0.950841
98	ENSSSCG00000006511	ENSSSCG00000049134	0.950794
59	ENSSSCG00000006511	ENSSSCG00000045401	0.947551
1190	ENSSSCG00000006511	ENSSSCG00000038990	0.941305
1385	ENSSSCG00000006511	ENSSSCG00000040773	0.935428
1073	ENSSSCG00000006511	ENSSSCG00000032557	0.919478
1346	ENSSSCG00000006511	ENSSSCG00000040566	0.90779
1424	ENSSSCG00000006511	ENSSSCG00000024596	0.907642
137	ENSSSCG00000006511	ENSSSCG00000041566	0.899895
878	ENSSSCG00000006511	ENSSSCG00000030241	0.892991
722	ENSSSCG00000006511	ENSSSCG00000015120	0.890884
1502	ENSSSCG00000006511	ENSSSCG00000008959	0.887204
644	ENSSSCG00000006511	ENSSSCG00000036705	0.886385
371	ENSSSCG00000006511	ENSSSCG00000031441	0.864174
839	ENSSSCG00000006511	ENSSSCG00000007034	0.856397
566	ENSSSCG00000006511	ENSSSCG00000020680	0.830188
176	ENSSSCG00000006511	ENSSSCG00000045448	0.802447
254	ENSSSCG00000006511	ENSSSCG00000003713	0.772034
800	ENSSSCG00000006511	ENSSSCG00000015334	0.766555
1307	ENSSSCG00000006511	ENSSSCG00000036359	0.720346
1229	ENSSSCG00000006511	ENSSSCG00000035037	0.604325
1268	ENSSSCG00000006511	ENSSSCG00000014917	0.453993
293	ENSSSCG00000006511	ENSSSCG00000004509	0.327502
605	ENSSSCG00000006511	ENSSSCG00000006653	-0.394847
1034	ENSSSCG00000006511	ENSSSCG00000006000	-0.536146
332	ENSSSCG00000006511	ENSSSCG00000018079	-0.677466
449	ENSSSCG00000006511	ENSSSCG00000028758	-0.696457
1112	ENSSSCG00000006511	ENSSSCG00000043485	-0.727056
683	ENSSSCG00000006511	ENSSSCG00000003278	-0.729778
956	ENSSSCG00000006511	ENSSSCG00000004039	-0.891616
20	ENSSSCG00000006511	ENSSSCG00000034662	-0.904438
917	ENSSSCG00000006511	ENSSSCG00000038619	-0.912817
488	ENSSSCG00000006511	ENSSSCG00000039095	-0.957751
410	ENSSSCG00000006511	ENSSSCG00000020735	-0.971078
1463	ENSSSCG00000006511	ENSSSCG00000016074	-0.975813
527	ENSSSCG00000006511	ENSSSCG00000035058	-0.97862
328	ENSSSCG00000006653	ENSSSCG00000018079	0.842838
679	ENSSSCG00000006653	ENSSSCG00000003278	0.819141
445	ENSSSCG00000006653	ENSSSCG00000028758	0.624558
913	ENSSSCG00000006653	ENSSSCG00000038619	0.587644
1459	ENSSSCG00000006653	ENSSSCG00000016074	0.583701
523	ENSSSCG00000006653	ENSSSCG00000035058	0.574686
406	ENSSSCG00000006653	ENSSSCG00000020735	0.546801
1108	ENSSSCG00000006653	ENSSSCG00000043485	0.465521
1030	ENSSSCG00000006653	ENSSSCG00000006000	0.427861
484	ENSSSCG00000006653	ENSSSCG00000039095	0.403115
1264	ENSSSCG00000006653	ENSSSCG00000014917	0.370851
16	ENSSSCG00000006653	ENSSSCG00000034662	0.312264
289	ENSSSCG00000006653	ENSSSCG00000004509	0.256116
1225	ENSSSCG00000006653	ENSSSCG00000035037	0.00478338
133	ENSSSCG00000006653	ENSSSCG00000041566	-0.0311552
952	ENSSSCG00000006653	ENSSSCG00000004039	-0.0639486
1069	ENSSSCG00000006653	ENSSSCG00000032557	-0.0938973
55	ENSSSCG00000006653	ENSSSCG00000045401	-0.14645
94	ENSSSCG00000006653	ENSSSCG00000049134	-0.186669
367	ENSSSCG00000006653	ENSSSCG00000031441	-0.193572
1381	ENSSSCG00000006653	ENSSSCG00000040773	-0.302518
250	ENSSSCG00000006653	ENSSSCG00000003713	-0.325763
1147	ENSSSCG00000006653	ENSSSCG00000003825	-0.336373
1498	ENSSSCG00000006653	ENSSSCG00000008959	-0.354489
757	ENSSSCG00000006653	ENSSSCG00000006511	-0.394847
1186	ENSSSCG00000006653	ENSSSCG00000038990	-0.458524
874	ENSSSCG00000006653	ENSSSCG00000030241	-0.563018
211	ENSSSCG00000006653	ENSSSCG00000012026	-0.571312
718	ENSSSCG00000006653	ENSSSCG00000015120	-0.593644
640	ENSSSCG00000006653	ENSSSCG00000036705	-0.606341
991	ENSSSCG00000006653	ENSSSCG00000002836	-0.640288
1420	ENSSSCG00000006653	ENSSSCG00000024596	-0.704763
835	ENSSSCG00000006653	ENSSSCG00000007034	-0.721856
1342	ENSSSCG00000006653	ENSSSCG00000040566	-0.743784
562	ENSSSCG00000006653	ENSSSCG00000020680	-0.758577
172	ENSSSCG00000006653	ENSSSCG00000045448	-0.830313
796	ENSSSCG00000006653	ENSSSCG00000015334	-0.874492
1303	ENSSSCG00000006653	ENSSSCG00000036359	-0.880151
568	ENSSSCG00000007034	ENSSSCG00000020680	0.998342
646	ENSSSCG00000007034	ENSSSCG00000036705	0.987775
724	ENSSSCG00000007034	ENSSSCG00000015120	0.985273
178	ENSSSCG00000007034	ENSSSCG00000045448	0.984111
880	ENSSSCG00000007034	ENSSSCG00000030241	0.978026
997	ENSSSCG00000007034	ENSSSCG00000002836	0.969037
1348	ENSSSCG00000007034	ENSSSCG00000040566	0.952505
1426	ENSSSCG00000007034	ENSSSCG00000024596	0.878748
802	ENSSSCG00000007034	ENSSSCG00000015334	0.868393
217	ENSSSCG00000007034	ENSSSCG00000012026	0.858135
763	ENSSSCG00000007034	ENSSSCG00000006511	0.856397
1153	ENSSSCG00000007034	ENSSSCG00000003825	0.849049
1309	ENSSSCG00000007034	ENSSSCG00000036359	0.812937
100	ENSSSCG00000007034	ENSSSCG00000049134	0.798858
1192	ENSSSCG00000007034	ENSSSCG00000038990	0.74724
139	ENSSSCG00000007034	ENSSSCG00000041566	0.701118
1387	ENSSSCG00000007034	ENSSSCG00000040773	0.665695
61	ENSSSCG00000007034	ENSSSCG00000045401	0.64671
1504	ENSSSCG00000007034	ENSSSCG00000008959	0.621644
1075	ENSSSCG00000007034	ENSSSCG00000032557	0.585496
373	ENSSSCG00000007034	ENSSSCG00000031441	0.528204
256	ENSSSCG00000007034	ENSSSCG00000003713	0.47786
1270	ENSSSCG00000007034	ENSSSCG00000014917	0.339036
1231	ENSSSCG00000007034	ENSSSCG00000035037	0.178792
295	ENSSSCG00000007034	ENSSSCG00000004509	-0.151746
1036	ENSSSCG00000007034	ENSSSCG00000006000	-0.31132
1114	ENSSSCG00000007034	ENSSSCG00000043485	-0.503853
958	ENSSSCG00000007034	ENSSSCG00000004039	-0.574245
607	ENSSSCG00000007034	ENSSSCG00000006653	-0.721856
334	ENSSSCG00000007034	ENSSSCG00000018079	-0.724586
685	ENSSSCG00000007034	ENSSSCG00000003278	-0.755482
919	ENSSSCG00000007034	ENSSSCG00000038619	-0.786375
22	ENSSSCG00000007034	ENSSSCG00000034662	-0.882825
529	ENSSSCG00000007034	ENSSSCG00000035058	-0.918372
490	ENSSSCG00000007034	ENSSSCG00000039095	-0.918474
1465	ENSSSCG00000007034	ENSSSCG00000016074	-0.93619
451	ENSSSCG00000007034	ENSSSCG00000028758	-0.940051
412	ENSSSCG00000007034	ENSSSCG00000020735	-0.954264
1404	ENSSSCG00000008959	ENSSSCG00000040773	0.989191
390	ENSSSCG00000008959	ENSSSCG00000031441	0.985961
1209	ENSSSCG00000008959	ENSSSCG00000038990	0.985062
273	ENSSSCG00000008959	ENSSSCG00000003713	0.978095
1092	ENSSSCG00000008959	ENSSSCG00000032557	0.935387
234	ENSSSCG00000008959	ENSSSCG00000012026	0.935316
78	ENSSSCG00000008959	ENSSSCG00000045401	0.932654
1443	ENSSSCG00000008959	ENSSSCG00000024596	0.892104
780	ENSSSCG00000008959	ENSSSCG00000006511	0.887204
1248	ENSSSCG00000008959	ENSSSCG00000035037	0.881617
1170	ENSSSCG00000008959	ENSSSCG00000003825	0.848833
1365	ENSSSCG00000008959	ENSSSCG00000040566	0.807447
1014	ENSSSCG00000008959	ENSSSCG00000002836	0.79271
819	ENSSSCG00000008959	ENSSSCG00000015334	0.755901
1326	ENSSSCG00000008959	ENSSSCG00000036359	0.755677
117	ENSSSCG00000008959	ENSSSCG00000049134	0.73562
312	ENSSSCG00000008959	ENSSSCG00000004509	0.67924
156	ENSSSCG00000008959	ENSSSCG00000041566	0.678533
858	ENSSSCG00000008959	ENSSSCG00000007034	0.621644
741	ENSSSCG00000008959	ENSSSCG00000015120	0.620823
195	ENSSSCG00000008959	ENSSSCG00000045448	0.617998
663	ENSSSCG00000008959	ENSSSCG00000036705	0.617244
897	ENSSSCG00000008959	ENSSSCG00000030241	0.61456
585	ENSSSCG00000008959	ENSSSCG00000020680	0.599551
1287	ENSSSCG00000008959	ENSSSCG00000014917	0.0956446
468	ENSSSCG00000008959	ENSSSCG00000028758	-0.33893
624	ENSSSCG00000008959	ENSSSCG00000006653	-0.354489
39	ENSSSCG00000008959	ENSSSCG00000034662	-0.606677
507	ENSSSCG00000008959	ENSSSCG00000039095	-0.717753
351	ENSSSCG00000008959	ENSSSCG00000018079	-0.781914
429	ENSSSCG00000008959	ENSSSCG00000020735	-0.788845
975	ENSSSCG00000008959	ENSSSCG00000004039	-0.78933
702	ENSSSCG00000008959	ENSSSCG00000003278	-0.818594
1053	ENSSSCG00000008959	ENSSSCG00000006000	-0.850748
1482	ENSSSCG00000008959	ENSSSCG00000016074	-0.851049
546	ENSSSCG00000008959	ENSSSCG00000035058	-0.87723
1131	ENSSSCG00000008959	ENSSSCG00000043485	-0.949747
936	ENSSSCG00000008959	ENSSSCG00000038619	-0.960902
1410	ENSSSCG00000012026	ENSSSCG00000024596	0.984212
1176	ENSSSCG00000012026	ENSSSCG00000038990	0.982146
747	ENSSSCG00000012026	ENSSSCG00000006511	0.962365
1332	ENSSSCG00000012026	ENSSSCG00000040566	0.961023
981	ENSSSCG00000012026	ENSSSCG00000002836	0.955336
1371	ENSSSCG00000012026	ENSSSCG00000040773	0.94548
1488	ENSSSCG00000012026	ENSSSCG00000008959	0.935316
1137	ENSSSCG00000012026	ENSSSCG00000003825	0.932212
45	ENSSSCG00000012026	ENSSSCG00000045401	0.89552
786	ENSSSCG00000012026	ENSSSCG00000015334	0.894936
357	ENSSSCG00000012026	ENSSSCG00000031441	0.881444
1293	ENSSSCG00000012026	ENSSSCG00000036359	0.87127
1059	ENSSSCG00000012026	ENSSSCG00000032557	0.869643
240	ENSSSCG00000012026	ENSSSCG00000003713	0.858626
825	ENSSSCG00000012026	ENSSSCG00000007034	0.858135
162	ENSSSCG00000012026	ENSSSCG00000045448	0.852118
708	ENSSSCG00000012026	ENSSSCG00000015120	0.847552
630	ENSSSCG00000012026	ENSSSCG00000036705	0.846632
552	ENSSSCG00000012026	ENSSSCG00000020680	0.843932
864	ENSSSCG00000012026	ENSSSCG00000030241	0.83943
84	ENSSSCG00000012026	ENSSSCG00000049134	0.831736
123	ENSSSCG00000012026	ENSSSCG00000041566	0.747798
1215	ENSSSCG00000012026	ENSSSCG00000035037	0.65761
279	ENSSSCG00000012026	ENSSSCG00000004509	0.375635
1254	ENSSSCG00000012026	ENSSSCG00000014917	0.197009
591	ENSSSCG00000012026	ENSSSCG00000006653	-0.571312
435	ENSSSCG00000012026	ENSSSCG00000028758	-0.643245
1020	ENSSSCG00000012026	ENSSSCG00000006000	-0.706511
942	ENSSSCG00000012026	ENSSSCG00000004039	-0.763899
6	ENSSSCG00000012026	ENSSSCG00000034662	-0.786237
318	ENSSSCG00000012026	ENSSSCG00000018079	-0.84975
1098	ENSSSCG00000012026	ENSSSCG00000043485	-0.855123
474	ENSSSCG00000012026	ENSSSCG00000039095	-0.877371
669	ENSSSCG00000012026	ENSSSCG00000003278	-0.88644
396	ENSSSCG00000012026	ENSSSCG00000020735	-0.943743
1449	ENSSSCG00000012026	ENSSSCG00000016074	-0.978125
903	ENSSSCG00000012026	ENSSSCG00000038619	-0.986706
513	ENSSSCG00000012026	ENSSSCG00000035058	-0.987518
150	ENSSSCG00000014917	ENSSSCG00000041566	0.788934
111	ENSSSCG00000014917	ENSSSCG00000049134	0.707688
1164	ENSSSCG00000014917	ENSSSCG00000003825	0.53742
891	ENSSSCG00000014917	ENSSSCG00000030241	0.523922
735	ENSSSCG00000014917	ENSSSCG00000015120	0.491056
657	ENSSSCG00000014917	ENSSSCG00000036705	0.479093
774	ENSSSCG00000014917	ENSSSCG00000006511	0.453993
72	ENSSSCG00000014917	ENSSSCG00000045401	0.445402
1047	ENSSSCG00000014917	ENSSSCG00000006000	0.432379
1086	ENSSSCG00000014917	ENSSSCG00000032557	0.419858
618	ENSSSCG00000014917	ENSSSCG00000006653	0.370851
852	ENSSSCG00000014917	ENSSSCG00000007034	0.339036
1008	ENSSSCG00000014917	ENSSSCG00000002836	0.333714
345	ENSSSCG00000014917	ENSSSCG00000018079	0.321991
579	ENSSSCG00000014917	ENSSSCG00000020680	0.295137
696	ENSSSCG00000014917	ENSSSCG00000003278	0.255734
1398	ENSSSCG00000014917	ENSSSCG00000040773	0.239963
1125	ENSSSCG00000014917	ENSSSCG00000043485	0.220738
228	ENSSSCG00000014917	ENSSSCG00000012026	0.197009
384	ENSSSCG00000014917	ENSSSCG00000031441	0.173915
189	ENSSSCG00000014917	ENSSSCG00000045448	0.167656
1359	ENSSSCG00000014917	ENSSSCG00000040566	0.16079
1203	ENSSSCG00000014917	ENSSSCG00000038990	0.156925
1515	ENSSSCG00000014917	ENSSSCG00000008959	0.0956446
1437	ENSSSCG00000014917	ENSSSCG00000024596	0.0645733
930	ENSSSCG00000014917	ENSSSCG00000038619	-0.0519107
1242	ENSSSCG00000014917	ENSSSCG00000035037	-0.0628135
267	ENSSSCG00000014917	ENSSSCG00000003713	-0.0822486
813	ENSSSCG00000014917	ENSSSCG00000015334	-0.129028
306	ENSSSCG00000014917	ENSSSCG00000004509	-0.158748
1320	ENSSSCG00000014917	ENSSSCG00000036359	-0.223729
540	ENSSSCG00000014917	ENSSSCG00000035058	-0.310051
1476	ENSSSCG00000014917	ENSSSCG00000016074	-0.336134
423	ENSSSCG00000014917	ENSSSCG00000020735	-0.439522
462	ENSSSCG00000014917	ENSSSCG00000028758	-0.48983
501	ENSSSCG00000014917	ENSSSCG00000039095	-0.60747
969	ENSSSCG00000014917	ENSSSCG00000004039	-0.675409
33	ENSSSCG00000014917	ENSSSCG00000034662	-0.719476
643	ENSSSCG00000015120	ENSSSCG00000036705	0.999866
877	ENSSSCG00000015120	ENSSSCG00000030241	0.999262
838	ENSSSCG00000015120	ENSSSCG00000007034	0.985273
565	ENSSSCG00000015120	ENSSSCG00000020680	0.974669
994	ENSSSCG00000015120	ENSSSCG00000002836	0.964859
175	ENSSSCG00000015120	ENSSSCG00000045448	0.939432
1345	ENSSSCG00000015120	ENSSSCG00000040566	0.919043
1150	ENSSSCG00000015120	ENSSSCG00000003825	0.8978
760	ENSSSCG00000015120	ENSSSCG00000006511	0.890884
97	ENSSSCG00000015120	ENSSSCG00000049134	0.878804
214	ENSSSCG00000015120	ENSSSCG00000012026	0.847552
1423	ENSSSCG00000015120	ENSSSCG00000024596	0.839564
136	ENSSSCG00000015120	ENSSSCG00000041566	0.803686
799	ENSSSCG00000015120	ENSSSCG00000015334	0.788217
1189	ENSSSCG00000015120	ENSSSCG00000038990	0.743534
1306	ENSSSCG00000015120	ENSSSCG00000036359	0.721284
58	ENSSSCG00000015120	ENSSSCG00000045401	0.704209
1384	ENSSSCG00000015120	ENSSSCG00000040773	0.686152
1072	ENSSSCG00000015120	ENSSSCG00000032557	0.644976
1501	ENSSSCG00000015120	ENSSSCG00000008959	0.620823
370	ENSSSCG00000015120	ENSSSCG00000031441	0.551067
1267	ENSSSCG00000015120	ENSSSCG00000014917	0.491056
253	ENSSSCG00000015120	ENSSSCG00000003713	0.458679
1228	ENSSSCG00000015120	ENSSSCG00000035037	0.190503
292	ENSSSCG00000015120	ENSSSCG00000004509	-0.132056
1033	ENSSSCG00000015120	ENSSSCG00000006000	-0.239515
1111	ENSSSCG00000015120	ENSSSCG00000043485	-0.455099
604	ENSSSCG00000015120	ENSSSCG00000006653	-0.593644
331	ENSSSCG00000015120	ENSSSCG00000018079	-0.625588
682	ENSSSCG00000015120	ENSSSCG00000003278	-0.667113
955	ENSSSCG00000015120	ENSSSCG00000004039	-0.674844
916	ENSSSCG00000015120	ENSSSCG00000038619	-0.758041
526	ENSSSCG00000015120	ENSSSCG00000035058	-0.919322
1462	ENSSSCG00000015120	ENSSSCG00000016074	-0.938769
448	ENSSSCG00000015120	ENSSSCG00000028758	-0.945843
19	ENSSSCG00000015120	ENSSSCG00000034662	-0.949769
487	ENSSSCG00000015120	ENSSSCG00000039095	-0.966375
409	ENSSSCG00000015120	ENSSSCG00000020735	-0.970911
1308	ENSSSCG00000015334	ENSSSCG00000036359	0.994712
1425	ENSSSCG00000015334	ENSSSCG00000024596	0.959596
1347	ENSSSCG00000015334	ENSSSCG00000040566	0.956967
177	ENSSSCG00000015334	ENSSSCG00000045448	0.929882
216	ENSSSCG00000015334	ENSSSCG00000012026	0.894936
996	ENSSSCG00000015334	ENSSSCG00000002836	0.890396
567	ENSSSCG00000015334	ENSSSCG00000020680	0.880507
840	ENSSSCG00000015334	ENSSSCG00000007034	0.868393
1191	ENSSSCG00000015334	ENSSSCG00000038990	0.831659
645	ENSSSCG00000015334	ENSSSCG00000036705	0.794691
723	ENSSSCG00000015334	ENSSSCG00000015120	0.788217
762	ENSSSCG00000015334	ENSSSCG00000006511	0.766555
879	ENSSSCG00000015334	ENSSSCG00000030241	0.765787
1503	ENSSSCG00000015334	ENSSSCG00000008959	0.755901
1386	ENSSSCG00000015334	ENSSSCG00000040773	0.726506
1152	ENSSSCG00000015334	ENSSSCG00000003825	0.712981
255	ENSSSCG00000015334	ENSSSCG00000003713	0.706459
372	ENSSSCG00000015334	ENSSSCG00000031441	0.637847
60	ENSSSCG00000015334	ENSSSCG00000045401	0.604031
99	ENSSSCG00000015334	ENSSSCG00000049134	0.564285
1074	ENSSSCG00000015334	ENSSSCG00000032557	0.563966
138	ENSSSCG00000015334	ENSSSCG00000041566	0.429672
1230	ENSSSCG00000015334	ENSSSCG00000035037	0.417222
294	ENSSSCG00000015334	ENSSSCG00000004509	0.123866
1269	ENSSSCG00000015334	ENSSSCG00000014917	-0.129028
957	ENSSSCG00000015334	ENSSSCG00000004039	-0.401777
21	ENSSSCG00000015334	ENSSSCG00000034662	-0.595879
450	ENSSSCG00000015334	ENSSSCG00000028758	-0.674435
1035	ENSSSCG00000015334	ENSSSCG00000006000	-0.68566
489	ENSSSCG00000015334	ENSSSCG00000039095	-0.70578
1113	ENSSSCG00000015334	ENSSSCG00000043485	-0.782384
411	ENSSSCG00000015334	ENSSSCG00000020735	-0.829856
606	ENSSSCG00000015334	ENSSSCG00000006653	-0.874492
1464	ENSSSCG00000015334	ENSSSCG00000016074	-0.877044
528	ENSSSCG00000015334	ENSSSCG00000035058	-0.880478
918	ENSSSCG00000015334	ENSSSCG00000038619	-0.905056
333	ENSSSCG00000015334	ENSSSCG00000018079	-0.970108
684	ENSSSCG00000015334	ENSSSCG00000003278	-0.976901
545	ENSSSCG00000016074	ENSSSCG00000035058	0.998611
428	ENSSSCG00000016074	ENSSSCG00000020735	0.991406
506	ENSSSCG00000016074	ENSSSCG00000039095	0.950181
935	ENSSSCG00000016074	ENSSSCG00000038619	0.933103
38	ENSSSCG00000016074	ENSSSCG00000034662	0.886423
701	ENSSSCG00000016074	ENSSSCG00000003278	0.824523
350	ENSSSCG00000016074	ENSSSCG00000018079	0.783201
467	ENSSSCG00000016074	ENSSSCG00000028758	0.782453
974	ENSSSCG00000016074	ENSSSCG00000004039	0.772245
1130	ENSSSCG00000016074	ENSSSCG00000043485	0.729034
623	ENSSSCG00000016074	ENSSSCG00000006653	0.583701
1052	ENSSSCG00000016074	ENSSSCG00000006000	0.546437
311	ENSSSCG00000016074	ENSSSCG00000004509	-0.200214
1286	ENSSSCG00000016074	ENSSSCG00000014917	-0.336134
1247	ENSSSCG00000016074	ENSSSCG00000035037	-0.506961
272	ENSSSCG00000016074	ENSSSCG00000003713	-0.736694
389	ENSSSCG00000016074	ENSSSCG00000031441	-0.792363
155	ENSSSCG00000016074	ENSSSCG00000041566	-0.810645
1091	ENSSSCG00000016074	ENSSSCG00000032557	-0.825064
1325	ENSSSCG00000016074	ENSSSCG00000036359	-0.834577
1520	ENSSSCG00000016074	ENSSSCG00000008959	-0.851049
77	ENSSSCG00000016074	ENSSSCG00000045401	-0.864256
818	ENSSSCG00000016074	ENSSSCG00000015334	-0.877044
1403	ENSSSCG00000016074	ENSSSCG00000040773	-0.885336
116	ENSSSCG00000016074	ENSSSCG00000049134	-0.891313
194	ENSSSCG00000016074	ENSSSCG00000045448	-0.910835
584	ENSSSCG00000016074	ENSSSCG00000020680	-0.921611
1208	ENSSSCG00000016074	ENSSSCG00000038990	-0.927939
896	ENSSSCG00000016074	ENSSSCG00000030241	-0.934019
857	ENSSSCG00000016074	ENSSSCG00000007034	-0.93619
662	ENSSSCG00000016074	ENSSSCG00000036705	-0.937756
740	ENSSSCG00000016074	ENSSSCG00000015120	-0.938769
1169	ENSSSCG00000016074	ENSSSCG00000003825	-0.960488
1442	ENSSSCG00000016074	ENSSSCG00000024596	-0.960835
779	ENSSSCG00000016074	ENSSSCG00000006511	-0.975813
1364	ENSSSCG00000016074	ENSSSCG00000040566	-0.976397
233	ENSSSCG00000016074	ENSSSCG00000012026	-0.978125
1013	ENSSSCG00000016074	ENSSSCG00000002836	-0.993941
672	ENSSSCG00000018079	ENSSSCG00000003278	0.997254
906	ENSSSCG00000018079	ENSSSCG00000038619	0.898665
1101	ENSSSCG00000018079	ENSSSCG00000043485	0.868282
594	ENSSSCG00000018079	ENSSSCG00000006653	0.842838
1023	ENSSSCG00000018079	ENSSSCG00000006000	0.82336
516	ENSSSCG00000018079	ENSSSCG00000035058	0.798059
1452	ENSSSCG00000018079	ENSSSCG00000016074	0.783201
399	ENSSSCG00000018079	ENSSSCG00000020735	0.707751
477	ENSSSCG00000018079	ENSSSCG00000039095	0.555376
438	ENSSSCG00000018079	ENSSSCG00000028758	0.475329
9	ENSSSCG00000018079	ENSSSCG00000034662	0.418631
1257	ENSSSCG00000018079	ENSSSCG00000014917	0.321991
945	ENSSSCG00000018079	ENSSSCG00000004039	0.320778
282	ENSSSCG00000018079	ENSSSCG00000004509	-0.285826
126	ENSSSCG00000018079	ENSSSCG00000041566	-0.289795
87	ENSSSCG00000018079	ENSSSCG00000049134	-0.425993
1218	ENSSSCG00000018079	ENSSSCG00000035037	-0.533437
1062	ENSSSCG00000018079	ENSSSCG00000032557	-0.540617
48	ENSSSCG00000018079	ENSSSCG00000045401	-0.564612
867	ENSSSCG00000018079	ENSSSCG00000030241	-0.598903
1140	ENSSSCG00000018079	ENSSSCG00000003825	-0.607297
711	ENSSSCG00000018079	ENSSSCG00000015120	-0.625588
633	ENSSSCG00000018079	ENSSSCG00000036705	-0.632691
360	ENSSSCG00000018079	ENSSSCG00000031441	-0.668804
750	ENSSSCG00000018079	ENSSSCG00000006511	-0.677466
1374	ENSSSCG00000018079	ENSSSCG00000040773	-0.721653
828	ENSSSCG00000018079	ENSSSCG00000007034	-0.724586
555	ENSSSCG00000018079	ENSSSCG00000020680	-0.739688
984	ENSSSCG00000018079	ENSSSCG00000002836	-0.781037
1491	ENSSSCG00000018079	ENSSSCG00000008959	-0.781914
243	ENSSSCG00000018079	ENSSSCG00000003713	-0.782374
165	ENSSSCG00000018079	ENSSSCG00000045448	-0.812926
1179	ENSSSCG00000018079	ENSSSCG00000038990	-0.821937
204	ENSSSCG00000018079	ENSSSCG00000012026	-0.84975
1335	ENSSSCG00000018079	ENSSSCG00000040566	-0.877772
1413	ENSSSCG00000018079	ENSSSCG00000024596	-0.922189
789	ENSSSCG00000018079	ENSSSCG00000015334	-0.970108
1296	ENSSSCG00000018079	ENSSSCG00000036359	-0.989098
834	ENSSSCG00000020680	ENSSSCG00000007034	0.998342
171	ENSSSCG00000020680	ENSSSCG00000045448	0.991292
639	ENSSSCG00000020680	ENSSSCG00000036705	0.978098
717	ENSSSCG00000020680	ENSSSCG00000015120	0.974669
873	ENSSSCG00000020680	ENSSSCG00000030241	0.965578
990	ENSSSCG00000020680	ENSSSCG00000002836	0.958659
1341	ENSSSCG00000020680	ENSSSCG00000040566	0.950201
795	ENSSSCG00000020680	ENSSSCG00000015334	0.880507
1419	ENSSSCG00000020680	ENSSSCG00000024596	0.874646
210	ENSSSCG00000020680	ENSSSCG00000012026	0.843932
756	ENSSSCG00000020680	ENSSSCG00000006511	0.830188
1302	ENSSSCG00000020680	ENSSSCG00000036359	0.827771
1146	ENSSSCG00000020680	ENSSSCG00000003825	0.819655
93	ENSSSCG00000020680	ENSSSCG00000049134	0.762948
1185	ENSSSCG00000020680	ENSSSCG00000038990	0.728063
132	ENSSSCG00000020680	ENSSSCG00000041566	0.658942
1380	ENSSSCG00000020680	ENSSSCG00000040773	0.638146
54	ENSSSCG00000020680	ENSSSCG00000045401	0.609585
1497	ENSSSCG00000020680	ENSSSCG00000008959	0.599551
1068	ENSSSCG00000020680	ENSSSCG00000032557	0.546915
366	ENSSSCG00000020680	ENSSSCG00000031441	0.498279
249	ENSSSCG00000020680	ENSSSCG00000003713	0.460068
1263	ENSSSCG00000020680	ENSSSCG00000014917	0.295137
1224	ENSSSCG00000020680	ENSSSCG00000035037	0.150889
288	ENSSSCG00000020680	ENSSSCG00000004509	-0.180122
1029	ENSSSCG00000020680	ENSSSCG00000006000	-0.31095
1107	ENSSSCG00000020680	ENSSSCG00000043485	-0.496071
951	ENSSSCG00000020680	ENSSSCG00000004039	-0.527681
327	ENSSSCG00000020680	ENSSSCG00000018079	-0.739688
600	ENSSSCG00000020680	ENSSSCG00000006653	-0.758577
678	ENSSSCG00000020680	ENSSSCG00000003278	-0.766699
912	ENSSSCG00000020680	ENSSSCG00000038619	-0.775775
15	ENSSSCG00000020680	ENSSSCG00000034662	-0.855769
483	ENSSSCG00000020680	ENSSSCG00000039095	-0.894189
522	ENSSSCG00000020680	ENSSSCG00000035058	-0.903258
1458	ENSSSCG00000020680	ENSSSCG00000016074	-0.921611
405	ENSSSCG00000020680	ENSSSCG00000020735	-0.937603
444	ENSSSCG00000020680	ENSSSCG00000028758	-0.940069
1454	ENSSSCG00000020735	ENSSSCG00000016074	0.991406
518	ENSSSCG00000020735	ENSSSCG00000035058	0.983974
479	ENSSSCG00000020735	ENSSSCG00000039095	0.980499
11	ENSSSCG00000020735	ENSSSCG00000034662	0.937125
908	ENSSSCG00000020735	ENSSSCG00000038619	0.878619
440	ENSSSCG00000020735	ENSSSCG00000028758	0.840913
947	ENSSSCG00000020735	ENSSSCG00000004039	0.785194
674	ENSSSCG00000020735	ENSSSCG00000003278	0.75325
323	ENSSSCG00000020735	ENSSSCG00000018079	0.707751
1103	ENSSSCG00000020735	ENSSSCG00000043485	0.635641
596	ENSSSCG00000020735	ENSSSCG00000006653	0.546801
1025	ENSSSCG00000020735	ENSSSCG00000006000	0.433312
284	ENSSSCG00000020735	ENSSSCG00000004509	-0.108538
1220	ENSSSCG00000020735	ENSSSCG00000035037	-0.420015
1259	ENSSSCG00000020735	ENSSSCG00000014917	-0.439522
245	ENSSSCG00000020735	ENSSSCG00000003713	-0.652553
362	ENSSSCG00000020735	ENSSSCG00000031441	-0.734628
1298	ENSSSCG00000020735	ENSSSCG00000036359	-0.77557
1493	ENSSSCG00000020735	ENSSSCG00000008959	-0.788845
1064	ENSSSCG00000020735	ENSSSCG00000032557	-0.799018
791	ENSSSCG00000020735	ENSSSCG00000015334	-0.829856
1376	ENSSSCG00000020735	ENSSSCG00000040773	-0.840317
50	ENSSSCG00000020735	ENSSSCG00000045401	-0.843921
128	ENSSSCG00000020735	ENSSSCG00000041566	-0.851965
1181	ENSSSCG00000020735	ENSSSCG00000038990	-0.87926
167	ENSSSCG00000020735	ENSSSCG00000045448	-0.91194
1415	ENSSSCG00000020735	ENSSSCG00000024596	-0.919034
89	ENSSSCG00000020735	ENSSSCG00000049134	-0.923714
557	ENSSSCG00000020735	ENSSSCG00000020680	-0.937603
206	ENSSSCG00000020735	ENSSSCG00000012026	-0.943743
830	ENSSSCG00000020735	ENSSSCG00000007034	-0.954264
1337	ENSSSCG00000020735	ENSSSCG00000040566	-0.956068
1142	ENSSSCG00000020735	ENSSSCG00000003825	-0.967361
635	ENSSSCG00000020735	ENSSSCG00000036705	-0.969226
869	ENSSSCG00000020735	ENSSSCG00000030241	-0.969623
713	ENSSSCG00000020735	ENSSSCG00000015120	-0.970911
752	ENSSSCG00000020735	ENSSSCG00000006511	-0.971078
986	ENSSSCG00000020735	ENSSSCG00000002836	-0.992628
232	ENSSSCG00000024596	ENSSSCG00000012026	0.984212
1363	ENSSSCG00000024596	ENSSSCG00000040566	0.982136
817	ENSSSCG00000024596	ENSSSCG00000015334	0.959596
1012	ENSSSCG00000024596	ENSSSCG00000002836	0.950834
1207	ENSSSCG00000024596	ENSSSCG00000038990	0.9498
1324	ENSSSCG00000024596	ENSSSCG00000036359	0.943724
778	ENSSSCG00000024596	ENSSSCG00000006511	0.907642
193	ENSSSCG00000024596	ENSSSCG00000045448	0.900456
1519	ENSSSCG00000024596	ENSSSCG00000008959	0.892104
1402	ENSSSCG00000024596	ENSSSCG00000040773	0.88544
856	ENSSSCG00000024596	ENSSSCG00000007034	0.878748
583	ENSSSCG00000024596	ENSSSCG00000020680	0.874646
1168	ENSSSCG00000024596	ENSSSCG00000003825	0.866605
661	ENSSSCG00000024596	ENSSSCG00000036705	0.841557
739	ENSSSCG00000024596	ENSSSCG00000015120	0.839564
271	ENSSSCG00000024596	ENSSSCG00000003713	0.826515
895	ENSSSCG00000024596	ENSSSCG00000030241	0.825378
388	ENSSSCG00000024596	ENSSSCG00000031441	0.811756
76	ENSSSCG00000024596	ENSSSCG00000045401	0.803841
1090	ENSSSCG00000024596	ENSSSCG00000032557	0.77248
115	ENSSSCG00000024596	ENSSSCG00000049134	0.742734
154	ENSSSCG00000024596	ENSSSCG00000041566	0.636464
1246	ENSSSCG00000024596	ENSSSCG00000035037	0.587272
310	ENSSSCG00000024596	ENSSSCG00000004509	0.295299
1285	ENSSSCG00000024596	ENSSSCG00000014917	0.0645733
973	ENSSSCG00000024596	ENSSSCG00000004039	-0.638695
466	ENSSSCG00000024596	ENSSSCG00000028758	-0.663318
622	ENSSSCG00000024596	ENSSSCG00000006653	-0.704763
37	ENSSSCG00000024596	ENSSSCG00000034662	-0.724305
1051	ENSSSCG00000024596	ENSSSCG00000006000	-0.724913
505	ENSSSCG00000024596	ENSSSCG00000039095	-0.826705
1129	ENSSSCG00000024596	ENSSSCG00000043485	-0.85464
427	ENSSSCG00000024596	ENSSSCG00000020735	-0.919034
349	ENSSSCG00000024596	ENSSSCG00000018079	-0.922189
700	ENSSSCG00000024596	ENSSSCG00000003278	-0.947664
1480	ENSSSCG00000024596	ENSSSCG00000016074	-0.960835
544	ENSSSCG00000024596	ENSSSCG00000035058	-0.968724
934	ENSSSCG00000024596	ENSSSCG00000038619	-0.981713
12	ENSSSCG00000028758	ENSSSCG00000034662	0.869181
480	ENSSSCG00000028758	ENSSSCG00000039095	0.851565
402	ENSSSCG00000028758	ENSSSCG00000020735	0.840913
1455	ENSSSCG00000028758	ENSSSCG00000016074	0.782453
519	ENSSSCG00000028758	ENSSSCG00000035058	0.748907
597	ENSSSCG00000028758	ENSSSCG00000006653	0.624558
909	ENSSSCG00000028758	ENSSSCG00000038619	0.532122
675	ENSSSCG00000028758	ENSSSCG00000003278	0.505938
324	ENSSSCG00000028758	ENSSSCG00000018079	0.475329
948	ENSSSCG00000028758	ENSSSCG00000004039	0.448242
285	ENSSSCG00000028758	ENSSSCG00000004509	0.446627
1104	ENSSSCG00000028758	ENSSSCG00000043485	0.179593
1221	ENSSSCG00000028758	ENSSSCG00000035037	0.137086
1026	ENSSSCG00000028758	ENSSSCG00000006000	-0.0303122
246	ENSSSCG00000028758	ENSSSCG00000003713	-0.159899
363	ENSSSCG00000028758	ENSSSCG00000031441	-0.250593
1494	ENSSSCG00000028758	ENSSSCG00000008959	-0.33893
1065	ENSSSCG00000028758	ENSSSCG00000032557	-0.369398
1377	ENSSSCG00000028758	ENSSSCG00000040773	-0.413321
51	ENSSSCG00000028758	ENSSSCG00000045401	-0.442845
1260	ENSSSCG00000028758	ENSSSCG00000014917	-0.48983
1182	ENSSSCG00000028758	ENSSSCG00000038990	-0.494386
1299	ENSSSCG00000028758	ENSSSCG00000036359	-0.598539
207	ENSSSCG00000028758	ENSSSCG00000012026	-0.643245
129	ENSSSCG00000028758	ENSSSCG00000041566	-0.648441
1416	ENSSSCG00000028758	ENSSSCG00000024596	-0.663318
792	ENSSSCG00000028758	ENSSSCG00000015334	-0.674435
753	ENSSSCG00000028758	ENSSSCG00000006511	-0.696457
1143	ENSSSCG00000028758	ENSSSCG00000003825	-0.714598
90	ENSSSCG00000028758	ENSSSCG00000049134	-0.725123
1338	ENSSSCG00000028758	ENSSSCG00000040566	-0.791629
987	ENSSSCG00000028758	ENSSSCG00000002836	-0.840733
168	ENSSSCG00000028758	ENSSSCG00000045448	-0.898747
831	ENSSSCG00000028758	ENSSSCG00000007034	-0.940051
558	ENSSSCG00000028758	ENSSSCG00000020680	-0.940069
870	ENSSSCG00000028758	ENSSSCG00000030241	-0.944802
714	ENSSSCG00000028758	ENSSSCG00000015120	-0.945843
636	ENSSSCG00000028758	ENSSSCG00000036705	-0.948253
725	ENSSSCG00000030241	ENSSSCG00000015120	0.999262
647	ENSSSCG00000030241	ENSSSCG00000036705	0.998566
842	ENSSSCG00000030241	ENSSSCG00000007034	0.978026
569	ENSSSCG00000030241	ENSSSCG00000020680	0.965578
998	ENSSSCG00000030241	ENSSSCG00000002836	0.958948
179	ENSSSCG00000030241	ENSSSCG00000045448	0.925602
1349	ENSSSCG00000030241	ENSSSCG00000040566	0.90659
1154	ENSSSCG00000030241	ENSSSCG00000003825	0.903282
764	ENSSSCG00000030241	ENSSSCG00000006511	0.892991
101	ENSSSCG00000030241	ENSSSCG00000049134	0.891851
218	ENSSSCG00000030241	ENSSSCG00000012026	0.83943
1427	ENSSSCG00000030241	ENSSSCG00000024596	0.825378
140	ENSSSCG00000030241	ENSSSCG00000041566	0.822095
803	ENSSSCG00000030241	ENSSSCG00000015334	0.765787
1193	ENSSSCG00000030241	ENSSSCG00000038990	0.736679
62	ENSSSCG00000030241	ENSSSCG00000045401	0.711203
1310	ENSSSCG00000030241	ENSSSCG00000036359	0.696342
1388	ENSSSCG00000030241	ENSSSCG00000040773	0.684633
1076	ENSSSCG00000030241	ENSSSCG00000032557	0.652412
1505	ENSSSCG00000030241	ENSSSCG00000008959	0.61456
374	ENSSSCG00000030241	ENSSSCG00000031441	0.550147
1271	ENSSSCG00000030241	ENSSSCG00000014917	0.523922
257	ENSSSCG00000030241	ENSSSCG00000003713	0.448545
1232	ENSSSCG00000030241	ENSSSCG00000035037	0.187857
296	ENSSSCG00000030241	ENSSSCG00000004509	-0.131638
1037	ENSSSCG00000030241	ENSSSCG00000006000	-0.218573
1115	ENSSSCG00000030241	ENSSSCG00000043485	-0.438596
608	ENSSSCG00000030241	ENSSSCG00000006653	-0.563018
335	ENSSSCG00000030241	ENSSSCG00000018079	-0.598903
686	ENSSSCG00000030241	ENSSSCG00000003278	-0.642547
959	ENSSSCG00000030241	ENSSSCG00000004039	-0.692213
920	ENSSSCG00000030241	ENSSSCG00000038619	-0.745879
530	ENSSSCG00000030241	ENSSSCG00000035058	-0.914065
1466	ENSSSCG00000030241	ENSSSCG00000016074	-0.934019
452	ENSSSCG00000030241	ENSSSCG00000028758	-0.944802
23	ENSSSCG00000030241	ENSSSCG00000034662	-0.960673
413	ENSSSCG00000030241	ENSSSCG00000020735	-0.969623
491	ENSSSCG00000030241	ENSSSCG00000039095	-0.972413
1492	ENSSSCG00000031441	ENSSSCG00000008959	0.985961
1375	ENSSSCG00000031441	ENSSSCG00000040773	0.985027
1063	ENSSSCG00000031441	ENSSSCG00000032557	0.966683
244	ENSSSCG00000031441	ENSSSCG00000003713	0.966388
49	ENSSSCG00000031441	ENSSSCG00000045401	0.95491
1180	ENSSSCG00000031441	ENSSSCG00000038990	0.95278
1219	ENSSSCG00000031441	ENSSSCG00000035037	0.923116
205	ENSSSCG00000031441	ENSSSCG00000012026	0.881444
751	ENSSSCG00000031441	ENSSSCG00000006511	0.864174
1141	ENSSSCG00000031441	ENSSSCG00000003825	0.834958
1414	ENSSSCG00000031441	ENSSSCG00000024596	0.811756
283	ENSSSCG00000031441	ENSSSCG00000004509	0.754134
88	ENSSSCG00000031441	ENSSSCG00000049134	0.744081
985	ENSSSCG00000031441	ENSSSCG00000002836	0.721422
1336	ENSSSCG00000031441	ENSSSCG00000040566	0.717235
127	ENSSSCG00000031441	ENSSSCG00000041566	0.712145
790	ENSSSCG00000031441	ENSSSCG00000015334	0.637847
1297	ENSSSCG00000031441	ENSSSCG00000036359	0.635752
712	ENSSSCG00000031441	ENSSSCG00000015120	0.551067
868	ENSSSCG00000031441	ENSSSCG00000030241	0.550147
634	ENSSSCG00000031441	ENSSSCG00000036705	0.545001
829	ENSSSCG00000031441	ENSSSCG00000007034	0.528204
166	ENSSSCG00000031441	ENSSSCG00000045448	0.503924
556	ENSSSCG00000031441	ENSSSCG00000020680	0.498279
1258	ENSSSCG00000031441	ENSSSCG00000014917	0.173915
595	ENSSSCG00000031441	ENSSSCG00000006653	-0.193572
439	ENSSSCG00000031441	ENSSSCG00000028758	-0.250593
10	ENSSSCG00000031441	ENSSSCG00000034662	-0.587351
322	ENSSSCG00000031441	ENSSSCG00000018079	-0.668804
478	ENSSSCG00000031441	ENSSSCG00000039095	-0.686774
673	ENSSSCG00000031441	ENSSSCG00000003278	-0.711937
400	ENSSSCG00000031441	ENSSSCG00000020735	-0.734628
1453	ENSSSCG00000031441	ENSSSCG00000016074	-0.792363
1024	ENSSSCG00000031441	ENSSSCG00000006000	-0.812075
517	ENSSSCG00000031441	ENSSSCG00000035058	-0.821098
946	ENSSSCG00000031441	ENSSSCG00000004039	-0.843631
907	ENSSSCG00000031441	ENSSSCG00000038619	-0.904044
1102	ENSSSCG00000031441	ENSSSCG00000043485	-0.911106
67	ENSSSCG00000032557	ENSSSCG00000045401	0.996766
1393	ENSSSCG00000032557	ENSSSCG00000040773	0.972116
379	ENSSSCG00000032557	ENSSSCG00000031441	0.966683
1510	ENSSSCG00000032557	ENSSSCG00000008959	0.935387
1198	ENSSSCG00000032557	ENSSSCG00000038990	0.922772
769	ENSSSCG00000032557	ENSSSCG00000006511	0.919478
1159	ENSSSCG00000032557	ENSSSCG00000003825	0.913974
106	ENSSSCG00000032557	ENSSSCG00000049134	0.873619
262	ENSSSCG00000032557	ENSSSCG00000003713	0.86972
223	ENSSSCG00000032557	ENSSSCG00000012026	0.869643
145	ENSSSCG00000032557	ENSSSCG00000041566	0.8636
1237	ENSSSCG00000032557	ENSSSCG00000035037	0.830274
1432	ENSSSCG00000032557	ENSSSCG00000024596	0.77248
1003	ENSSSCG00000032557	ENSSSCG00000002836	0.760166
1354	ENSSSCG00000032557	ENSSSCG00000040566	0.7119
886	ENSSSCG00000032557	ENSSSCG00000030241	0.652412
301	ENSSSCG00000032557	ENSSSCG00000004509	0.64599
730	ENSSSCG00000032557	ENSSSCG00000015120	0.644976
652	ENSSSCG00000032557	ENSSSCG00000036705	0.636418
847	ENSSSCG00000032557	ENSSSCG00000007034	0.585496
808	ENSSSCG00000032557	ENSSSCG00000015334	0.563966
574	ENSSSCG00000032557	ENSSSCG00000020680	0.546915
1315	ENSSSCG00000032557	ENSSSCG00000036359	0.536959
184	ENSSSCG00000032557	ENSSSCG00000045448	0.519277
1276	ENSSSCG00000032557	ENSSSCG00000014917	0.419858
613	ENSSSCG00000032557	ENSSSCG00000006653	-0.0938973
457	ENSSSCG00000032557	ENSSSCG00000028758	-0.369398
340	ENSSSCG00000032557	ENSSSCG00000018079	-0.540617
691	ENSSSCG00000032557	ENSSSCG00000003278	-0.597453
1042	ENSSSCG00000032557	ENSSSCG00000006000	-0.636582
28	ENSSSCG00000032557	ENSSSCG00000034662	-0.734803
1120	ENSSSCG00000032557	ENSSSCG00000043485	-0.784261
496	ENSSSCG00000032557	ENSSSCG00000039095	-0.797612
418	ENSSSCG00000032557	ENSSSCG00000020735	-0.799018
1471	ENSSSCG00000032557	ENSSSCG00000016074	-0.825064
535	ENSSSCG00000032557	ENSSSCG00000035058	-0.844364
925	ENSSSCG00000032557	ENSSSCG00000038619	-0.852058
964	ENSSSCG00000032557	ENSSSCG00000004039	-0.952666
469	ENSSSCG00000034662	ENSSSCG00000039095	0.986241
391	ENSSSCG00000034662	ENSSSCG00000020735	0.937125
1444	ENSSSCG00000034662	ENSSSCG00000016074	0.886423
430	ENSSSCG00000034662	ENSSSCG00000028758	0.869181
508	ENSSSCG00000034662	ENSSSCG00000035058	0.867692
937	ENSSSCG00000034662	ENSSSCG00000004039	0.8282
898	ENSSSCG00000034662	ENSSSCG00000038619	0.675795
664	ENSSSCG00000034662	ENSSSCG00000003278	0.477037
313	ENSSSCG00000034662	ENSSSCG00000018079	0.418631
1093	ENSSSCG00000034662	ENSSSCG00000043485	0.369008
586	ENSSSCG00000034662	ENSSSCG00000006653	0.312264
1015	ENSSSCG00000034662	ENSSSCG00000006000	0.12986
274	ENSSSCG00000034662	ENSSSCG00000004509	0.042111
1210	ENSSSCG00000034662	ENSSSCG00000035037	-0.241062
235	ENSSSCG00000034662	ENSSSCG00000003713	-0.427957
1288	ENSSSCG00000034662	ENSSSCG00000036359	-0.515472
352	ENSSSCG00000034662	ENSSSCG00000031441	-0.587351
781	ENSSSCG00000034662	ENSSSCG00000015334	-0.595879
1483	ENSSSCG00000034662	ENSSSCG00000008959	-0.606677
1366	ENSSSCG00000034662	ENSSSCG00000040773	-0.702973
1171	ENSSSCG00000034662	ENSSSCG00000038990	-0.709405
1249	ENSSSCG00000034662	ENSSSCG00000014917	-0.719476
1405	ENSSSCG00000034662	ENSSSCG00000024596	-0.724305
1054	ENSSSCG00000034662	ENSSSCG00000032557	-0.734803
40	ENSSSCG00000034662	ENSSSCG00000045401	-0.783568
196	ENSSSCG00000034662	ENSSSCG00000012026	-0.786237
157	ENSSSCG00000034662	ENSSSCG00000045448	-0.787107
1327	ENSSSCG00000034662	ENSSSCG00000040566	-0.800433
547	ENSSSCG00000034662	ENSSSCG00000020680	-0.855769
820	ENSSSCG00000034662	ENSSSCG00000007034	-0.882825
976	ENSSSCG00000034662	ENSSSCG00000002836	-0.893849
742	ENSSSCG00000034662	ENSSSCG00000006511	-0.904438
1132	ENSSSCG00000034662	ENSSSCG00000003825	-0.934486
118	ENSSSCG00000034662	ENSSSCG00000041566	-0.93975
625	ENSSSCG00000034662	ENSSSCG00000036705	-0.944617
703	ENSSSCG00000034662	ENSSSCG00000015120	-0.949769
859	ENSSSCG00000034662	ENSSSCG00000030241	-0.960673
79	ENSSSCG00000034662	ENSSSCG00000049134	-0.968249
305	ENSSSCG00000035037	ENSSSCG00000004509	0.945203
266	ENSSSCG00000035037	ENSSSCG00000003713	0.937795
383	ENSSSCG00000035037	ENSSSCG00000031441	0.923116
1514	ENSSSCG00000035037	ENSSSCG00000008959	0.881617
1397	ENSSSCG00000035037	ENSSSCG00000040773	0.844523
1085	ENSSSCG00000035037	ENSSSCG00000032557	0.830274
71	ENSSSCG00000035037	ENSSSCG00000045401	0.78993
1202	ENSSSCG00000035037	ENSSSCG00000038990	0.787301
227	ENSSSCG00000035037	ENSSSCG00000012026	0.65761
773	ENSSSCG00000035037	ENSSSCG00000006511	0.604325
1436	ENSSSCG00000035037	ENSSSCG00000024596	0.587272
1163	ENSSSCG00000035037	ENSSSCG00000003825	0.56251
110	ENSSSCG00000035037	ENSSSCG00000049134	0.454755
1319	ENSSSCG00000035037	ENSSSCG00000036359	0.448616
149	ENSSSCG00000035037	ENSSSCG00000041566	0.444707
1358	ENSSSCG00000035037	ENSSSCG00000040566	0.437718
812	ENSSSCG00000035037	ENSSSCG00000015334	0.417222
1007	ENSSSCG00000035037	ENSSSCG00000002836	0.413241
734	ENSSSCG00000035037	ENSSSCG00000015120	0.190503
890	ENSSSCG00000035037	ENSSSCG00000030241	0.187857
656	ENSSSCG00000035037	ENSSSCG00000036705	0.184167
188	ENSSSCG00000035037	ENSSSCG00000045448	0.179743
851	ENSSSCG00000035037	ENSSSCG00000007034	0.178792
578	ENSSSCG00000035037	ENSSSCG00000020680	0.150889
461	ENSSSCG00000035037	ENSSSCG00000028758	0.137086
617	ENSSSCG00000035037	ENSSSCG00000006653	0.00478338
1280	ENSSSCG00000035037	ENSSSCG00000014917	-0.0628135
32	ENSSSCG00000035037	ENSSSCG00000034662	-0.241062
500	ENSSSCG00000035037	ENSSSCG00000039095	-0.356462
422	ENSSSCG00000035037	ENSSSCG00000020735	-0.420015
1475	ENSSSCG00000035037	ENSSSCG00000016074	-0.506961
344	ENSSSCG00000035037	ENSSSCG00000018079	-0.533437
539	ENSSSCG00000035037	ENSSSCG00000035058	-0.550243
695	ENSSSCG00000035037	ENSSSCG00000003278	-0.562348
968	ENSSSCG00000035037	ENSSSCG00000004039	-0.659341
929	ENSSSCG00000035037	ENSSSCG00000038619	-0.730294
1046	ENSSSCG00000035037	ENSSSCG00000006000	-0.870815
1124	ENSSSCG00000035037	ENSSSCG00000043485	-0.882746
1457	ENSSSCG00000035058	ENSSSCG00000016074	0.998611
404	ENSSSCG00000035058	ENSSSCG00000020735	0.983974
911	ENSSSCG00000035058	ENSSSCG00000038619	0.949663
482	ENSSSCG00000035058	ENSSSCG00000039095	0.937837
14	ENSSSCG00000035058	ENSSSCG00000034662	0.867692
677	ENSSSCG00000035058	ENSSSCG00000003278	0.838998
326	ENSSSCG00000035058	ENSSSCG00000018079	0.798059
950	ENSSSCG00000035058	ENSSSCG00000004039	0.779775
1106	ENSSSCG00000035058	ENSSSCG00000043485	0.762822
443	ENSSSCG00000035058	ENSSSCG00000028758	0.748907
1028	ENSSSCG00000035058	ENSSSCG00000006000	0.587066
599	ENSSSCG00000035058	ENSSSCG00000006653	0.574686
287	ENSSSCG00000035058	ENSSSCG00000004509	-0.249321
1262	ENSSSCG00000035058	ENSSSCG00000014917	-0.310051
1223	ENSSSCG00000035058	ENSSSCG00000035037	-0.550243
248	ENSSSCG00000035058	ENSSSCG00000003713	-0.771295
131	ENSSSCG00000035058	ENSSSCG00000041566	-0.803869
365	ENSSSCG00000035058	ENSSSCG00000031441	-0.821098
1301	ENSSSCG00000035058	ENSSSCG00000036359	-0.84213
1067	ENSSSCG00000035058	ENSSSCG00000032557	-0.844364
1496	ENSSSCG00000035058	ENSSSCG00000008959	-0.87723
53	ENSSSCG00000035058	ENSSSCG00000045401	-0.880032
794	ENSSSCG00000035058	ENSSSCG00000015334	-0.880478
92	ENSSSCG00000035058	ENSSSCG00000049134	-0.884312
170	ENSSSCG00000035058	ENSSSCG00000045448	-0.896169
560	ENSSSCG00000035058	ENSSSCG00000020680	-0.903258
1379	ENSSSCG00000035058	ENSSSCG00000040773	-0.906566
872	ENSSSCG00000035058	ENSSSCG00000030241	-0.914065
638	ENSSSCG00000035058	ENSSSCG00000036705	-0.918161
833	ENSSSCG00000035058	ENSSSCG00000007034	-0.918372
716	ENSSSCG00000035058	ENSSSCG00000015120	-0.919322
1184	ENSSSCG00000035058	ENSSSCG00000038990	-0.946216
1145	ENSSSCG00000035058	ENSSSCG00000003825	-0.960171
1418	ENSSSCG00000035058	ENSSSCG00000024596	-0.968724
1340	ENSSSCG00000035058	ENSSSCG00000040566	-0.974341
755	ENSSSCG00000035058	ENSSSCG00000006511	-0.97862
209	ENSSSCG00000035058	ENSSSCG00000012026	-0.987518
989	ENSSSCG00000035058	ENSSSCG00000002836	-0.987613
814	ENSSSCG00000036359	ENSSSCG00000015334	0.994712
1438	ENSSSCG00000036359	ENSSSCG00000024596	0.943724
1360	ENSSSCG00000036359	ENSSSCG00000040566	0.925959
190	ENSSSCG00000036359	ENSSSCG00000045448	0.888916
229	ENSSSCG00000036359	ENSSSCG00000012026	0.87127
1009	ENSSSCG00000036359	ENSSSCG00000002836	0.843991
580	ENSSSCG00000036359	ENSSSCG00000020680	0.827771
1204	ENSSSCG00000036359	ENSSSCG00000038990	0.819177
853	ENSSSCG00000036359	ENSSSCG00000007034	0.812937
1516	ENSSSCG00000036359	ENSSSCG00000008959	0.755677
658	ENSSSCG00000036359	ENSSSCG00000036705	0.72844
268	ENSSSCG00000036359	ENSSSCG00000003713	0.727347
736	ENSSSCG00000036359	ENSSSCG00000015120	0.721284
775	ENSSSCG00000036359	ENSSSCG00000006511	0.720346
1399	ENSSSCG00000036359	ENSSSCG00000040773	0.711873
892	ENSSSCG00000036359	ENSSSCG00000030241	0.696342
1165	ENSSSCG00000036359	ENSSSCG00000003825	0.658891
385	ENSSSCG00000036359	ENSSSCG00000031441	0.635752
73	ENSSSCG00000036359	ENSSSCG00000045401	0.571582
1087	ENSSSCG00000036359	ENSSSCG00000032557	0.536959
112	ENSSSCG00000036359	ENSSSCG00000049134	0.494569
1243	ENSSSCG00000036359	ENSSSCG00000035037	0.448616
151	ENSSSCG00000036359	ENSSSCG00000041566	0.356323
307	ENSSSCG00000036359	ENSSSCG00000004509	0.172419
1282	ENSSSCG00000036359	ENSSSCG00000014917	-0.223729
970	ENSSSCG00000036359	ENSSSCG00000004039	-0.348861
34	ENSSSCG00000036359	ENSSSCG00000034662	-0.515472
463	ENSSSCG00000036359	ENSSSCG00000028758	-0.598539
502	ENSSSCG00000036359	ENSSSCG00000039095	-0.637001
1048	ENSSSCG00000036359	ENSSSCG00000006000	-0.738442
424	ENSSSCG00000036359	ENSSSCG00000020735	-0.77557
1126	ENSSSCG00000036359	ENSSSCG00000043485	-0.81187
1477	ENSSSCG00000036359	ENSSSCG00000016074	-0.834577
541	ENSSSCG00000036359	ENSSSCG00000035058	-0.84213
619	ENSSSCG00000036359	ENSSSCG00000006653	-0.880151
931	ENSSSCG00000036359	ENSSSCG00000038619	-0.897946
346	ENSSSCG00000036359	ENSSSCG00000018079	-0.989098
697	ENSSSCG00000036359	ENSSSCG00000003278	-0.990401
719	ENSSSCG00000036705	ENSSSCG00000015120	0.999866
875	ENSSSCG00000036705	ENSSSCG00000030241	0.998566
836	ENSSSCG00000036705	ENSSSCG00000007034	0.987775
563	ENSSSCG00000036705	ENSSSCG00000020680	0.978098
992	ENSSSCG00000036705	ENSSSCG00000002836	0.965039
173	ENSSSCG00000036705	ENSSSCG00000045448	0.944472
1343	ENSSSCG00000036705	ENSSSCG00000040566	0.921567
1148	ENSSSCG00000036705	ENSSSCG00000003825	0.892296
758	ENSSSCG00000036705	ENSSSCG00000006511	0.886385
95	ENSSSCG00000036705	ENSSSCG00000049134	0.871118
212	ENSSSCG00000036705	ENSSSCG00000012026	0.846632
1421	ENSSSCG00000036705	ENSSSCG00000024596	0.841557
797	ENSSSCG00000036705	ENSSSCG00000015334	0.794691
134	ENSSSCG00000036705	ENSSSCG00000041566	0.793889
1187	ENSSSCG00000036705	ENSSSCG00000038990	0.741029
1304	ENSSSCG00000036705	ENSSSCG00000036359	0.72844
56	ENSSSCG00000036705	ENSSSCG00000045401	0.696192
1382	ENSSSCG00000036705	ENSSSCG00000040773	0.681053
1070	ENSSSCG00000036705	ENSSSCG00000032557	0.636418
1499	ENSSSCG00000036705	ENSSSCG00000008959	0.617244
368	ENSSSCG00000036705	ENSSSCG00000031441	0.545001
1265	ENSSSCG00000036705	ENSSSCG00000014917	0.479093
251	ENSSSCG00000036705	ENSSSCG00000003713	0.456035
1226	ENSSSCG00000036705	ENSSSCG00000035037	0.184167
290	ENSSSCG00000036705	ENSSSCG00000004509	-0.139512
1031	ENSSSCG00000036705	ENSSSCG00000006000	-0.24141
1109	ENSSSCG00000036705	ENSSSCG00000043485	-0.455376
602	ENSSSCG00000036705	ENSSSCG00000006653	-0.606341
329	ENSSSCG00000036705	ENSSSCG00000018079	-0.632691
953	ENSSSCG00000036705	ENSSSCG00000004039	-0.6637
680	ENSSSCG00000036705	ENSSSCG00000003278	-0.673205
914	ENSSSCG00000036705	ENSSSCG00000038619	-0.758071
524	ENSSSCG00000036705	ENSSSCG00000035058	-0.918161
1460	ENSSSCG00000036705	ENSSSCG00000016074	-0.937756
17	ENSSSCG00000036705	ENSSSCG00000034662	-0.944617
446	ENSSSCG00000036705	ENSSSCG00000028758	-0.948253
485	ENSSSCG00000036705	ENSSSCG00000039095	-0.962282
407	ENSSSCG00000036705	ENSSSCG00000020735	-0.969226
531	ENSSSCG00000038619	ENSSSCG00000035058	0.949663
1467	ENSSSCG00000038619	ENSSSCG00000016074	0.933103
687	ENSSSCG00000038619	ENSSSCG00000003278	0.927777
1116	ENSSSCG00000038619	ENSSSCG00000043485	0.925702
336	ENSSSCG00000038619	ENSSSCG00000018079	0.898665
414	ENSSSCG00000038619	ENSSSCG00000020735	0.878619
1038	ENSSSCG00000038619	ENSSSCG00000006000	0.811029
492	ENSSSCG00000038619	ENSSSCG00000039095	0.787928
960	ENSSSCG00000038619	ENSSSCG00000004039	0.702142
24	ENSSSCG00000038619	ENSSSCG00000034662	0.675795
609	ENSSSCG00000038619	ENSSSCG00000006653	0.587644
453	ENSSSCG00000038619	ENSSSCG00000028758	0.532122
1272	ENSSSCG00000038619	ENSSSCG00000014917	-0.0519107
297	ENSSSCG00000038619	ENSSSCG00000004509	-0.470311
141	ENSSSCG00000038619	ENSSSCG00000041566	-0.650886
1233	ENSSSCG00000038619	ENSSSCG00000035037	-0.730294
102	ENSSSCG00000038619	ENSSSCG00000049134	-0.741729
882	ENSSSCG00000038619	ENSSSCG00000030241	-0.745879
726	ENSSSCG00000038619	ENSSSCG00000015120	-0.758041
648	ENSSSCG00000038619	ENSSSCG00000036705	-0.758071
570	ENSSSCG00000038619	ENSSSCG00000020680	-0.775775
843	ENSSSCG00000038619	ENSSSCG00000007034	-0.786375
180	ENSSSCG00000038619	ENSSSCG00000045448	-0.802752
1077	ENSSSCG00000038619	ENSSSCG00000032557	-0.852058
63	ENSSSCG00000038619	ENSSSCG00000045401	-0.869233
1155	ENSSSCG00000038619	ENSSSCG00000003825	-0.869408
1311	ENSSSCG00000038619	ENSSSCG00000036359	-0.897946
999	ENSSSCG00000038619	ENSSSCG00000002836	-0.902477
375	ENSSSCG00000038619	ENSSSCG00000031441	-0.904044
804	ENSSSCG00000038619	ENSSSCG00000015334	-0.905056
765	ENSSSCG00000038619	ENSSSCG00000006511	-0.912817
258	ENSSSCG00000038619	ENSSSCG00000003713	-0.916766
1350	ENSSSCG00000038619	ENSSSCG00000040566	-0.932478
1389	ENSSSCG00000038619	ENSSSCG00000040773	-0.948305
1506	ENSSSCG00000038619	ENSSSCG00000008959	-0.960902
1428	ENSSSCG00000038619	ENSSSCG00000024596	-0.981713
219	ENSSSCG00000038619	ENSSSCG00000012026	-0.986706
1194	ENSSSCG00000038619	ENSSSCG00000038990	-0.987923
1396	ENSSSCG00000038990	ENSSSCG00000040773	0.985752
1513	ENSSSCG00000038990	ENSSSCG00000008959	0.985062
226	ENSSSCG00000038990	ENSSSCG00000012026	0.982146
382	ENSSSCG00000038990	ENSSSCG00000031441	0.95278
1435	ENSSSCG00000038990	ENSSSCG00000024596	0.9498
772	ENSSSCG00000038990	ENSSSCG00000006511	0.941305
265	ENSSSCG00000038990	ENSSSCG00000003713	0.9347
70	ENSSSCG00000038990	ENSSSCG00000045401	0.933906
1084	ENSSSCG00000038990	ENSSSCG00000032557	0.922772
1162	ENSSSCG00000038990	ENSSSCG00000003825	0.907251
1357	ENSSSCG00000038990	ENSSSCG00000040566	0.894258
1006	ENSSSCG00000038990	ENSSSCG00000002836	0.885624
811	ENSSSCG00000038990	ENSSSCG00000015334	0.831659
1318	ENSSSCG00000038990	ENSSSCG00000036359	0.819177
109	ENSSSCG00000038990	ENSSSCG00000049134	0.800415
1240	ENSSSCG00000038990	ENSSSCG00000035037	0.787301
850	ENSSSCG00000038990	ENSSSCG00000007034	0.74724
733	ENSSSCG00000038990	ENSSSCG00000015120	0.743534
655	ENSSSCG00000038990	ENSSSCG00000036705	0.741029
187	ENSSSCG00000038990	ENSSSCG00000045448	0.740415
889	ENSSSCG00000038990	ENSSSCG00000030241	0.736679
148	ENSSSCG00000038990	ENSSSCG00000041566	0.730662
577	ENSSSCG00000038990	ENSSSCG00000020680	0.728063
304	ENSSSCG00000038990	ENSSSCG00000004509	0.542964
1279	ENSSSCG00000038990	ENSSSCG00000014917	0.156925
616	ENSSSCG00000038990	ENSSSCG00000006653	-0.458524
460	ENSSSCG00000038990	ENSSSCG00000028758	-0.494386
31	ENSSSCG00000038990	ENSSSCG00000034662	-0.709405
1045	ENSSSCG00000038990	ENSSSCG00000006000	-0.789617
967	ENSSSCG00000038990	ENSSSCG00000004039	-0.79672
499	ENSSSCG00000038990	ENSSSCG00000039095	-0.811324
343	ENSSSCG00000038990	ENSSSCG00000018079	-0.821937
694	ENSSSCG00000038990	ENSSSCG00000003278	-0.859934
421	ENSSSCG00000038990	ENSSSCG00000020735	-0.87926
1123	ENSSSCG00000038990	ENSSSCG00000043485	-0.916139
1474	ENSSSCG00000038990	ENSSSCG00000016074	-0.927939
538	ENSSSCG00000038990	ENSSSCG00000035058	-0.946216
928	ENSSSCG00000038990	ENSSSCG00000038619	-0.987923
13	ENSSSCG00000039095	ENSSSCG00000034662	0.986241
403	ENSSSCG00000039095	ENSSSCG00000020735	0.980499
1456	ENSSSCG00000039095	ENSSSCG00000016074	0.950181
520	ENSSSCG00000039095	ENSSSCG00000035058	0.937837
442	ENSSSCG00000039095	ENSSSCG00000028758	0.851565
949	ENSSSCG00000039095	ENSSSCG00000004039	0.841437
910	ENSSSCG00000039095	ENSSSCG00000038619	0.787928
676	ENSSSCG00000039095	ENSSSCG00000003278	0.610069
325	ENSSSCG00000039095	ENSSSCG00000018079	0.555376
1105	ENSSSCG00000039095	ENSSSCG00000043485	0.513066
598	ENSSSCG00000039095	ENSSSCG00000006653	0.403115
1027	ENSSSCG00000039095	ENSSSCG00000006000	0.287778
286	ENSSSCG00000039095	ENSSSCG00000004509	-0.0598768
1222	ENSSSCG00000039095	ENSSSCG00000035037	-0.356462
247	ENSSSCG00000039095	ENSSSCG00000003713	-0.558177
1261	ENSSSCG00000039095	ENSSSCG00000014917	-0.60747
1300	ENSSSCG00000039095	ENSSSCG00000036359	-0.637001
364	ENSSSCG00000039095	ENSSSCG00000031441	-0.686774
793	ENSSSCG00000039095	ENSSSCG00000015334	-0.70578
1495	ENSSSCG00000039095	ENSSSCG00000008959	-0.717753
1378	ENSSSCG00000039095	ENSSSCG00000040773	-0.794881
1066	ENSSSCG00000039095	ENSSSCG00000032557	-0.797612
1183	ENSSSCG00000039095	ENSSSCG00000038990	-0.811324
1417	ENSSSCG00000039095	ENSSSCG00000024596	-0.826705
52	ENSSSCG00000039095	ENSSSCG00000045401	-0.843005
169	ENSSSCG00000039095	ENSSSCG00000045448	-0.843596
208	ENSSSCG00000039095	ENSSSCG00000012026	-0.877371
1339	ENSSSCG00000039095	ENSSSCG00000040566	-0.880738
559	ENSSSCG00000039095	ENSSSCG00000020680	-0.894189
832	ENSSSCG00000039095	ENSSSCG00000007034	-0.918474
130	ENSSSCG00000039095	ENSSSCG00000041566	-0.92568
988	ENSSSCG00000039095	ENSSSCG00000002836	-0.950888
754	ENSSSCG00000039095	ENSSSCG00000006511	-0.957751
637	ENSSSCG00000039095	ENSSSCG00000036705	-0.962282
715	ENSSSCG00000039095	ENSSSCG00000015120	-0.966375
91	ENSSSCG00000039095	ENSSSCG00000049134	-0.971445
871	ENSSSCG00000039095	ENSSSCG00000030241	-0.972413
1144	ENSSSCG00000039095	ENSSSCG00000003825	-0.972739
1010	ENSSSCG00000040566	ENSSSCG00000002836	0.984039
1439	ENSSSCG00000040566	ENSSSCG00000024596	0.982136
191	ENSSSCG00000040566	ENSSSCG00000045448	0.962797
230	ENSSSCG00000040566	ENSSSCG00000012026	0.961023
815	ENSSSCG00000040566	ENSSSCG00000015334	0.956967
854	ENSSSCG00000040566	ENSSSCG00000007034	0.952505
581	ENSSSCG00000040566	ENSSSCG00000020680	0.950201
1322	ENSSSCG00000040566	ENSSSCG00000036359	0.925959
659	ENSSSCG00000040566	ENSSSCG00000036705	0.921567
737	ENSSSCG00000040566	ENSSSCG00000015120	0.919043
776	ENSSSCG00000040566	ENSSSCG00000006511	0.90779
893	ENSSSCG00000040566	ENSSSCG00000030241	0.90659
1205	ENSSSCG00000040566	ENSSSCG00000038990	0.894258
1166	ENSSSCG00000040566	ENSSSCG00000003825	0.877708
1400	ENSSSCG00000040566	ENSSSCG00000040773	0.818769
1517	ENSSSCG00000040566	ENSSSCG00000008959	0.807447
113	ENSSSCG00000040566	ENSSSCG00000049134	0.776881
74	ENSSSCG00000040566	ENSSSCG00000045401	0.756296
386	ENSSSCG00000040566	ENSSSCG00000031441	0.717235
1088	ENSSSCG00000040566	ENSSSCG00000032557	0.7119
269	ENSSSCG00000040566	ENSSSCG00000003713	0.710596
152	ENSSSCG00000040566	ENSSSCG00000041566	0.668848
1244	ENSSSCG00000040566	ENSSSCG00000035037	0.437718
1283	ENSSSCG00000040566	ENSSSCG00000014917	0.16079
308	ENSSSCG00000040566	ENSSSCG00000004509	0.121611
1049	ENSSSCG00000040566	ENSSSCG00000006000	-0.585644
971	ENSSSCG00000040566	ENSSSCG00000004039	-0.619488
1127	ENSSSCG00000040566	ENSSSCG00000043485	-0.741683
620	ENSSSCG00000040566	ENSSSCG00000006653	-0.743784
464	ENSSSCG00000040566	ENSSSCG00000028758	-0.791629
35	ENSSSCG00000040566	ENSSSCG00000034662	-0.800433
347	ENSSSCG00000040566	ENSSSCG00000018079	-0.877772
503	ENSSSCG00000040566	ENSSSCG00000039095	-0.880738
698	ENSSSCG00000040566	ENSSSCG00000003278	-0.905006
932	ENSSSCG00000040566	ENSSSCG00000038619	-0.932478
425	ENSSSCG00000040566	ENSSSCG00000020735	-0.956068
542	ENSSSCG00000040566	ENSSSCG00000035058	-0.974341
1478	ENSSSCG00000040566	ENSSSCG00000016074	-0.976397
1518	ENSSSCG00000040773	ENSSSCG00000008959	0.989191
1206	ENSSSCG00000040773	ENSSSCG00000038990	0.985752
387	ENSSSCG00000040773	ENSSSCG00000031441	0.985027
75	ENSSSCG00000040773	ENSSSCG00000045401	0.974213
1089	ENSSSCG00000040773	ENSSSCG00000032557	0.972116
231	ENSSSCG00000040773	ENSSSCG00000012026	0.94548
270	ENSSSCG00000040773	ENSSSCG00000003713	0.940265
777	ENSSSCG00000040773	ENSSSCG00000006511	0.935428
1167	ENSSSCG00000040773	ENSSSCG00000003825	0.910101
1440	ENSSSCG00000040773	ENSSSCG00000024596	0.88544
1245	ENSSSCG00000040773	ENSSSCG00000035037	0.844523
1011	ENSSSCG00000040773	ENSSSCG00000002836	0.829336
114	ENSSSCG00000040773	ENSSSCG00000049134	0.824113
1362	ENSSSCG00000040773	ENSSSCG00000040566	0.818769
153	ENSSSCG00000040773	ENSSSCG00000041566	0.77878
816	ENSSSCG00000040773	ENSSSCG00000015334	0.726506
1323	ENSSSCG00000040773	ENSSSCG00000036359	0.711873
738	ENSSSCG00000040773	ENSSSCG00000015120	0.686152
894	ENSSSCG00000040773	ENSSSCG00000030241	0.684633
660	ENSSSCG00000040773	ENSSSCG00000036705	0.681053
855	ENSSSCG00000040773	ENSSSCG00000007034	0.665695
582	ENSSSCG00000040773	ENSSSCG00000020680	0.638146
192	ENSSSCG00000040773	ENSSSCG00000045448	0.637631
309	ENSSSCG00000040773	ENSSSCG00000004509	0.629758
1284	ENSSSCG00000040773	ENSSSCG00000014917	0.239963
621	ENSSSCG00000040773	ENSSSCG00000006653	-0.302518
465	ENSSSCG00000040773	ENSSSCG00000028758	-0.413321
36	ENSSSCG00000040773	ENSSSCG00000034662	-0.702973
348	ENSSSCG00000040773	ENSSSCG00000018079	-0.721653
1050	ENSSSCG00000040773	ENSSSCG00000006000	-0.764864
699	ENSSSCG00000040773	ENSSSCG00000003278	-0.766966
504	ENSSSCG00000040773	ENSSSCG00000039095	-0.794881
426	ENSSSCG00000040773	ENSSSCG00000020735	-0.840317
972	ENSSSCG00000040773	ENSSSCG00000004039	-0.867238
1479	ENSSSCG00000040773	ENSSSCG00000016074	-0.885336
1128	ENSSSCG00000040773	ENSSSCG00000043485	-0.8938
543	ENSSSCG00000040773	ENSSSCG00000035058	-0.906566
933	ENSSSCG00000040773	ENSSSCG00000038619	-0.948305
82	ENSSSCG00000041566	ENSSSCG00000049134	0.987545
1135	ENSSSCG00000041566	ENSSSCG00000003825	0.93637
745	ENSSSCG00000041566	ENSSSCG00000006511	0.899895
43	ENSSSCG00000041566	ENSSSCG00000045401	0.888407
1057	ENSSSCG00000041566	ENSSSCG00000032557	0.8636
862	ENSSSCG00000041566	ENSSSCG00000030241	0.822095
706	ENSSSCG00000041566	ENSSSCG00000015120	0.803686
628	ENSSSCG00000041566	ENSSSCG00000036705	0.793889
1252	ENSSSCG00000041566	ENSSSCG00000014917	0.788934
979	ENSSSCG00000041566	ENSSSCG00000002836	0.782941
1369	ENSSSCG00000041566	ENSSSCG00000040773	0.77878
199	ENSSSCG00000041566	ENSSSCG00000012026	0.747798
1174	ENSSSCG00000041566	ENSSSCG00000038990	0.730662
355	ENSSSCG00000041566	ENSSSCG00000031441	0.712145
823	ENSSSCG00000041566	ENSSSCG00000007034	0.701118
1486	ENSSSCG00000041566	ENSSSCG00000008959	0.678533
1330	ENSSSCG00000041566	ENSSSCG00000040566	0.668848
550	ENSSSCG00000041566	ENSSSCG00000020680	0.658942
1408	ENSSSCG00000041566	ENSSSCG00000024596	0.636464
160	ENSSSCG00000041566	ENSSSCG00000045448	0.578527
238	ENSSSCG00000041566	ENSSSCG00000003713	0.523907
1213	ENSSSCG00000041566	ENSSSCG00000035037	0.444707
784	ENSSSCG00000041566	ENSSSCG00000015334	0.429672
1291	ENSSSCG00000041566	ENSSSCG00000036359	0.356323
277	ENSSSCG00000041566	ENSSSCG00000004509	0.225737
589	ENSSSCG00000041566	ENSSSCG00000006653	-0.0311552
1018	ENSSSCG00000041566	ENSSSCG00000006000	-0.191671
316	ENSSSCG00000041566	ENSSSCG00000018079	-0.289795
667	ENSSSCG00000041566	ENSSSCG00000003278	-0.359186
1096	ENSSSCG00000041566	ENSSSCG00000043485	-0.416951
433	ENSSSCG00000041566	ENSSSCG00000028758	-0.648441
901	ENSSSCG00000041566	ENSSSCG00000038619	-0.650886
511	ENSSSCG00000041566	ENSSSCG00000035058	-0.803869
1447	ENSSSCG00000041566	ENSSSCG00000016074	-0.810645
394	ENSSSCG00000041566	ENSSSCG00000020735	-0.851965
472	ENSSSCG00000041566	ENSSSCG00000039095	-0.92568
4	ENSSSCG00000041566	ENSSSCG00000034662	-0.93975
940	ENSSSCG00000041566	ENSSSCG00000004039	-0.96193
1043	ENSSSCG00000043485	ENSSSCG00000006000	0.969361
926	ENSSSCG00000043485	ENSSSCG00000038619	0.925702
692	ENSSSCG00000043485	ENSSSCG00000003278	0.883363
341	ENSSSCG00000043485	ENSSSCG00000018079	0.868282
536	ENSSSCG00000043485	ENSSSCG00000035058	0.762822
1472	ENSSSCG00000043485	ENSSSCG00000016074	0.729034
419	ENSSSCG00000043485	ENSSSCG00000020735	0.635641
965	ENSSSCG00000043485	ENSSSCG00000004039	0.5608
497	ENSSSCG00000043485	ENSSSCG00000039095	0.513066
614	ENSSSCG00000043485	ENSSSCG00000006653	0.465521
29	ENSSSCG00000043485	ENSSSCG00000034662	0.369008
1277	ENSSSCG00000043485	ENSSSCG00000014917	0.220738
458	ENSSSCG00000043485	ENSSSCG00000028758	0.179593
146	ENSSSCG00000043485	ENSSSCG00000041566	-0.416951
887	ENSSSCG00000043485	ENSSSCG00000030241	-0.438596
731	ENSSSCG00000043485	ENSSSCG00000015120	-0.455099
653	ENSSSCG00000043485	ENSSSCG00000036705	-0.455376
575	ENSSSCG00000043485	ENSSSCG00000020680	-0.496071
107	ENSSSCG00000043485	ENSSSCG00000049134	-0.498655
848	ENSSSCG00000043485	ENSSSCG00000007034	-0.503853
185	ENSSSCG00000043485	ENSSSCG00000045448	-0.55426
1160	ENSSSCG00000043485	ENSSSCG00000003825	-0.663204
1004	ENSSSCG00000043485	ENSSSCG00000002836	-0.672806
302	ENSSSCG00000043485	ENSSSCG00000004509	-0.714151
770	ENSSSCG00000043485	ENSSSCG00000006511	-0.727056
1355	ENSSSCG00000043485	ENSSSCG00000040566	-0.741683
68	ENSSSCG00000043485	ENSSSCG00000045401	-0.773692
809	ENSSSCG00000043485	ENSSSCG00000015334	-0.782384
1082	ENSSSCG00000043485	ENSSSCG00000032557	-0.784261
1316	ENSSSCG00000043485	ENSSSCG00000036359	-0.81187
1433	ENSSSCG00000043485	ENSSSCG00000024596	-0.85464
224	ENSSSCG00000043485	ENSSSCG00000012026	-0.855123
1238	ENSSSCG00000043485	ENSSSCG00000035037	-0.882746
1394	ENSSSCG00000043485	ENSSSCG00000040773	-0.8938
380	ENSSSCG00000043485	ENSSSCG00000031441	-0.911106
1199	ENSSSCG00000043485	ENSSSCG00000038990	-0.916139
1511	ENSSSCG00000043485	ENSSSCG00000008959	-0.949747
263	ENSSSCG00000043485	ENSSSCG00000003713	-0.984018
1055	ENSSSCG00000045401	ENSSSCG00000032557	0.996766
1367	ENSSSCG00000045401	ENSSSCG00000040773	0.974213
353	ENSSSCG00000045401	ENSSSCG00000031441	0.95491
743	ENSSSCG00000045401	ENSSSCG00000006511	0.947551
1133	ENSSSCG00000045401	ENSSSCG00000003825	0.943581
1172	ENSSSCG00000045401	ENSSSCG00000038990	0.933906
1484	ENSSSCG00000045401	ENSSSCG00000008959	0.932654
80	ENSSSCG00000045401	ENSSSCG00000049134	0.905035
197	ENSSSCG00000045401	ENSSSCG00000012026	0.89552
119	ENSSSCG00000045401	ENSSSCG00000041566	0.888407
236	ENSSSCG00000045401	ENSSSCG00000003713	0.854086
977	ENSSSCG00000045401	ENSSSCG00000002836	0.806698
1406	ENSSSCG00000045401	ENSSSCG00000024596	0.803841
1211	ENSSSCG00000045401	ENSSSCG00000035037	0.78993
1328	ENSSSCG00000045401	ENSSSCG00000040566	0.756296
860	ENSSSCG00000045401	ENSSSCG00000030241	0.711203
704	ENSSSCG00000045401	ENSSSCG00000015120	0.704209
626	ENSSSCG00000045401	ENSSSCG00000036705	0.696192
821	ENSSSCG00000045401	ENSSSCG00000007034	0.64671
548	ENSSSCG00000045401	ENSSSCG00000020680	0.609585
782	ENSSSCG00000045401	ENSSSCG00000015334	0.604031
275	ENSSSCG00000045401	ENSSSCG00000004509	0.585152
158	ENSSSCG00000045401	ENSSSCG00000045448	0.579651
1289	ENSSSCG00000045401	ENSSSCG00000036359	0.571582
1250	ENSSSCG00000045401	ENSSSCG00000014917	0.445402
587	ENSSSCG00000045401	ENSSSCG00000006653	-0.14645
431	ENSSSCG00000045401	ENSSSCG00000028758	-0.442845
314	ENSSSCG00000045401	ENSSSCG00000018079	-0.564612
1016	ENSSSCG00000045401	ENSSSCG00000006000	-0.613325
665	ENSSSCG00000045401	ENSSSCG00000003278	-0.621983
1094	ENSSSCG00000045401	ENSSSCG00000043485	-0.773692
2	ENSSSCG00000045401	ENSSSCG00000034662	-0.783568
470	ENSSSCG00000045401	ENSSSCG00000039095	-0.843005
392	ENSSSCG00000045401	ENSSSCG00000020735	-0.843921
1445	ENSSSCG00000045401	ENSSSCG00000016074	-0.864256
899	ENSSSCG00000045401	ENSSSCG00000038619	-0.869233
509	ENSSSCG00000045401	ENSSSCG00000035058	-0.880032
938	ENSSSCG00000045401	ENSSSCG00000004039	-0.957214
551	ENSSSCG00000045448	ENSSSCG00000020680	0.991292
824	ENSSSCG00000045448	ENSSSCG00000007034	0.984111
1331	ENSSSCG00000045448	ENSSSCG00000040566	0.962797
980	ENSSSCG00000045448	ENSSSCG00000002836	0.947769
629	ENSSSCG00000045448	ENSSSCG00000036705	0.944472
707	ENSSSCG00000045448	ENSSSCG00000015120	0.939432
785	ENSSSCG00000045448	ENSSSCG00000015334	0.929882
863	ENSSSCG00000045448	ENSSSCG00000030241	0.925602
1409	ENSSSCG00000045448	ENSSSCG00000024596	0.900456
1292	ENSSSCG00000045448	ENSSSCG00000036359	0.888916
200	ENSSSCG00000045448	ENSSSCG00000012026	0.852118
746	ENSSSCG00000045448	ENSSSCG00000006511	0.802447
1136	ENSSSCG00000045448	ENSSSCG00000003825	0.779683
1175	ENSSSCG00000045448	ENSSSCG00000038990	0.740415
83	ENSSSCG00000045448	ENSSSCG00000049134	0.696643
1370	ENSSSCG00000045448	ENSSSCG00000040773	0.637631
1487	ENSSSCG00000045448	ENSSSCG00000008959	0.617998
44	ENSSSCG00000045448	ENSSSCG00000045401	0.579651
122	ENSSSCG00000045448	ENSSSCG00000041566	0.578527
1058	ENSSSCG00000045448	ENSSSCG00000032557	0.519277
356	ENSSSCG00000045448	ENSSSCG00000031441	0.503924
239	ENSSSCG00000045448	ENSSSCG00000003713	0.499419
1214	ENSSSCG00000045448	ENSSSCG00000035037	0.179743
1253	ENSSSCG00000045448	ENSSSCG00000014917	0.167656
278	ENSSSCG00000045448	ENSSSCG00000004509	-0.148701
1019	ENSSSCG00000045448	ENSSSCG00000006000	-0.392195
941	ENSSSCG00000045448	ENSSSCG00000004039	-0.462263
1097	ENSSSCG00000045448	ENSSSCG00000043485	-0.55426
5	ENSSSCG00000045448	ENSSSCG00000034662	-0.787107
902	ENSSSCG00000045448	ENSSSCG00000038619	-0.802752
317	ENSSSCG00000045448	ENSSSCG00000018079	-0.812926
590	ENSSSCG00000045448	ENSSSCG00000006653	-0.830313
668	ENSSSCG00000045448	ENSSSCG00000003278	-0.832235
473	ENSSSCG00000045448	ENSSSCG00000039095	-0.843596
512	ENSSSCG00000045448	ENSSSCG00000035058	-0.896169
434	ENSSSCG00000045448	ENSSSCG00000028758	-0.898747
1448	ENSSSCG00000045448	ENSSSCG00000016074	-0.910835
395	ENSSSCG00000045448	ENSSSCG00000020735	-0.91194
120	ENSSSCG00000049134	ENSSSCG00000041566	0.987545
1134	ENSSSCG00000049134	ENSSSCG00000003825	0.976148
744	ENSSSCG00000049134	ENSSSCG00000006511	0.950794
42	ENSSSCG00000049134	ENSSSCG00000045401	0.905035
861	ENSSSCG00000049134	ENSSSCG00000030241	0.891851
705	ENSSSCG00000049134	ENSSSCG00000015120	0.878804
1056	ENSSSCG00000049134	ENSSSCG00000032557	0.873619
627	ENSSSCG00000049134	ENSSSCG00000036705	0.871118
978	ENSSSCG00000049134	ENSSSCG00000002836	0.871067
198	ENSSSCG00000049134	ENSSSCG00000012026	0.831736
1368	ENSSSCG00000049134	ENSSSCG00000040773	0.824113
1173	ENSSSCG00000049134	ENSSSCG00000038990	0.800415
822	ENSSSCG00000049134	ENSSSCG00000007034	0.798858
1329	ENSSSCG00000049134	ENSSSCG00000040566	0.776881
549	ENSSSCG00000049134	ENSSSCG00000020680	0.762948
354	ENSSSCG00000049134	ENSSSCG00000031441	0.744081
1407	ENSSSCG00000049134	ENSSSCG00000024596	0.742734
1485	ENSSSCG00000049134	ENSSSCG00000008959	0.73562
1251	ENSSSCG00000049134	ENSSSCG00000014917	0.707688
159	ENSSSCG00000049134	ENSSSCG00000045448	0.696643
237	ENSSSCG00000049134	ENSSSCG00000003713	0.58206
783	ENSSSCG00000049134	ENSSSCG00000015334	0.564285
1290	ENSSSCG00000049134	ENSSSCG00000036359	0.494569
1212	ENSSSCG00000049134	ENSSSCG00000035037	0.454755
276	ENSSSCG00000049134	ENSSSCG00000004509	0.201232
588	ENSSSCG00000049134	ENSSSCG00000006653	-0.186669
1017	ENSSSCG00000049134	ENSSSCG00000006000	-0.273421
315	ENSSSCG00000049134	ENSSSCG00000018079	-0.425993
666	ENSSSCG00000049134	ENSSSCG00000003278	-0.490429
1095	ENSSSCG00000049134	ENSSSCG00000043485	-0.498655
432	ENSSSCG00000049134	ENSSSCG00000028758	-0.725123
900	ENSSSCG00000049134	ENSSSCG00000038619	-0.741729
510	ENSSSCG00000049134	ENSSSCG00000035058	-0.884312
1446	ENSSSCG00000049134	ENSSSCG00000016074	-0.891313
393	ENSSSCG00000049134	ENSSSCG00000020735	-0.923714
939	ENSSSCG00000049134	ENSSSCG00000004039	-0.940593
3	ENSSSCG00000049134	ENSSSCG00000034662	-0.968249
471	ENSSSCG00000049134	ENSSSCG00000039095	-0.971445
