# Supplementary material for: RNA-seq reveals insights into molecular mechanisms of metabolic restoration via tryptophan supplementation in low birth weight piglet model
Source: J Anim Sci. 2022 May 11;100(5):skac156. doi: 10.1093/jas/skac156 (PMC9155244; doi:10.1093/jas/skac156)
Supplement: skac156_suppl_Supplementary_Materials [file skac156_suppl_supplementary_materials.zip › skac156_suppl_Supplementary_File_S3.xlsx]

## Sheet: A3SS.MATS.JC
ID	GeneID		geneSymbol	chr	strand	longExonStart_0base	longExonEnd	shortES	shortEE	flankingES	flankingEE	ID	IJC_SAMPLE_1						average	SJC_SAMPLE_1						average	IJC_SAMPLE_2						average	SJC_SAMPLE_2						average	IncFormLen	SkipFormLen	PValue	FDR	IncLevel1	IncLevel2	IncLevelDifference
259	ENSSSCG00000022957	ENSSSCG00000027275	PARP4	chr11	+	410969	412277	412209	412277	409174	409312	259	37	61	33	39	28	44	40.3333	0	8	5	0	1	0	2.33333	23	10	51	22	30	56	32	0	0	0	4	0	0	0.666667	298	149	0.000263813	0.0177841	0.896296	0.96	0.0637037
1347	ENSSSCG00000027275	ENSSSCG00000008179	HHLA2	chr13	-	151164608	151164926	151164608	151164848	151173284	151173551	1347	112	120	158	117	97	122	121	3	14	12	2	3	3	6.16667	94	125	37	92	99	160	101.167	9	14	8	9	5	18	10.5	226	149	0.000975701	0.0465897	0.928245	0.863987	0.0642586
293	ENSSSCG00000026169	ENSSSCG00000032475	MFSD12	chr2	+	75114897	75115036	75114964	75115036	75112740	75112951	293	71	55	64	87	40	62	63.1667	2	0	0	0	1	0	0.5	41	50	36	38	34	48	41.1667	0	2	6	4	2	0	2.33333	215	149	0.000551793	0.0301121	0.988707	0.924397	0.0643106
1539	ENSSSCG00000009791	ENSSSCG00000027859	RSRC2	chr14	+	30251016	30251229	30251038	30251229	30248537	30248581	1539	2	5	3	4	4	1	3.16667	39	24	36	47	52	53	41.8333	7	1	12	8	8	7	7.16667	31	53	41	45	56	34	43.3333	170	149	0.00237633	0.0972597	0.0622184	0.126603	0.0643846
1507	ENSSSCG00000038969	ENSSSCG00000014626	DMPK	chr6	-	52105346	52105595	52105346	52105570	52105673	52105880	1507	32	35	17	27	21	23	25.8333	0	6	0	1	2	5	2.33333	22	18	20	23	30	22	22.5	1	0	0	0	2	0	0.5	173	149	0.000357804	0.0205022	0.905083	0.974847	0.0697645
652	ENSSSCG00000013426		PWWP3A	chr2	-	77107548	77109201	77107548	77107619	77109772	77109901	652	24	27	25	27	35	27	27.5	1	1	0	10	2	0	2.33333	20	16	27	24	41	42	28.3333	0	2	0	0	2	1	0.833333	298	149	0.00230521	0.0972597	0.854922	0.944444	0.0895222
1562	ENSSSCG00000007151		CDC25B	chr17	-	31915039	31915153	31915039	31915135	31915332	31915512	1562	0	0	4	0	0	0	0.666667	14	19	22	16	23	23	19.5	0	2	1	6	2	4	2.5	15	20	14	17	13	12	15.1667	166	149	8.42839e-06	0.00160982	0.0297732	0.128885	0.0991121
1093	ENSSSCG00000027859		HDAC7	chr5	-	78166519	78166607	78166519	78166577	78166732	78166920	1093	6	1	1	0	0	0	1.33333	35	30	17	23	24	43	28.6667	2	4	8	9	3	0	4.33333	10	17	47	14	20	27	22.5	178	149	1.5823e-05	0.00208088	0.0374748	0.138833	0.101358
547	ENSSSCG00000014626		HPX	chr9	+	3292027	3292136	3292028	3292136	3291570	3291782	547	40	72	27	50	74	26	48.1667	0	2	652	0	0	773	237.833	27	2	8	57	15	68	29.5	657	905	565	62	663	1	475.5	149	149	9.12822e-07	0.000261523	0.168415	0.0584158	0.109999
1584	ENSSSCG00000030467		PHC3	chr13	-	108806396	108806628	108806396	108806603	108806719	108806852	1584	22	6	3	7	12	6	9.33333	1	0	0	2	0	2	0.833333	11	4	14	14	3	2	8	0	6	2	3	2	0	2.16667	173	149	0.000201428	0.0153891	0.90607	0.76077	0.1453
753	ENSSSCG00000002950		NA	chr6	+	47126296	47126555	47126299	47126555	47125291	47125457	753	0	4	0	4	0	6	2.33333	12	12	8	16	9	11	11.3333	0	0	1	1	0	0	0.333333	12	14	11	21	11	14	13.8333	151	149	1.81578e-05	0.00208088	0.168852	0.023225	0.145627
480	ENSSSCG00000017886		FBXO39	chr12	-	50653659	50654544	50653659	50653745	50655092	50655288	480	13	23	20	26	18	21	20.1667	32	50	53	177	44	82	73	22	17	49	14	17	28	24.5	40	50	63	13	5	26	32.8333	298	149	4.14964e-05	0.00399153	0.121364	0.271719	0.150355
177	ENSSSCG00000023426		NA	chr8	+	69733754	69733909	69733767	69733909	69733590	69733642	177	9	22	8	29	16	27	18.5	16	44	26	66	25	81	43	6	3	4	7	10	2	5.33333	66	41	16	44	42	10	36.5	161	149	4.84146e-07	0.000261523	0.284777	0.11912	0.165658
1807	ENSSSCG00000005288		TLE4	chr1	+	232433002	232433207	232433005	232433207	232407232	232407307	1807	0	1	0	2	0	0	0.5	4	4	3	4	6	2	3.83333	4	5	2	2	0	0	2.16667	4	10	7	2	6	4	5.5	151	149	5.47147e-06	0.00125406	0.114031	0.279913	0.165883
1260	ENSSSCG00000008179		REV1	chr3	+	54857027	54857230	54857114	54857230	54856726	54856892	1260	2	2	4	3	2	2	2.5	20	8	27	16	10	23	17.3333	9	1	16	4	5	6	6.83333	11	9	6	19	18	7	11.6667	235	149	0.000286985	0.0182714	0.0837863	0.270801	0.187015
1138	ENSSSCG00000010131		TXNRD2	chr14	-	51382337	51382528	51382337	51382403	51383164	51383907	1138	2	3	4	3	5	6	3.83333	2	7	1	4	0	1	2.5	2	2	1	1	4	5	2.5	2	0	0	2	0	0	0.666667	273	149	0.000247958	0.01776	0.455597	0.671776	0.216179
1065	ENSSSCG00000032475		CEP44	chr14	-	15891262	15891414	15891262	15891401	15893000	15893048	1065	10	9	9	8	6	2	7.33333	0	1	0	1	0	0	0.333333	2	4	13	4	8	2	5.5	1	3	0	3	3	1	1.83333	161	149	1.76374e-05	0.00208088	0.953184	0.735197	0.217987
1025	ENSSSCG00000014048		HK3	chr2	+	80967000	80967737	80967536	80967737	80966580	80966686	1025	16	23	4	6	10	17	12.6667	2	2	0	4	8	4	3.33333	3	13	13	15	12	16	12	1	0	3	0	1	0	0.833333	298	149	4.17961e-05	0.00399153	0.655172	0.878049	0.222876
620	ENSSSCG00000004032		PRKN	chr1	+	5922520	5922642	5922523	5922642	5858869	5859098	620	0	1	4	3	4	2	2.33333	5	0	4	1	7	1	3	0	3	0	0	0	0	0.5	2	1	4	1	2	2	2	151	149	1.28257e-05	0.00208088	0.434221	0.197875	0.236346
983	ENSSSCG00000022801		S100PBP	chr6	+	89129858	89129947	89129861	89129947	89128261	89129100	983	6	5	3	4	11	5	5.66667	4	0	0	1	0	0	0.833333	1	1	7	0	5	2	2.66667	0	1	4	5	0	4	2.33333	151	149	0.000132025	0.0110006	0.870297	0.530013	0.340284
1376	ENSSSCG00000016943		ADAMTS6	chr16	-	43985079	43985168	43985079	43985163	43985644	43985856	1376	2	5	1	1	3	3	2.5	5	1	1	7	0	4	3	1	2	0	2	11	0	2.66667	0	0	1	0	0	2	0.5	153	149	0.000134388	0.0110006	0.447986	0.838551	0.390565
			DEG
			PARP4
			HHLA2
			MFSD12
			RSRC2
			DMPK
			PWWP3A
			CDC25B
			HDAC7
			HPX
			PHC3
			SIPA1L3
			C12H17orf100
			XAF1
			LOC102166306
			TLE4
			AFF3
			REV1
			TXNRD2
			CEP44
			HK3
			PRKN
			S100PBP
			ADAMTS6

## Sheet: A5SS
ID	GeneID	geneSymbol	chr	strand	longExonStart_0base	longExonEnd	shortES	shortEE	flankingES	flankingEE	ID	IJC_SAMPLE_1						average	SJC_SAMPLE_1						average	IJC_SAMPLE_2						average	SJC_SAMPLE_2						average	IncFormLen	SkipFormLen	PValue	FDR	IncLevel1	IncLevel2	IncLevelDifference
381	ENSSSCG00000015145	ZNF202	chr9	-	50590438	50590932	50590442	50590932	50589570	50589781	381	2	2	2	0	5	1	2	0	5	2	2	5	2	2.66667	3	3	2	5	4	2	3.16667	1	0	1	0	2	0	0.666667	152	149	4.72209e-07	0.000163148	0.423697	0.823204	0.399508
209	ENSSSCG00000010316	KAT6B	chr14	+	77546518	77547450	77546518	77546574	77548419	77548541	209	5	2	2	3	2	4	3	3	4	1	0	1	1	1.66667	1	0	3	7	5	7	3.83333	0	2	0	0	0	0	0.333333	298	149	1.00452e-05	0.00231375	0.473684	0.851852	0.378168
958	ENSSSCG00000005303	PIGO	chr1	-	235882718	235884243	235884018	235884243	235881958	235882162	958	85	64	53	78	83	98	76.8333	4	2	1	1	5	6	3.16667	79	77	60	80	81	74	75.1667	1	0	0	1	2	0	0.666667	298	149	3.74985e-05	0.00647787	0.923848	0.982571	0.0587231
194	ENSSSCG00000012993	SLC25A45	chr2	+	6852706	6853259	6852706	6852750	6853567	6853753	194	19	2	12	18	5	22	13	2	1	2	2	0	4	1.83333	2	12	8	4	2	14	7	0	0	0	0	0	2	0.333333	298	149	0.000109658	0.0151547	0.78	0.913043	0.133043
300	ENSSSCG00000002774	RIPOR1	chr6	+	28178962	28179395	28178962	28179098	28179659	28179818	300	54	45	69	59	62	85	62.3333	2	0	2	1	4	6	2.5	26	30	72	50	53	57	48	0	0	1	1	0	0	0.333333	298	149	0.000242988	0.0209881	0.925743	0.986301	0.0605588
749	ENSSSCG00000040434	KANSL3	chr3	+	57002836	57003833	57002836	57002888	57005466	57005609	749	19	19	6	17	25	21	17.8333	2	0	0	0	0	3	0.833333	13	4	19	15	18	7	12.6667	1	6	0	1	2	1	1.83333	298	149	0.000227106	0.0209881	0.91453	0.77551	0.13902
750	ENSSSCG00000040434	KANSL3	chr3	+	57002836	57004811	57002836	57002888	57005466	57005609	750	19	15	6	16	24	19	16.5	2	0	0	0	0	3	0.833333	13	4	16	14	17	7	11.8333	1	6	0	1	2	1	1.83333	298	149	0.000205001	0.0209881	0.908257	0.763441	0.144816
942	ENSSSCG00000014240	CSNK1G3	chr2	+	127108498	127108594	127108498	127108588	127117513	127117620	942	2	5	5	3	5	1	3.5	0	0	2	0	1	0	0.5	1	10	24	0	9	8	8.66667	0	1	8	4	0	4	2.83333	154	149	0.000439889	0.0337737	0.871345	0.747444	0.123901
266	ENSSSCG00000038947	NA	chr7	+	77955398	77955513	77955398	77955474	77956115	77956163	266	203	177	208	196	221	212	202.833	357	212	339	270	328	339	307.5	158	276	239	165	198	119	192.5	350	521	435	345	324	283	376.333	187	149	0.000522967	0.036137	0.344512	0.289556	0.0549556
796	ENSSSCG00000007454	ZMYND8	chr17	-	49280922	49281294	49281057	49281294	49278761	49278952	796	16	6	7	16	13	5	10.5	26	39	23	34	20	21	27.1667	5	3	2	2	6	8	4.33333	29	23	12	31	29	29	25.5	283	149	0.000746325	0.0468828	0.169086	0.0821232	0.0869631
57	ENSSSCG00000008190	INPP4A	chr3	-	55736647	55736903	55736764	55736903	55733322	55733355	57	17	25	30	25	33	9	23.1667	9	11	5	12	10	4	8.5	46	38	14	27	18	49	32	5	3	0	10	1	9	4.66667	265	149	0.00100779	0.0497417	0.605125	0.794049	0.188924
344	ENSSSCG00000005466	PTBP3	chr1	-	253056327	253056412	253056336	253056412	253038526	253038696	344	2	14	9	12	11	16	10.6667	1	1	4	6	5	6	3.83333	4	12	30	14	11	10	13.5	1	1	0	4	1	2	1.5	157	149	0.000917346	0.0497417	0.725337	0.895194	0.169857
883	ENSSSCG00000003195	PNKP	chr6	-	54879585	54880402	54880238	54880402	54878698	54879001	883	68	122	89	98	87	89	92.1667	2	7	11	8	10	0	6.33333	86	90	81	77	71	91	82.6667	4	1	2	0	5	2	2.33333	298	149	0.000978461	0.0497417	0.879173	0.946565	0.0673916
826	ENSSSCG00000014147	CCNH	chr2	-	94993586	94993662	94993601	94993662	94992932	94993009	826	8	2	9	6	13	4	7	35	33	47	35	34	47	38.5	4	3	1	3	3	4	3	23	59	45	52	27	32	39.6667	163	149	0.00116958	0.0538787	0.142516	0.0646639	0.0778516
	DEG
	CCNH
	CSNK1G3
	HNRNPC
	INPP4A
	KANSL3
	KAT6B
	PIGO
	PNKP
	PTBP3
	RIPOR1
	SLC25A45
	ZMYND8
	ZNF202

## Sheet: MXE
ID	GeneID	geneSymbol	chr	strand	1stExonStart_0base	1stExonEnd	2ndExonStart_0base	2ndExonEnd	upstreamES	upstreamEE	downstreamES	downstreamEE	ID	IJC_SAMPLE_1						average	SJC_SAMPLE_1						average	IJC_SAMPLE_2						average	SJC_SAMPLE_2						average	IncFormLen	SkipFormLen	PValue	FDR	IncLevel1	IncLevel2	IncLevelDifference
1470	ENSSSCG00000010134	TANGO2	chr14	+	51457389	51457504	51461433	51461587	51455313	51455402	51461931	51462036	1470	1	1	1	0	0	1	0.666667	52	65	58	79	36	46	56	2	2	4	1	8	0	2.83333	31	45	44	61	38	59	46.3333	263	298	0.000228459	0.0316169	0.0133095	0.0647992	0.0514897
3509	ENSSSCG00000030696	SLC19A1	chr13	-	208002925	208003145	208004381	208004555	207997968	207998960	208007647	208007675	3509	5	5	7	3	8	6	5.66667	61	50	70	84	67	52	64	1	0	5	2	2	0	1.66667	63	103	42	44	41	95	64.6667	298	298	1.54987e-05	0.00455791	0.0813397	0.0251256	0.0562141
5276	ENSSSCG00000012295	MAGIX	chrX	+	43209008	43209091	43209167	43209404	43207053	43207146	43209510	43209682	5276	3	2	3	3	6	0	2.83333	66	39	41	58	61	53	53	1	0	0	0	1	0	0.333333	53	80	51	37	44	67	55.3333	231	298	0.000104876	0.0189038	0.0645153	0.00771142	0.0568039
1694	ENSSSCG00000023801	LANCL2	chr18	+	48575956	48576103	48579741	48579924	48566438	48566556	48581345	48581522	1694	0	1	3	0	0	0	0.666667	59	64	55	64	42	39	53.8333	2	1	9	1	1	10	4	40	72	56	68	39	50	54.1667	295	298	3.78543e-06	0.00157162	0.0123553	0.0694187	0.0570634
6841	ENSSSCG00000012855	SLC22A18	chr2	+	2048600	2048708	2049336	2049437	2047361	2047480	2052676	2052778	6841	267	214	321	289	338	270	283.167	83	63	123	141	142	118	111.667	279	360	255	353	230	320	299.5	147	196	155	135	122	172	154.5	256	249	0.00116843	0.088675	0.711523	0.65344	0.0580829
6835	ENSSSCG00000012855	SLC22A18	chr2	+	2034605	2034828	2038823	2038956	2033730	2033815	2047361	2047480	6835	45	66	67	52	66	75	61.8333	215	223	263	296	332	247	262.667	53	67	40	34	30	44	44.6667	315	304	292	311	242	342	301	298	281	6.31317e-06	0.00222792	0.181654	0.122752	0.0589017
3671	ENSSSCG00000017608	NA	chr12	+	32060087	32060205	32067387	32067455	32043860	32044031	32074760	32074789	3671	206	223	419	386	534	333	350.167	74	0	112	122	279	120	117.833	234	265	269	492	371	208	306.5	2	0	185	116	144	0	74.5	266	216	0.000522303	0.056714	0.707013	0.769626	0.0626132
4793	ENSSSCG00000011506	UBA3	chr13	-	50482344	50482398	50485935	50486049	50481548	50481585	50487542	50487698	4793	0	0	0	0	0	2	0.333333	10	23	19	8	12	13	14.1667	0	2	7	2	2	1	2.33333	30	25	16	16	26	10	20.5	262	202	0.000574068	0.0587213	0.0178178	0.0806755	0.0628578
3695	ENSSSCG00000009761	NCOR2	chr14	+	28813095	28813149	28816210	28816297	28812201	28812350	28817529	28817709	3695	36	22	36	26	26	31	29.5	12	0	5	2	6	0	4.16667	24	14	28	20	25	18	21.5	0	0	1	1	3	2	1.16667	202	235	0.000531059	0.0567912	0.891735	0.955435	0.0636996
3437	ENSSSCG00000011888	GPR156	chr13	+	139993480	139993643	140007529	140008005	139991060	139991119	140008206	140008343	3437	0	7	3	7	4	0	3.5	20	33	19	27	33	29	26.8333	1	0	0	0	0	6	1.16667	22	10	7	16	16	60	21.8333	298	298	0.0013109	0.0945494	0.115385	0.0507246	0.06466
6642	ENSSSCG00000040088	NA	chr2	+	12372307	12372403	12380920	12381047	12365197	12365309	12382551	12382723	6642	316	712	90	335	428	172	342.167	1089	1762	965	1090	1485	1091	1247	675	502	633	627	509	616	593.667	1726	1624	1398	1552	1615	1374	1548.17	244	275	8.47662e-06	0.00284895	0.236206	0.301765	0.0655595
6834	ENSSSCG00000012855	SLC22A18	chr2	+	2034605	2034828	2037286	2037384	2033730	2033815	2038230	2038391	6834	44	63	63	49	64	72	59.1667	100	115	139	165	162	129	135	51	67	40	33	28	44	43.8333	118	190	126	160	111	166	145.167	298	246	0.0012838	0.0943862	0.265675	0.199528	0.0661474
450	ENSSSCG00000029547	NAB1	chr15	+	95249543	95249683	95259698	95260536	95248841	95249039	95273049	95273183	450	9	7	5	2	4	9	6	62	82	69	87	92	98	81.6667	5	14	15	14	7	15	11.6667	58	77	95	79	52	85	74.3333	288	298	0.00026072	0.0347201	0.0706496	0.139711	0.0690616
6641	ENSSSCG00000040088	NA	chr2	+	12372307	12372403	12378021	12378129	12365197	12365309	12380920	12381047	6641	315	712	90	333	428	175	342.167	732	1146	619	747	1069	729	840.333	675	506	633	627	509	616	594.333	1217	994	896	1033	1034	1206	1063.33	244	256	0.000143665	0.0220432	0.29933	0.369651	0.0703212
6054	ENSSSCG00000016893	NDUFS4	chr16	+	32922285	32922364	32956641	32956814	32874449	32874566	32966838	32966912	6054	220	230	261	221	228	211	228.5	237	323	423	364	353	326	337.667	222	306	217	156	145	185	205.167	445	494	448	349	349	338	403.833	227	298	0.000115169	0.0189038	0.47044	0.400103	0.0703367
2690	ENSSSCG00000003828	FGGY	chr6	-	152857952	152858073	152864181	152864256	152761963	152762025	152879530	152879678	2690	39	47	62	35	37	25	40.8333	3	2	2	2	3	2	2.33333	66	63	45	33	43	29	46.5	4	13	6	7	12	2	7.33333	223	269	0.000114648	0.0189038	0.954771	0.884378	0.070393
2803	ENSSSCG00000010791	FUOM	chr14	-	141333740	141333839	141334033	141334104	141333099	141333173	141335275	141335344	2803	171	173	158	154	112	127	149.167	188	254	225	231	162	141	200.167	165	214	105	103	89	115	131.833	260	367	200	170	165	260	237	219	247	0.000479111	0.0539071	0.456667	0.385515	0.0711518
121	ENSSSCG00000003555	HMGN2	chr6	+	83859606	83859636	83860001	83860052	83859374	83859419	83860487	83860583	121	252	192	245	210	254	245	233	134	104	137	132	163	147	136.167	165	265	195	171	174	186	192.667	154	188	172	134	102	166	152.667	178	199	0.00068393	0.0679885	0.656713	0.585217	0.0714963
337	ENSSSCG00000023054	IDO2	chr17	+	9316047	9316165	9335021	9335073	9303329	9303449	9339607	9339756	337	0	1	3	1	4	3	2	6	22	15	6	14	14	12.8333	0	0	3	0	0	0	0.5	13	22	11	8	6	11	11.8333	266	200	0.00139174	0.0982289	0.104886	0.0307913	0.0740946
4899	ENSSSCG00000010380	MAPK8	chr14	+	89093911	89093983	89094335	89094407	89090711	89090877	89095721	89095904	4899	2	3	1	2	0	4	2	22	17	22	15	17	22	19.1667	0	0	0	0	3	0	0.5	14	25	21	42	38	21	26.8333	220	220	0.00131281	0.0945494	0.0944882	0.0182927	0.0761955
7210	ENSSSCG00000039137	SMARCE1	chr12	+	21787123	21787167	21790395	21790500	21786896	21786948	21795832	21795913	7210	5	1	3	5	10	6	5	56	42	48	45	54	66	51.8333	0	1	4	3	0	1	1.5	37	64	70	60	45	57	55.5	192	253	2.14056e-05	0.00520967	0.112775	0.034389	0.0783862
1028	ENSSSCG00000006087	CPQ	chr4	-	39808900	39809108	39855489	39855955	39733938	39734146	39934332	39934410	1028	8	1	13	3	11	2	6.33333	66	56	42	52	39	20	45.8333	1	3	1	2	2	0	1.5	29	48	35	51	22	37	37	298	298	1.83785e-05	0.00518862	0.121406	0.038961	0.0824447
4256	ENSSSCG00000037547	SLC17A3	chr7	-	20599055	20599217	20599344	20599463	20598653	20598783	20602715	20602802	4256	13	21	36	27	20	18	22.5	2	5	0	2	5	3	2.83333	23	5	9	16	20	33	17.6667	0	0	1	0	1	0	0.333333	267	298	1.16333e-05	0.00356992	0.898613	0.983376	0.084763
3283	ENSSSCG00000027444	STAU1	chr17	-	50849729	50849854	50859775	50859850	50844170	50844309	50869005	50869076	3283	52	55	52	54	54	31	49.6667	12	3	3	8	12	19	9.5	48	68	57	50	51	55	54.8333	2	3	5	2	6	2	3.33333	223	273	2.00666e-05	0.00520967	0.86487	0.952693	0.0878226
1433	ENSSSCG00000000728	PARP11	chr5	+	66463118	66463239	66466276	66466352	66462136	66462270	66469778	66469851	1433	6	1	13	9	3	16	8	0	2	3	4	1	9	3.16667	1	4	5	2	0	4	2.66667	1	0	2	0	1	0	0.666667	269	224	0.000779986	0.0696853	0.677804	0.769099	0.091295
862	ENSSSCG00000000006	PPARA	chr5	-	3343606	3343712	3354816	3354945	3320883	3321132	3365098	3365161	862	30	95	49	56	56	59	57.5	0	0	22	10	6	1	6.5	26	37	61	32	58	76	48.3333	0	0	1	0	2	1	0.666667	277	254	3.76391e-08	3.32071e-05	0.89025	0.985181	0.0949306
2851	ENSSSCG00000038475	NA	chr6	+	128007782	128007911	128013297	128013423	128005555	128005626	128016018	128016403	2851	4	8	3	1	5	3	4	39	2	1	26	41	43	25.3333	2	2	0	0	1	2	1.16667	33	53	33	27	4	16	27.6667	277	274	0.000140079	0.0219707	0.135086	0.0400418	0.0950445
610	ENSSSCG00000000770	MICAL3	chr5	-	69914071	69914209	69914891	69915005	69913767	69913850	69917896	69917959	610	4	3	3	0	2	0	2	20	37	8	10	14	8	16.1667	0	0	0	0	2	0	0.333333	14	10	15	18	17	20	15.6667	262	286	0.00077799	0.0696853	0.118977	0.0226984	0.0962782
4720	ENSSSCG00000003854	ECHDC2	chr6	+	159332530	159332618	159335533	159335620	159332393	159332461	159336591	159336684	4720	166	285	296	269	270	338	270.667	331	353	421	393	404	354	376	187	274	173	156	151	192	188.833	400	597	358	375	399	322	408.5	236	235	9.96023e-07	0.000502138	0.417524	0.31521	0.102314
5482	ENSSSCG00000003137	PLEKHA4	chr6	-	54147196	54147361	54154140	54154217	54145288	54145346	54154287	54154387	5482	11	11	13	27	26	31	19.8333	1	4	4	6	9	12	6	18	18	16	15	6	10	13.8333	2	0	2	0	3	3	1.66667	225	298	0.00127928	0.0943862	0.814058	0.916617	0.102559
607	ENSSSCG00000002869	LSM14A	chr6	+	43879421	43879544	43887218	43887395	43870382	43870512	43887668	43887734	607	66	47	65	58	70	50	59.3333	119	83	122	113	110	95	107	56	85	75	61	99	68	74	73	79	98	82	87	102	86.8333	271	298	0.000351999	0.0421086	0.378791	0.483768	0.104977
3080	ENSSSCG00000007143	MAVS	chr17	-	31863218	31863393	31865117	31865288	31861507	31861680	31869151	31869187	3080	18	15	29	9	21	16	18	101	105	76	80	76	91	88.1667	26	34	36	19	15	18	24.6667	66	56	55	53	50	101	63.5	298	298	0.000744788	0.0688562	0.169545	0.279773	0.110228
3177	ENSSSCG00000016509	FMC1-LUC7L2	chr18	-	10321438	10321515	10329677	10329761	10316682	10316777	10332723	10333096	3177	6	18	9	4	17	23	12.8333	1	8	0	0	1	2	2	11	9	2	18	11	8	9.83333	0	0	1	0	0	0	0.166667	232	225	0.000712048	0.0688443	0.861555	0.982824	0.121269
2559	ENSSSCG00000009711	HPF1	chr14	+	20020704	20020803	20026943	20027094	20019279	20019469	20031224	20031312	2559	39	19	46	40	26	31	33.5	102	70	102	79	72	66	81.8333	31	80	59	45	38	33	47.6667	63	86	83	63	59	64	69.6667	247	298	0.000481177	0.0539071	0.330609	0.4522	0.121592
4019	ENSSSCG00000001062	DTNBP1	chr7	-	11658812	11658835	11682627	11682760	11613442	11613598	11688037	11688098	4019	19	16	42	27	26	27	26.1667	1	0	4	1	0	1	1.16667	17	23	28	17	24	21	21.6667	2	5	1	5	4	2	3.16667	281	171	0.000171044	0.0256857	0.931735	0.80634	0.125394
2061	ENSSSCG00000013497	ANKRD24	chr2	-	74554124	74554182	74554768	74554833	74552420	74552491	74555738	74555827	2061	3	4	1	0	3	3	2.33333	0	3	1	4	4	2	2.33333	1	3	0	0	1	0	0.833333	0	0	1	1	0	1	0.5	213	206	0.000621357	0.0626506	0.491647	0.617136	0.125489
3037	ENSSSCG00000000661	PHC1	chr5	-	62573860	62574010	62574975	62575056	62565885	62566381	62575846	62575957	3037	14	4	5	7	5	6	6.83333	0	7	0	0	1	6	2.33333	4	3	3	8	3	5	4.33333	2	0	1	0	0	0	0.5	229	298	0.000822589	0.0717028	0.792142	0.918554	0.126412
7325	ENSSSCG00000009407	ESD	chr11	+	20657534	20657623	20659713	20659812	20656878	20656953	20661773	20661898	7325	257	270	266	107	246	149	215.833	215	240	289	205	266	257	245.333	146	199	144	35	176	133	138.833	223	385	330	227	246	193	267.333	237	247	0.00133214	0.0949719	0.478318	0.351171	0.127146
4898	ENSSSCG00000010380	MAPK8	chr14	+	89093911	89093983	89094335	89094398	89090711	89090877	89095721	89095904	4898	2	3	1	2	0	4	2	11	13	7	5	6	11	8.83333	0	0	0	0	3	0	0.5	6	11	5	12	15	5	9	220	211	0.000113178	0.0189038	0.17841	0.0505874	0.127823
4711	ENSSSCG00000003854	ECHDC2	chr6	+	159332393	159332461	159335533	159335620	159326149	159326708	159338739	159338796	4711	10	190	167	143	135	153	133	0	12	8	3	10	18	8.5	9	12	10	8	5	89	22.1667	8	7	6	1	4	7	5.5	216	235	3.05165e-06	0.00134616	0.944517	0.814293	0.130224
4026	ENSSSCG00000009925	GIT2	chr14	+	41035229	41035478	41037079	41037169	41031248	41031353	41041317	41041400	4026	0	0	2	0	5	0	1.16667	4	12	10	10	14	12	10.3333	1	4	3	2	0	4	2.33333	2	7	13	4	4	8	6.33333	298	238	0.000498938	0.0550235	0.0827127	0.227347	0.144634
2766	ENSSSCG00000032328	MAP6D1	chr13	-	121748090	121748180	121750282	121750400	121745652	121745780	121755036	121755480	2766	11	41	20	24	20	22	23	2	8	5	0	0	6	3.5	17	58	25	40	10	18	28	12	17	12	7	8	6	10.3333	266	238	0.000748294	0.0688562	0.854645	0.707982	0.146663
5906	ENSSSCG00000008448	PREPL	chr3	+	96093173	96093239	96093851	96094392	96092333	96092503	96116879	96117002	5906	0	1	0	0	0	0	0.166667	11	7	9	15	17	12	11.8333	0	3	1	1	0	6	1.83333	6	11	10	14	15	21	12.8333	214	298	0.000750338	0.0688562	0.0192357	0.165924	0.146689
4714	ENSSSCG00000003854	ECHDC2	chr6	+	159332393	159332461	159341122	159341220	159326485	159326708	159343970	159344021	4714	15	191	167	143	136	153	134.167	7	19	6	20	5	2	9.83333	11	12	9	8	7	88	22.5	10	13	6	2	3	8	7	216	246	8.97559e-07	0.000487306	0.939537	0.785441	0.154097
4931	ENSSSCG00000024623	USP25	chr13	+	180681779	180681893	180684060	180684156	180676854	180676994	180693582	180693761	4931	2	8	1	2	3	1	2.83333	1	0	0	0	1	3	0.833333	5	1	10	3	1	8	4.66667	3	4	1	5	0	4	2.83333	262	244	0.00118724	0.0891444	0.759985	0.605352	0.154634
6782	ENSSSCG00000011001	APTX	chr10	+	33482137	33482197	33483784	33484011	33481254	33481557	33494547	33495583	6782	9	14	18	25	9	6	13.5	1	0	0	4	1	0	1	11	14	7	21	11	15	13.1667	9	0	11	4	3	2	4.83333	208	298	6.20118e-06	0.00222792	0.950839	0.796037	0.154802
3423	ENSSSCG00000001229	NA	chr7	+	22891624	22891657	22891787	22891838	22891079	22891190	22920059	22923014	3423	152	206	509	546	441	530	397.333	69	0	1	0	0	0	11.6667	372	1223	279	106	112	102	365.667	0	0	326	144	53	21	90.6667	181	199	6.42369e-10	6.47692e-07	0.973988	0.815979	0.158009
3569	ENSSSCG00000005047	CDKN3	chr1	+	183797338	183797383	183800029	183800252	183796775	183796831	183804963	183804995	3569	2	4	6	2	2	4	3.33333	34	57	28	24	11	23	29.5	12	9	8	7	13	6	9.16667	34	40	33	21	25	33	31	193	298	0.000330614	0.0402323	0.148551	0.313456	0.164906
4430	ENSSSCG00000025770	ST6GAL1	chr13	+	124791715	124791825	124794411	124794525	124784930	124784993	124797221	124797292	4430	0	4	4	6	6	4	4	7	18	14	10	9	17	12.5	2	5	0	0	0	1	1.33333	13	33	11	6	10	20	15.5	258	262	0.000110445	0.0189038	0.245261	0.0803373	0.164924
2306	ENSSSCG00000001420	EHMT2	chr7	-	23986914	23987063	23987283	23987385	23986662	23986806	23987543	23987658	2306	34	23	13	14	29	23	22.6667	51	53	40	18	48	52	43.6667	29	30	19	18	25	21	23.6667	23	22	21	20	29	24	23.1667	250	297	0.000329265	0.0402323	0.381445	0.548255	0.16681
4866	ENSSSCG00000011776	YEATS2	chr13	+	121698303	121698407	121699728	121699836	121696428	121696587	121710632	121710891	4866	3	13	5	11	2	3	6.16667	2	1	0	0	1	0	0.666667	6	6	8	8	5	2	5.83333	1	1	2	5	4	0	2.16667	252	256	0.000178324	0.026221	0.903817	0.732265	0.171551
3085	ENSSSCG00000012314	SERAC1	chr1	+	8952065	8952102	8954954	8955091	8949348	8949446	8958082	8958172	3085	0	7	1	2	3	0	2.16667	7	11	5	9	16	9	9.5	0	0	2	0	0	1	0.5	6	3	9	8	11	13	8.33333	185	285	2.72453e-06	0.00128198	0.26	0.0846116	0.175388
5838	ENSSSCG00000010628	SHOC2	chr14	+	121410616	121410754	121427492	121427623	121395347	121396290	121432340	121432529	5838	33	29	26	28	20	30	27.6667	9	18	17	16	14	12	14.3333	7	19	28	20	9	28	18.5	8	19	21	29	19	23	19.8333	286	279	0.00106885	0.0837914	0.653138	0.476424	0.176714
4956	ENSSSCG00000035347	CYP2C42	chr14	+	106451764	106451925	106585200	106585361	106447514	106447664	106590225	106590402	4956	119	268	42	36	588	140	198.833	2412	818	1754	2201	680	2047	1652	482	717	1057	178	403	25	477	636	905	1648	873	1302	1808	1195.33	298	298	9.95577e-05	0.0189038	0.107429	0.28523	0.177801
5657	ENSSSCG00000025492	NUDT13	chr14	+	75945441	75945533	75949777	75949917	75938033	75938166	75951105	75951240	5657	16	15	12	6	3	10	10.3333	21	30	22	15	26	30	24	2	5	6	7	3	2	4.16667	30	32	26	23	19	29	26.5	240	288	0.000445003	0.0523472	0.340659	0.15873	0.181929
3119	ENSSSCG00000031775	YAF2	chr5	-	73474181	73474253	73494586	73494964	73419803	73419956	73496519	73496645	3119	6	14	12	6	12	5	9.16667	1	1	2	0	2	4	1.66667	4	3	8	13	15	8	8.5	0	0	0	0	0	0	0	298	220	0.000697745	0.0683984	0.802387	1	0.197613
1814	ENSSSCG00000010187	TAF5L	chr14	+	60258129	60258219	60259237	60259371	60256779	60256861	60266107	60266252	1814	0	0	1	0	1	1	0.5	8	6	14	5	7	6	7.66667	5	0	1	1	0	3	1.66667	5	3	7	5	8	4	5.33333	238	282	0.000880601	0.0746932	0.0717314	0.270218	0.198487
2087	ENSSSCG00000015945	METTL8	chr15	-	77525446	77525714	77548809	77548876	77522273	77522419	77550966	77551163	2087	0	0	1	2	4	4	1.83333	6	3	6	7	6	3	5.16667	0	1	0	2	0	0	0.5	9	2	6	2	4	6	4.83333	215	298	0.000305182	0.0384639	0.329679	0.125403	0.204276
6954	ENSSSCG00000010962	FRMD3	chr10	+	31601842	31601885	31627639	31627718	31579271	31579376	31633092	31633190	6954	3	4	3	0	2	1	2.16667	4	6	3	1	6	4	4	0	1	0	0	0	4	0.833333	4	3	1	1	12	5	4.33333	191	227	9.60755e-05	0.0189038	0.391639	0.186035	0.205604
2575	ENSSSCG00000004254	DCBLD1	chr1	-	44312278	44312319	44316950	44317084	44311079	44311295	44323600	44323673	2575	26	24	22	19	22	20	22.1667	14	12	16	11	16	13	13.6667	21	19	27	42	7	16	22	3	7	4	5	2	11	5.33333	282	189	0.000751194	0.0688562	0.520855	0.734369	0.213514
6108	ENSSSCG00000013399	TEAD1	chr2	-	46469818	46469881	46469970	46470033	46455457	46455592	46472421	46472486	6108	8	3	0	2	3	4	3.33333	7	6	15	8	10	6	8.66667	1	1	0	1	0	0	0.5	22	14	7	2	7	8	10	211	211	5.67612e-08	4.45115e-05	0.277778	0.047619	0.230159
598	ENSSSCG00000026506	RALGAPA2	chr17	-	28513733	28513917	28515396	28515534	28507192	28507964	28516090	28516159	598	12	20	10	5	5	5	9.5	36	31	16	16	27	8	22.3333	21	9	16	12	7	19	14	15	11	10	6	10	22	12.3333	286	298	0.00024481	0.0332283	0.307105	0.541865	0.23476
3520	ENSSSCG00000038041	FYB2	chr6	+	155636984	155637085	155643133	155643168	155610730	155610764	155645773	155645805	3520	3	6	5	8	2	6	5	0	3	1	2	2	3	1.83333	4	6	11	3	5	9	6.33333	0	0	2	1	0	0	0.5	249	183	2.07037e-05	0.00520967	0.667153	0.903	0.235847
5323	ENSSSCG00000004717	UBR1	chr1	+	128457295	128457352	128459322	128459400	128454530	128454639	128469842	128470013	5323	15	18	15	7	24	17	16	14	14	15	7	24	14	14.6667	12	9	11	6	4	4	7.66667	11	28	25	18	17	15	19	205	226	0.000107963	0.0189038	0.546004	0.307884	0.23812
3632	ENSSSCG00000026746	NA	chr13	-	79332800	79332882	79342073	79342130	79332563	79332652	79347636	79347806	3632	2	1	3	0	3	2	1.83333	2	3	4	1	5	2	2.83333	0	2	0	0	2	1	0.833333	4	11	2	4	5	0	4.33333	205	230	0.000972707	0.0780155	0.420615	0.177469	0.243146
3399	ENSSSCG00000006350	NA	chr4	-	88885838	88886096	88985517	88985775	88879993	88880248	88988306	88988327	3399	0	150	0	2	0	3	25.8333	44	87	75	76	75	57	69	0	1	0	0	4	1	1	32	139	92	65	70	95	82.1667	298	298	0.00108034	0.0837914	0.272408	0.012024	0.260384
1006	ENSSSCG00000002935	NA	chr6	-	46115302	46115361	46116333	46116750	46105221	46105348	46119802	46120147	1006	10	12	15	18	7	3	10.8333	0	0	0	2	1	0	0.5	5	17	4	4	8	11	8.16667	2	1	2	0	6	6	2.83333	298	207	6.30653e-08	4.45115e-05	0.937696	0.666908	0.270788
6482	ENSSSCG00000016968	BDP1	chr16	+	47829192	47829247	47832095	47832236	47816974	47817069	47837269	47837554	6482	0	7	3	3	1	2	2.66667	1	8	4	4	4	0	3.5	1	1	0	2	1	0	0.833333	2	8	6	2	2	2	3.66667	203	289	0.000293992	0.0380596	0.520311	0.244459	0.275851
3087	ENSSSCG00000012314	SERAC1	chr1	+	8954954	8955091	8958082	8958172	8952065	8952102	8959766	8959898	3087	8	6	5	9	5	5	6.33333	2	6	10	5	6	8	6.16667	0	2	5	1	2	2	2	6	6	8	8	9	8	7.5	285	238	0.00018372	0.0264632	0.461688	0.182131	0.279556
1563	ENSSSCG00000010772	ADAM8	chr14	-	141223297	141223348	141223467	141223533	141222085	141222163	141223914	141224101	1563	0	3	2	1	1	2	1.5	3	1	4	1	1	0	1.66667	1	5	3	1	1	2	2.16667	1	1	1	0	1	0	0.666667	214	199	9.97868e-05	0.0189038	0.455609	0.75138	0.29577
6103	ENSSSCG00000037766	NR3C2	chr8	+	80563862	80563979	80596815	80597166	80496026	80496166	80598382	80598527	6103	2	2	5	3	0	5	2.83333	3	4	5	0	1	0	2.16667	0	0	0	1	3	0	0.666667	1	2	1	0	0	7	1.83333	265	298	8.64238e-05	0.0184842	0.59523	0.290236	0.304994
4710	ENSSSCG00000003854	ECHDC2	chr6	+	159332393	159332461	159332530	159332618	159326149	159326708	159335533	159335620	4710	16	208	177	154	143	157	142.5	149	171	200	192	204	189	184.167	18	21	14	18	7	96	29	232	303	178	158	161	151	197.167	216	236	1.53116e-10	1.80116e-07	0.458112	0.138453	0.319659
56	ENSSSCG00000002443	TC2N	chr7	-	113349921	113350113	113353571	113353688	113345279	113345394	113354092	113354193	56	0	0	0	1	2	2	0.833333	3	7	3	4	3	3	3.83333	1	2	2	0	3	6	2.33333	0	5	1	1	3	4	2.33333	265	298	7.0949e-05	0.0160055	0.19644	0.529307	0.332867
5399	ENSSSCG00000017880	SPNS3	chr12	+	50409684	50409874	50436169	50436235	50403751	50403942	50442835	50442934	5399	24	4	6	1	2	0	6.16667	12	2	4	2	3	5	4.66667	3	16	1	11	6	1	6.33333	2	0	0	0	0	3	0.833333	298	214	5.49709e-06	0.00215547	0.486902	0.845147	0.358245
3897	ENSSSCG00000038180	ADAMTS3	chr8	-	68928168	68928575	68946568	68946596	68830471	68830628	68947881	68948004	3897	0	0	0	0	0	0	0	3	1	1	2	4	3	2.33333	0	4	1	0	1	4	1.66667	1	0	1	2	2	7	2.16667	176	298	2.10881e-05	0.00520967	0	0.56568	0.56568
		DEG
		ADAM8
		ADAMTS3
		ANKRD24
		APTX
		BDP1
		CDKN3
		CEP70
		CPQ
		CYP2C36
		CYP2C42
		DCBLD1
		DTNBP1
		ECHDC2
		EHMT2
		ESD
		FCGR2B
		FGGY
		FRMD3
		FUOM
		FYB2
		GIT2
		GPR156
		HMGN2
		IDO2
		LANCL2
		LOC100157017
		LOC100158040
		LOC100513601
		LOC100518109
		LOC100518644
		LOC102162486
		LOC110260307
		LSM14A
		MAGIX
		MAP6D1
		MAPK8
		MAVS
		METTL8
		MICAL3
		NAB1
		NCOR2
		NDUFS4
		NR3C2
		NUDT13
		PARP11
		PCTP
		PHC1
		PLEKHA4
		PPARA
		PREPL
		RALGAPA2
		SERAC1
		SHOC2
		SLA-2
		SLC17A3
		SLC19A1
		SLC22A18
		SMARCE1
		SPNS3
		ST6GAL1
		STAU1
		TAF5L
		TANGO2
		TC2N
		TEAD1
		UBA3
		UBR1
		USP25
		YAF2
		YEATS2
		ZNF568

## Sheet: RI
ID	GeneID	geneSymbol	chr	strand	riExonStart_0base	riExonEnd	upstreamES	upstreamEE	downstreamES	downstreamEE	ID	IJC_SAMPLE_1						average	SJC_SAMPLE_1						average	IJC_SAMPLE_2						average	SJC_SAMPLE_2						average	IncFormLen	SkipFormLen	PValue	FDR	IncLevel1	IncLevel2	IncLevelDifference
1367	ENSSSCG00000001002	PRPF4B	chr7	+	2405777	2408695	2405777	2405915	2406791	2408695	1367	1	10	13	4	7	6	6.83333	52	63	36	40	43	45	46.5	27	4	13	13	11	8	12.6667	39	23	53	39	84	39	46.1667	298	149	0.00415516	0.0846081	0.0684474	0.120635	0.0521875
998	ENSSSCG00000001229	NA	chr7	+	22958872	22962547	22958872	22958923	22959083	22962547	998	0	8	6	0	3	5	3.66667	502	1086	527	260	479	1246	683.333	12	0	386	0	6	1	67.5	1866	390	202	562	249	99	561.333	298	149	0.00136987	0.0538654	0.00267575	0.0567147	0.054039
38	ENSSSCG00000010138	ZDHHC8	chr14	+	51511477	51511780	51511477	51511598	51511670	51511780	38	0	3	0	6	1	6	2.66667	7	18	7	10	23	18	13.8333	3	0	2	0	0	1	1	23	4	18	1	15	10	11.8333	220	149	0.0039141	0.0813098	0.115481	0.0541359	0.0613456
1209	ENSSSCG00000033655	TUBB2B	chr7	-	1912510	1913035	1912510	1912621	1912926	1913035	1209	0	4	2	3	0	5	2.33333	21	7	19	14	5	14	13.3333	1	0	0	0	0	4	0.833333	13	23	56	24	3	11	21.6667	298	149	0.00151999	0.0577073	0.0804598	0.0188679	0.0615918
940	ENSSSCG00000011136	TASOR2	chr10	-	65201942	65202745	65201942	65202048	65202591	65202745	940	2	3	6	9	4	2	4.33333	27	29	15	19	39	15	24	0	0	0	2	1	0	0.5	19	2	9	28	18	20	16	298	149	1.48211e-06	0.000271967	0.0828025	0.0153846	0.0674179
2119	ENSSSCG00000021837	STYXL1	chr3	+	10211031	10211290	10211031	10211127	10211200	10211290	2119	17	29	15	20	19	16	19.3333	74	46	59	65	72	60	62.6667	11	13	2	3	20	26	12.5	59	131	67	51	53	72	72.1667	221	149	0.00219372	0.0670914	0.172186	0.104568	0.0676174
1779	ENSSSCG00000005631	FAM102A	chr1	-	268432298	268432581	268432298	268432368	268432459	268432581	1779	0	1	2	2	6	1	2	32	27	25	20	26	49	29.8333	3	0	2	4	4	8	3.5	15	22	25	12	10	24	18	239	149	0.00255201	0.0739411	0.0401176	0.108117	0.0679989
1787	ENSSSCG00000003128	LIG1	chr6	-	53623478	53625288	53623478	53623532	53625135	53625288	1787	5	14	7	13	7	5	8.5	33	22	34	27	28	13	26.1667	6	3	4	5	3	4	4.16667	23	36	22	34	20	33	28	298	149	0.00196942	0.0637744	0.139726	0.0692521	0.0704739
25	ENSSSCG00000037451	PPFIA1	chr2	-	3075183	3078488	3075183	3075252	3078322	3078488	25	27	38	30	28	26	25	29	56	41	53	47	57	36	48.3333	32	5	7	19	16	16	15.8333	50	41	34	49	46	36	42.6667	298	149	0.0029678	0.0771125	0.230769	0.156507	0.0742618
1545	ENSSSCG00000011769	FXR1	chr13	+	118885913	118886121	118885913	118885971	118886058	118886121	1545	61	35	63	38	62	33	48.6667	124	100	112	117	122	89	110.667	60	90	55	52	81	66	67.3333	96	141	94	109	83	96	103.167	235	149	0.000772114	0.0340039	0.218033	0.292695	0.0746625
1635	ENSSSCG00000014920	FZD4	chr9	-	20717351	20719063	20717351	20717440	20717800	20719063	1635	50	64	40	74	55	61	57.3333	1	10	2	8	1	1	3.83333	42	54	56	56	63	76	57.8333	4	0	2	0	0	1	1.16667	298	149	6.61052e-05	0.0051987	0.882051	0.961219	0.0791676
1781	ENSSSCG00000013457	DOT1L	chr2	+	76396093	76398243	76396093	76397005	76397627	76398243	1781	8	13	12	27	21	8	14.8333	2	0	7	1	1	2	2.16667	10	3	10	12	7	18	10	2	0	1	0	1	1	0.833333	298	149	0.00316101	0.0771125	0.773913	0.857143	0.0832298
1732	ENSSSCG00000016339	ILKAP	chr15	-	137758107	137758702	137758107	137758164	137758636	137758702	1732	17	21	29	32	29	19	24.5	70	72	44	46	63	47	57	11	3	6	15	7	25	11.1667	37	60	69	60	57	55	56.3333	298	149	1.76349e-05	0.0019416	0.176895	0.090175	0.0867203
978	ENSSSCG00000012396	MED12	chrX	+	57170307	57170525	57170307	57170362	57170437	57170525	978	71	63	79	48	70	74	67.5	3	5	11	5	12	4	6.66667	79	42	68	60	41	56	57.6667	16	15	6	8	8	12	10.8333	223	149	0.00422656	0.0846081	0.871219	0.780542	0.0906775
921	ENSSSCG00000016509	FMC1-LUC7L2	chr18	-	10316682	10321515	10316682	10316777	10321438	10321515	921	29	47	61	70	69	50	54.3333	2	5	1	4	3	2	2.83333	67	18	79	33	41	61	49.8333	0	0	0	0	0	0	0	298	149	2.14089e-06	0.000336732	0.905556	1	0.0944444
484	ENSSSCG00000036880	NA	chr3	+	132427387	132428257	132427387	132427473	132427579	132428257	484	38	42	22	54	23	49	38	0	0	1	0	1	0	0.333333	22	27	33	24	23	41	28.3333	1	1	1	7	2	1	2.16667	254	149	0.000147094	0.0101219	0.985267	0.884674	0.100592
1496	ENSSSCG00000035533	ANKRD39	chr3	+	56779477	56779952	56779477	56779603	56779853	56779952	1496	3	2	0	8	1	2	2.66667	9	5	7	3	7	11	7	0	1	3	0	0	0	0.666667	13	6	7	1	5	7	6.5	298	149	3.87843e-05	0.00388195	0.16	0.0487805	0.11122
386	ENSSSCG00000013598	KANK3	chr2	+	70943041	70945190	70943041	70943103	70943906	70945190	386	9	9	7	5	4	6	6.66667	8	20	17	12	7	13	12.8333	6	0	2	3	4	3	3	9	13	22	20	6	16	14.3333	298	149	0.00322177	0.0771125	0.206186	0.0947368	0.111449
1562	ENSSSCG00000004412	MICAL1	chr1	-	75513399	75513897	75513399	75513500	75513620	75513897	1562	0	4	1	1	0	3	1.5	6	14	9	13	11	18	11.8333	0	2	4	3	3	3	2.5	1	9	9	6	5	7	6.16667	268	149	0.00305283	0.0771125	0.0658353	0.183935	0.1181
1490	ENSSSCG00000030045	PRMT5	chr7	+	76120872	76122174	76120872	76121048	76122131	76122174	1490	11	38	18	26	32	19	24	1	3	0	0	2	1	1.16667	29	9	19	43	20	8	21.3333	3	7	3	1	0	3	2.83333	298	149	0.00163455	0.059988	0.911392	0.790123	0.121269
784	ENSSSCG00000003830	MYSM1	chr6	+	153791479	153795535	153791479	153791657	153793984	153795535	784	25	63	37	17	35	20	32.8333	3	14	5	1	6	3	5.33333	60	24	49	53	29	27	40.3333	1	1	1	6	0	6	2.5	298	149	0.00287122	0.0771125	0.754789	0.889706	0.134917
526	ENSSSCG00000032947	SRRM1	chr6	+	82312991	82314999	82312991	82313121	82314828	82314999	526	8	9	21	11	14	10	12.1667	0	0	1	8	3	1	2.16667	14	10	12	17	19	22	15.6667	0	0	0	6	0	0	1	298	149	0.00186416	0.0621953	0.737374	0.886792	0.149419
1459	ENSSSCG00000000110	PLA2G6	chr5	+	9723856	9724244	9723856	9723891	9723990	9724244	1459	18	15	11	9	8	5	11	1	7	1	2	0	0	1.83333	5	11	3	14	5	10	8	0	0	0	1	0	1	0.333333	247	149	0.000340699	0.0178624	0.783523	0.935391	0.151868
531	ENSSSCG00000024655	PHB2	chr5	+	63755427	63755970	63755427	63755504	63755964	63755970	531	358	24	109	90	161	116	143	77	722	629	535	363	661	497.833	100	511	209	273	231	85	234.833	490	0	415	119	47	554	270.833	298	149	0.000526128	0.0251855	0.125585	0.302425	0.17684
352	ENSSSCG00000011182	ASTE1	chr13	+	1437159	1438485	1437159	1438092	1438251	1438485	352	13	11	2	6	9	13	9	3	3	0	3	0	1	1.66667	14	7	9	8	16	6	10	1	0	0	1	1	0	0.5	298	149	0.000280407	0.0154364	0.72973	0.909091	0.179361
871	ENSSSCG00000011417	DCAF1	chr13	-	33674788	33676617	33674788	33674847	33676364	33676617	871	12	9	3	8	10	11	8.83333	1	0	0	1	1	0	0.5	6	5	7	11	7	2	6.33333	0	2	0	0	5	2	1.5	298	149	0.00454757	0.0878399	0.898305	0.678571	0.219734
1897	ENSSSCG00000025425	FCSK	chr6	+	13482439	13483520	13482439	13482520	13483348	13483520	1897	20	11	17	15	6	8	12.8333	0	0	0	1	0	0	0.166667	16	7	10	11	8	5	9.5	7	0	5	0	0	0	2	298	149	0.000248023	0.0143723	0.974684	0.703704	0.27098
1517	ENSSSCG00000016263	NA	chr15	+	131375886	131377037	131375886	131376007	131376285	131377037	1517	0	2	0	6	0	0	1.33333	3	0	5	11	4	10	5.5	4	0	0	8	3	2	2.83333	1	5	1	2	2	2	2.16667	298	149	0.00129159	0.0538654	0.108108	0.395349	0.287241
1415	ENSSSCG00000033648	NA	chr3	+	4381277	4381544	4381277	4381337	4381417	4381544	1415	2	3	2	8	0	4	3.16667	4	4	7	8	4	18	7.5	6	3	6	2	2	11	5	2	0	2	6	2	7	3.16667	228	149	0.0043171	0.0848772	0.216255	0.507839	0.291584
1518	ENSSSCG00000016263	NA	chr15	+	131376285	131377037	131376285	131376357	131376878	131377037	1518	0	3	1	9	0	2	2.5	2	2	3	11	3	6	4.5	3	3	5	7	3	7	4.66667	1	3	0	0	0	2	1	298	149	5.65195e-07	0.000125224	0.217391	0.7	0.482609
		DEG
		ANKRD39
		ASTE1
		DCAF1
		DOT1L
		FCSK
		FXR1
		FZD4
		ILKAP
		KANK3
		LIG1
		LOC100513601
		LOC100517129
		LOC100520903
		LOC100624785
		LOC102162486
		MED12
		MICAL1
		MYSM1
		PHB2
		PLA2G6
		PPFIA1
		PRMT5
		PRPF4B
		SLA-2
		SRRM1
		STYXL1
		TASOR2
		TMEM18
		TUBB2B
		ZDHHC8

## Sheet: SE
ID	GeneID	geneSymbol	chr	strand	exonStart_0base	exonEnd	upstreamES	upstreamEE	downstreamES	downstreamEE	ID	IJC_SAMPLE_1						average	SJC_SAMPLE_1						average	IJC_SAMPLE_2						average	SJC_SAMPLE_2						average	IncFormLen	SkipFormLen	PValue	FDR	IncLevel1	IncLevel2	IncLevelDifference
12589	ENSSSCG00000011970	CMSS1	chr13	-	158924602	158924708	158844483	158844572	159191925	159192107	12589	2	0	0	0	0	3	0.833333	25	12	33	19	15	17	20.1667	3	10	5	0	0	0	3	27	18	28	27	17	14	21.8333	254	149	0.000685986	0.0676764	0.0236666	0.0745912	0.0509246
19709	ENSSSCG00000007516	NA	chr17	+	58875807	58875936	58874565	58874683	58876593	58876779	19709	73	85	83	74	65	55	72.5	2	4	3	2	8	3	3.66667	66	58	44	46	27	67	51.3333	0	1	2	0	0	3	1	277	149	0.000305907	0.0409985	0.914059	0.96505	0.0509914
31905	ENSSSCG00000032110	NA	chr1	+	272758788	272758902	272758430	272758573	272759425	272760055	31905	0	2	1	4	1	3	1.83333	50	47	46	34	47	30	42.3333	14	4	1	9	0	1	4.83333	47	41	36	36	24	19	33.8333	262	149	0.000170034	0.0266032	0.0240368	0.0751387	0.0511018
41303	ENSSSCG00000010706	SAMD4B	chr6	+	48029225	48029696	48019193	48019593	48035871	48036111	41303	80	35	48	78	66	53	60	5	0	4	3	1	2	2.5	37	39	54	51	49	72	50.3333	0	0	0	3	1	0	0.666667	298	149	0.000751991	0.0723786	0.923077	0.974194	0.0511166
38266	ENSSSCG00000032941	SIK2	chr9	+	39465941	39466106	39459268	39459421	39473410	39473639	38266	85	96	63	81	102	83	85	4	1	0	0	0	2	1.16667	51	39	147	78	87	48	75	3	3	6	7	0	0	3.16667	298	149	0.000834246	0.0785918	0.973282	0.922131	0.0511513
32131	ENSSSCG00000023142	GAMT	chr2	+	77079156	77079309	77078765	77078876	77079435	77079766	32131	282	340	327	350	443	362	350.667	19	25	24	46	46	41	33.5	350	504	410	364	355	400	397.167	36	17	25	30	15	23	24.3333	298	149	0.000672873	0.0667755	0.839585	0.890841	0.0512561
422	ENSSSCG00000006779	ST7L	chr4	+	107848067	107848165	107846329	107846484	107848407	107848522	422	84	83	84	105	92	72	86.6667	7	5	3	1	6	2	4	79	61	65	66	69	78	69.6667	0	0	1	0	2	2	0.833333	246	149	2.383e-05	0.00603494	0.929195	0.980634	0.0514385
23776	ENSSSCG00000024158	ANO1	chr2	-	3227726	3227804	3226734	3226809	3230244	3230316	23776	15	7	10	10	18	2	10.3333	131	149	121	149	106	113	128.167	4	22	15	10	24	14	14.8333	69	96	57	104	89	101	86	226	149	4.95744e-05	0.0101774	0.050472	0.102104	0.0516323
1097	ENSSSCG00000035629	CA5A	chr6	+	1522508	1522571	1522263	1522359	1528224	1529327	1097	109	120	123	117	146	114	121.5	1	2	9	0	10	4	4.33333	122	178	106	78	117	115	119.333	3	9	10	16	12	6	9.33333	211	149	0.000580518	0.0615453	0.951922	0.900287	0.0516354
24888	ENSSSCG00000037547	SLC17A3	chr7	-	20656116	20656328	20653068	20653156	20657508	20657619	24888	104	144	165	152	92	107	127.333	3	6	6	0	2	6	3.83333	148	225	60	110	135	113	131.833	0	0	1	0	1	0	0.333333	298	149	4.40271e-06	0.00193045	0.94321	0.994969	0.0517587
24126	ENSSSCG00000006040	DPYS	chr4	+	32877583	32877714	32865978	32866186	32879065	32879489	24126	1027	1136	1336	1081	1178	1018	1129.33	15	22	17	42	49	83	38	1465	1326	958	668	1263	1442	1187	70	136	41	110	72	50	79.8333	279	149	1.32934e-08	2.62294e-05	0.940729	0.88815	0.0525792
17343	ENSSSCG00000021761	UBAP1	chr10	-	32569927	32570851	32555040	32555223	32576446	32576571	17343	87	66	87	80	97	105	87	2	0	4	3	1	10	3.33333	72	91	123	92	69	82	88.1667	1	0	2	1	0	1	0.833333	298	149	7.96904e-05	0.0148986	0.928826	0.981447	0.0526215
27676	ENSSSCG00000038053	TK2	chr6	-	27243599	27243689	27241685	27241759	27246001	27246055	27676	75	101	92	52	80	71	78.5	0	2	0	0	0	3	0.833333	59	73	98	66	66	67	71.5	6	0	0	12	1	1	3.33333	238	149	8.06848e-05	0.0150032	0.983326	0.930694	0.052632
35830	ENSSSCG00000029799	ZBTB8OS	chr6	-	88980057	88980082	88979661	88979783	88986474	88986589	35830	64	62	84	69	61	55	65.8333	0	1	0	0	0	0	0.166667	47	78	69	75	66	55	65	3	0	9	6	2	0	3.33333	173	149	3.27222e-05	0.00744974	0.997069	0.943804	0.0532654
5877	ENSSSCG00000000095	GTPBP1	chr5	-	9300322	9300458	9299529	9299708	9301232	9301415	5877	88	74	102	119	98	130	101.833	7	6	1	5	4	9	5.33333	81	85	124	116	82	101	98.1667	2	3	0	2	2	3	2	284	149	0.000707953	0.0694576	0.909235	0.962619	0.0533836
5245	ENSSSCG00000032007	RTN4	chr3	+	86202792	86202849	86180135	86180860	86235065	86235273	5245	0	3	1	2	8	4	3	61	35	35	52	63	100	57.6667	9	6	4	10	4	9	7	32	70	57	46	39	64	51.3333	205	149	0.000195361	0.0293141	0.0364343	0.0901755	0.0537412
19809	ENSSSCG00000003857	ZYG11B	chr6	-	159454997	159455163	159448246	159449001	159480374	159480548	19809	132	158	95	215	158	179	156.167	0	1	1	5	0	0	1.16667	97	111	81	78	114	59	90	4	5	0	10	0	1	3.33333	298	149	4.49894e-05	0.00945469	0.985279	0.931034	0.0542442
25687	ENSSSCG00000004997	PRPF39	chr1	+	175309738	175309846	175309130	175309296	175311363	175311528	25687	69	131	107	67	115	67	92.6667	5	0	0	3	0	1	1.5	93	63	103	85	130	88	93.6667	3	1	0	21	4	0	4.83333	256	149	0.000599075	0.0625787	0.972941	0.918563	0.0543787
6029	ENSSSCG00000014304	SEC24A	chr2	+	136903835	136904006	136895592	136896075	136907205	136907366	6029	82	64	74	104	81	67	78.6667	0	0	0	0	4	0	0.666667	60	63	106	86	59	67	73.5	1	2	4	7	3	0	2.83333	298	149	0.000161056	0.0255478	0.983333	0.928421	0.0549123
39140	ENSSSCG00000008192	TMEM131	chr3	+	56455043	56455133	56451962	56452138	56455212	56455340	39140	3	12	7	4	4	5	5.83333	82	66	54	63	65	55	64.1667	8	6	9	21	18	9	11.8333	76	57	62	68	67	34	60.6667	238	149	0.000300402	0.0404132	0.0538489	0.108825	0.0549762
32501	ENSSSCG00000012790	ARHGAP4	chrX	-	124653941	124654345	124651426	124651634	124655150	124655277	32501	3	4	0	6	2	0	2.5	9	18	16	14	21	12	15	0	0	5	0	0	0	0.833333	3	48	17	11	13	25	19.5	298	149	0.00114685	0.0984153	0.0769231	0.0209205	0.0560026
19398	ENSSSCG00000007019	GPAT4	chr17	+	10696649	10696723	10691750	10691832	10705184	10706175	19398	8	16	10	11	3	12	10	73	58	74	92	102	72	78.5	3	2	3	2	4	0	2.33333	80	45	99	59	62	70	69.1667	222	149	6.9781e-08	9.17905e-05	0.0787651	0.0221406	0.0566245
615	ENSSSCG00000001823	UROC1	chr7	+	53606996	53607090	53606149	53606280	53608441	53608503	615	181	274	280	363	353	361	302	13	17	28	27	15	29	21.5	189	286	284	234	212	378	263.833	5	0	24	6	4	9	8	242	149	3.00962e-07	0.000267224	0.896357	0.953063	0.0567068
24868	ENSSSCG00000013260	MDK	chr2	-	16131468	16131534	16130808	16131147	16131873	16132035	24868	68	30	26	47	33	32	39.3333	605	222	249	330	296	307	334.833	54	117	41	22	53	54	56.8333	274	321	262	332	174	192	259.167	214	149	1.03839e-06	0.000614659	0.0756069	0.13246	0.0568535
40569	ENSSSCG00000024240	CCDC9	chr6	+	53076997	53077090	53076253	53076647	53078582	53078629	40569	60	61	56	85	61	67	65	0	0	1	4	0	0	0.833333	31	32	46	58	26	96	48.1667	0	1	8	0	4	2	2.5	241	149	0.000739659	0.0715796	0.979685	0.922551	0.0571335
1264	ENSSSCG00000008487	ATL2	chr3	+	101990465	101990710	101957676	101957903	102011753	102011888	1264	85	88	68	82	67	54	74	0	0	1	0	2	1	0.666667	74	73	62	43	49	93	65.6667	2	5	4	0	4	1	2.66667	298	149	0.000218195	0.0318906	0.982301	0.924883	0.0574183
19639	ENSSSCG00000013650	NA	chr2	-	69128975	69129018	69125377	69125465	69129222	69129277	19639	29	40	39	27	23	19	29.5	8	0	1	3	3	0	2.5	42	42	24	47	32	27	35.6667	0	7	0	0	0	0	1.16667	191	149	0.000963411	0.0868439	0.902011	0.959757	0.0577457
19913	ENSSSCG00000003021	MEGF8	chr6	-	49579160	49579285	49577402	49578841	49581220	49581353	19913	4	2	0	14	0	4	4	22	37	24	45	24	34	31	0	0	0	0	1	1	0.333333	34	11	14	32	24	30	24.1667	273	149	3.71145e-06	0.00175754	0.0657909	0.00747186	0.0583191
22578	ENSSSCG00000040709	CACFD1	chr1	+	273045861	273046041	273045619	273045749	273046738	273046921	22578	79	157	96	101	109	129	111.833	11	7	6	0	0	1	4.16667	98	50	66	94	106	130	90.6667	0	0	0	0	3	0	0.5	298	149	2.36401e-06	0.00116611	0.930652	0.989091	0.058439
15377	ENSSSCG00000003514	HSPG2	chr6	-	79913142	79913193	79912601	79912730	79914319	79914480	15377	3	8	0	0	5	0	2.66667	25	36	24	32	24	7	24.6667	0	0	1	0	1	0	0.333333	12	9	20	20	9	27	16.1667	199	149	0.000235228	0.0334175	0.0748838	0.0152033	0.0596805
32139	ENSSSCG00000023666	CTSB	chr14	-	15028441	15028581	15023337	15023489	15034676	15034737	32139	77	46	42	52	38	74	54.8333	828	54	229	30	67	173	230.167	12	106	118	46	35	44	60.1667	106	1261	1663	287	48	198	593.833	288	149	1.17709e-05	0.00357311	0.109728	0.0498077	0.0599206
603	ENSSSCG00000001823	UROC1	chr7	+	53592624	53592863	53590775	53591204	53606149	53606280	603	26	40	25	68	56	42	42.8333	0	1	0	5	0	0	1	50	60	35	30	40	58	45.5	1	6	5	0	0	4	2.66667	298	149	0.000421584	0.0490917	0.95539	0.895082	0.0603084
29184	ENSSSCG00000012859	NADSYN1	chr2	-	2369266	2369383	2365535	2365589	2371157	2371218	29184	69	66	89	85	92	109	85	4	1	0	0	1	5	1.83333	64	80	76	61	47	66	65.6667	4	8	4	4	4	0	4	265	149	0.0010165	0.0903947	0.963057	0.902253	0.0608037
23779	ENSSSCG00000024158	ANO1	chr2	-	3258084	3258150	3257533	3257589	3260568	3260620	23779	101	150	158	197	174	102	147	9	8	4	4	11	6	7	150	102	74	122	110	115	112.167	0	12	8	13	14	20	11.1667	214	149	0.000601368	0.062634	0.935986	0.874903	0.0610827
35955	ENSSSCG00000028995	TLE2	chr2	+	75528284	75528445	75527320	75527459	75529760	75529837	35955	50	73	90	48	75	73	68.1667	2	1	9	3	1	6	3.66667	62	52	73	56	72	62	62.8333	1	0	1	0	5	0	1.16667	298	149	0.000181598	0.0280419	0.90287	0.964194	0.0613246
19156	ENSSSCG00000006500	UBQLN4	chr4	+	93978522	93978674	93976430	93976587	93979180	93979398	19156	96	68	68	63	80	59	72.3333	0	8	6	4	0	2	3.33333	62	52	44	69	72	42	56.8333	0	0	2	0	2	0	0.666667	298	149	2.12093e-05	0.00565772	0.915612	0.977077	0.0614655
17229	ENSSSCG00000035170	VSIG4	chrX	-	52183193	52183271	52179576	52179681	52183826	52183889	17229	67	157	165	169	122	121	133.5	3	15	6	8	4	6	7	86	192	136	114	75	102	117.5	13	23	5	5	9	18	12.1667	226	149	0.00105042	0.0920721	0.926328	0.864262	0.0620658
32374	ENSSSCG00000011752	FNDC3B	chr13	+	110872173	110872260	110869990	110870165	110873577	110873716	32374	49	66	58	58	94	69	65.6667	0	8	0	4	3	2	2.83333	59	42	83	101	64	62	68.5	0	0	0	0	0	0	0	235	149	0.000103187	0.0177902	0.936285	1	0.0637151
11229	ENSSSCG00000040348	LIN7A	chr5	+	100625438	100625515	100625291	100625363	100627706	100627916	11229	0	2	18	6	2	4	5.33333	40	28	36	42	46	30	37	2	4	0	0	2	0	1.33333	34	52	53	29	29	32	38.1667	225	149	7.1489e-06	0.00259174	0.0871377	0.0226113	0.0645264
29157	ENSSSCG00000000964	LMF2	chr5	+	234255	234509	233297	233756	234655	234684	29157	149	146	122	154	99	115	130.833	0	2	0	0	0	0	0.333333	116	151	134	133	109	122	127.5	21	0	0	0	0	8	4.83333	298	149	6.18685e-07	0.000430848	0.99493	0.929526	0.0654042
14036	ENSSSCG00000024325	SGK2	chr17	+	46193465	46193560	46193146	46193206	46193817	46193867	14036	0	2	0	0	0	10	2	22	64	36	25	38	45	38.3333	21	1	2	0	0	19	7.16667	57	22	15	64	17	68	40.5	243	149	4.3332e-05	0.00921545	0.0309997	0.0978825	0.0668829
41160	ENSSSCG00000004139	ADGRG6	chr1	-	22796865	22796939	22793278	22793379	22801401	22801824	41160	3	14	2	8	9	3	6.5	32	43	36	30	35	35	35.1667	0	3	2	2	4	2	2.16667	15	27	20	57	30	43	32	222	149	0.000291102	0.0396121	0.110364	0.0434685	0.0668956
34733	ENSSSCG00000000925	C12orf29	chr5	-	94475496	94475633	94473172	94475391	94476648	94476818	34733	7	2	5	1	4	4	3.83333	25	18	22	30	32	12	23.1667	0	0	2	1	0	1	0.666667	26	31	31	20	32	35	29.1667	285	149	1.50987e-06	0.000800365	0.0796199	0.0118088	0.0678111
31814	ENSSSCG00000015874	ACVR1	chr15	-	64854674	64854771	64834466	64834650	64891500	64891544	31814	0	0	1	0	0	0	0.166667	4	8	7	6	10	15	8.33333	5	0	4	0	2	3	2.33333	7	8	17	20	13	33	16.3333	245	149	0.000821616	0.0776077	0.0120171	0.0799356	0.0679185
27885	ENSSSCG00000029920	ELF2	chr8	+	87789293	87789408	87774599	87774845	87799382	87799470	27885	1	3	4	0	2	15	4.16667	23	28	27	22	31	30	26.8333	2	0	0	0	0	1	0.5	37	13	16	21	22	29	23	263	149	1.76545e-06	0.000908721	0.0808587	0.0121662	0.0686925
4960	ENSSSCG00000015052	USP28	chr9	-	41466377	41466468	41464498	41464576	41480763	41480837	4960	6	2	0	2	2	4	2.66667	22	31	12	23	19	19	21	0	0	0	0	0	1	0.166667	19	19	29	29	20	22	23	239	149	9.8712e-05	0.0172044	0.0733584	0.0044973	0.0688611
38464	ENSSSCG00000011077	MSRB2	chr10	-	51896628	51896705	51890439	51890587	51902579	51902680	38464	74	65	120	52	125	129	94.1667	15	2	5	8	18	6	9	113	135	130	67	77	130	108.667	2	6	3	1	1	13	4.33333	225	149	0.000366709	0.0452224	0.873878	0.943203	0.0693252
34816	ENSSSCG00000016444	NA	chr18	+	6346537	6346750	6346251	6346308	6347838	6347958	34816	13	50	21	33	28	26	28.5	0	0	0	2	0	0	0.333333	45	94	52	22	22	58	48.8333	0	3	12	0	0	0	2.5	298	149	0.000624274	0.0640801	0.977143	0.907121	0.0700221
8977	ENSSSCG00000034572	NA	chr6	+	6266970	6267061	6260875	6260988	6269840	6269935	8977	69	35	62	37	38	91	55.3333	0	2	13	1	6	4	4.33333	44	106	72	53	57	39	61.8333	3	6	0	1	0	0	1.66667	239	149	0.000661755	0.0662054	0.888402	0.958557	0.0701546
1530	ENSSSCG00000005373	NANS	chr1	+	239905043	239905198	239891231	239891447	239910078	239910345	1530	59	38	59	51	62	35	50.6667	0	1	0	0	0	1	0.333333	81	58	60	89	76	28	65.3333	1	0	0	15	0	2	3	298	149	8.63737e-05	0.0158446	0.987013	0.915888	0.0711251
24205	ENSSSCG00000033335	AKIP1	chr9	-	534458	534563	533247	533340	536695	536776	24205	91	63	84	64	61	74	72.8333	0	1	2	12	4	10	4.83333	62	116	90	66	44	65	73.8333	0	1	0	0	2	5	1.33333	253	149	1.79522e-05	0.00490454	0.89873	0.970249	0.0715187
7385	ENSSSCG00000036339	FAM126B	chr15	-	104685516	104685633	104681720	104681808	104688662	104688758	7385	25	31	28	24	49	7	27.3333	3	1	0	1	0	0	0.833333	26	23	43	39	38	21	31.6667	2	1	4	4	4	0	2.5	265	149	0.000632504	0.0645518	0.948566	0.876878	0.0716879
41373	ENSSSCG00000026981	NA	chr13	+	197739388	197739528	197687782	197688789	197756206	197756773	41373	158	93	142	78	142	155	128	0	1	6	2	2	5	2.66667	167	152	105	159	139	79	133.5	19	8	6	13	4	2	8.66667	288	149	5.65985e-06	0.0022335	0.96129	0.888509	0.0727811
4961	ENSSSCG00000015052	USP28	chr9	-	41480099	41480176	41464498	41464576	41480763	41480877	4961	5	1	0	0	2	1	1.5	22	31	12	23	19	19	21	1	3	14	7	1	2	4.66667	19	19	29	29	20	22	23	225	149	0.000540959	0.0580444	0.0451652	0.118449	0.0732835
26662	ENSSSCG00000015232	ST3GAL4	chr9	+	53479097	53479184	53478161	53478351	53483195	53483339	26662	53	18	28	44	29	42	35.6667	0	0	6	0	1	0	1.16667	47	35	31	21	20	27	30.1667	0	8	2	2	0	4	2.66667	235	149	0.000818305	0.0775011	0.950941	0.87764	0.0733009
7409	ENSSSCG00000017416	DHX58	chr12	+	20648127	20648296	20647691	20647993	20648504	20648706	7409	13	25	19	105	19	61	40.3333	3	6	0	5	1	2	2.83333	19	38	19	23	1	15	19.1667	0	0	0	3	0	0	0.5	298	149	7.2779e-06	0.00261093	0.876812	0.950413	0.0736016
10349	ENSSSCG00000038717	NA	chr7	+	3304564	3304696	3285578	3285738	3398952	3399113	10349	43	37	61	67	54	43	50.8333	0	4	1	1	0	0	1	53	62	45	58	27	44	48.1667	3	0	11	5	0	0	3.16667	280	149	0.000150048	0.0243338	0.96435	0.890039	0.0743107
9567	ENSSSCG00000012063	VPS26C	chr13	-	200890303	200890453	200883278	200883359	200894924	200895068	9567	104	88	53	44	46	68	67.1667	0	0	0	0	1	0	0.166667	49	61	82	64	47	66	61.5	7	1	7	0	0	1	2.66667	298	149	6.97545e-05	0.0133194	0.995062	0.9202	0.0748622
32821	ENSSSCG00000027275	HHLA2	chr13	-	151163281	151163398	151160179	151160235	151164608	151164926	32821	57	119	131	73	84	51	85.8333	5	1	0	0	0	1	1.16667	85	72	34	84	79	114	78	9	8	0	6	4	2	4.83333	265	149	9.312e-07	0.000580219	0.976396	0.900732	0.0756641
28785	ENSSSCG00000014915	EED	chr9	+	20133606	20133699	20130904	20131057	20136919	20136985	28785	46	53	37	48	56	47	47.8333	1	2	0	0	1	3	1.16667	44	56	77	47	45	59	54.6667	3	4	4	6	9	0	4.33333	241	149	5.22235e-05	0.0104789	0.962047	0.886358	0.0756894
245	ENSSSCG00000002910	ALKBH6	chr6	-	45386858	45387010	45386536	45386653	45387393	45387454	245	70	54	91	87	72	101	79.1667	5	0	0	1	3	0	1.5	65	108	84	53	58	75	73.8333	8	9	9	0	1	1	4.66667	298	149	8.74406e-05	0.0158446	0.963489	0.887776	0.0757133
38961	ENSSSCG00000034266	CACNA1H	chr3	-	40645287	40645305	40644045	40644197	40645873	40646066	38961	5	2	2	2	3	1	2.5	11	4	21	12	9	16	12.1667	1	0	0	0	2	0	0.5	4	3	4	3	8	9	5.16667	166	149	7.70665e-05	0.014559	0.155717	0.0799213	0.0757952
11752	ENSSSCG00000007438	NCOA5	chr17	-	48251267	48251334	48241326	48241671	48263795	48263841	11752	52	40	63	34	68	63	53.3333	0	0	2	0	0	0	0.333333	34	42	52	55	31	50	44	4	0	2	10	1	0	2.83333	215	149	2.19963e-05	0.00574427	0.991062	0.914982	0.0760799
21113	ENSSSCG00000006354	TOMM40L	chr4	-	89234431	89234499	89234044	89234137	89234790	89234823	21113	36	3	28	28	30	36	26.8333	0	0	0	4	2	0	1	19	39	19	24	17	20	23	0	0	8	5	1	0	2.33333	216	149	0.00059108	0.0622931	0.948744	0.871788	0.076956
28123	ENSSSCG00000010131	TXNRD2	chr14	-	51383164	51383907	51382337	51382403	51384995	51385075	28123	5	7	10	4	5	7	6.33333	26	18	25	31	23	20	23.8333	2	0	2	5	1	3	2.16667	29	25	20	30	17	34	25.8333	298	149	4.36781e-05	0.00923375	0.117284	0.0402477	0.0770363
32416	ENSSSCG00000003100	CCDC61	chr6	+	52316097	52316173	52315808	52315978	52316491	52316649	32416	34	37	29	49	51	28	38	0	1	0	6	2	5	2.33333	52	38	34	23	26	34	34.5	0	1	0	0	0	0	0.166667	224	149	0.000264208	0.0367985	0.91549	0.99279	0.0772999
14915	ENSSSCG00000011350	CCDC51	chr13	-	31131626	31131735	31131441	31131550	31132019	31132176	14915	120	123	83	98	133	84	106.833	8	24	3	12	7	15	11.5	96	32	90	81	109	133	90.1667	6	0	4	2	7	8	4.5	257	149	0.000932691	0.0853749	0.843406	0.920741	0.0773345
24217	ENSSSCG00000038663	NA	chr1	+	56185978	56186041	56184753	56184850	56186514	56186590	24217	60	37	91	48	26	61	53.8333	0	9	0	13	4	3	4.83333	80	185	21	73	34	75	78	0	0	5	0	7	0	2	211	149	0.000728053	0.0710372	0.887199	0.964962	0.0777628
24836	ENSSSCG00000023814	FAIM	chr13	+	79404467	79404600	79397318	79398063	79404957	79405186	24836	62	53	47	35	44	51	48.6667	10	0	1	0	4	1	2.66667	37	64	27	33	30	49	40	0	1	0	1	0	0	0.333333	281	149	5.12859e-05	0.0103984	0.906341	0.984527	0.0781861
30834	ENSSSCG00000023929	TXNRD3	chr13	+	73296079	73296199	73294959	73295032	73300130	73300251	30834	40	31	40	31	33	33	34.6667	0	5	4	4	3	0	2.66667	33	33	70	43	22	38	39.8333	0	0	3	1	0	2	1	268	149	0.000492164	0.0544538	0.878458	0.956796	0.0783382
31802	ENSSSCG00000023709	PTPRJ	chr2	-	14589416	14589674	14584407	14584665	14592330	14592597	31802	58	43	31	41	55	51	46.5	1	0	1	0	1	0	0.5	22	47	56	48	33	27	38.8333	6	4	3	0	0	0	2.16667	298	149	0.00064633	0.0652132	0.978947	0.899614	0.0793335
37416	ENSSSCG00000024180	ACBD3	chr10	-	14036198	14036483	14031019	14032884	14039091	14039278	37416	83	65	91	63	77	85	77.3333	0	0	0	0	0	0	0	81	87	88	78	74	56	77.3333	6	5	5	4	0	0	3.33333	298	149	8.94531e-07	0.000567324	1	0.920635	0.0793651
27123	ENSSSCG00000007544	SUN1	chr3	+	513553	513733	507624	507810	514191	514275	27123	69	93	46	86	58	41	65.5	6	3	1	7	2	7	4.33333	47	40	60	55	58	51	51.8333	1	3	0	0	2	0	1	298	149	1.06926e-05	0.0033607	0.883146	0.962848	0.0797022
36683	ENSSSCG00000000853	NT5DC3	chr5	+	80680491	80680632	80673535	80673677	80685352	80685417	36683	27	32	22	19	31	35	27.6667	2	2	0	0	6	3	2.16667	11	19	45	35	10	23	23.8333	2	0	2	0	0	0	0.666667	289	149	0.000916353	0.0840961	0.868134	0.948538	0.0804038
36225	ENSSSCG00000013282	ACCS	chr2	-	18234967	18235082	18231490	18232055	18239071	18239324	36225	20	9	14	11	8	9	11.8333	64	47	48	53	54	57	53.8333	9	18	19	16	16	16	15.6667	18	55	36	43	42	31	37.5	263	149	0.000506628	0.0552116	0.110742	0.191388	0.0806461
13140	ENSSSCG00000011395	RBM5	chr13	+	32594967	32595041	32594410	32594480	32597487	32597571	13140	46	39	44	52	60	51	48.6667	3	1	1	3	0	2	1.66667	40	55	27	43	45	51	43.5	5	7	4	0	6	4	4.33333	222	149	0.000569459	0.0607355	0.951452	0.87076	0.0806923
23866	ENSSSCG00000013978	ZNF672	chr2	-	52311596	52311719	52301792	52301914	52312083	52312215	23866	21	23	51	50	27	15	31.1667	7	4	0	0	0	4	2.5	19	34	29	14	17	39	25.3333	0	0	0	0	0	4	0.666667	271	149	3.02742e-05	0.00712066	0.872682	0.954323	0.081641
3542	ENSSSCG00000008935	NA	chr8	-	65926543	65926675	65924397	65924485	65934595	65934744	3542	1086	1176	1336	1466	1380	1596	1340	84	159	78	82	203	207	135.5	1214	1415	1636	1424	1369	1397	1409.17	79	72	8	72	71	77	63.1667	280	149	1.28786e-14	1.52465e-10	0.84032	0.922308	0.0819886
2707	ENSSSCG00000012452	NA	chrX	+	64700022	64700103	64685669	64685855	64707442	64708745	2707	33	67	34	59	38	36	44.5	2	3	8	8	1	0	3.66667	21	106	71	41	19	37	49.1667	0	0	2	0	3	1	1	229	149	1.55258e-05	0.00441131	0.887597	0.969688	0.0820909
26798	ENSSSCG00000011022	SVIL	chr10	+	41408039	41408087	41402998	41403128	41416479	41416627	26798	5	6	0	1	1	0	2.16667	4	11	11	5	6	8	7.5	0	1	1	0	0	1	0.5	4	4	2	5	4	2	3.5	196	149	0.000598881	0.0625787	0.180069	0.0979619	0.0821069
15511	ENSSSCG00000004306	ORC3	chr1	+	55990772	55990870	55985107	55985162	55992544	55992689	15511	40	31	33	37	35	26	33.6667	3	0	3	5	1	3	2.5	29	33	33	33	11	42	30.1667	2	0	1	0	0	0	0.5	246	149	6.22063e-05	0.0121391	0.89079	0.973364	0.0825745
3056	ENSSSCG00000011145	ASB13	chr10	+	65287905	65288029	65276789	65276902	65289627	65289815	3056	2	3	0	1	0	0	1	8	5	20	11	14	23	13.5	2	10	1	4	6	0	3.83333	13	31	23	10	10	4	15.1667	272	149	0.000145843	0.0238699	0.038995	0.121615	0.0826204
7185	ENSSSCG00000012993	SLC25A45	chr2	+	6853187	6853259	6852706	6852750	6853567	6853753	7185	31	5	14	24	7	31	18.6667	2	1	2	2	0	4	1.83333	4	21	10	5	5	21	11	0	0	0	0	0	2	0.333333	220	149	0.00105413	0.0920721	0.873351	0.957173	0.083822
16237	ENSSSCG00000036310	RFXANK	chr2	-	58679285	58679352	58678818	58678899	58679725	58679851	16237	135	137	111	115	100	115	118.833	2	11	13	6	16	15	10.5	138	127	142	112	87	127	122.167	0	11	0	0	4	0	2.5	215	149	4.3762e-09	1.29521e-05	0.88692	0.971319	0.084399
2748	ENSSSCG00000029169	MAPKAP1	chr1	-	266309589	266309679	266296453	266296602	266321643	266321713	2748	19	44	28	41	31	17	30	0	0	0	0	3	0	0.5	21	44	40	23	31	31	31.6667	0	2	1	0	7	5	2.5	238	149	1.67091e-05	0.00467277	0.974068	0.888018	0.0860509
30813	ENSSSCG00000004064	ARID1B	chr1	-	9857294	9857423	9834800	9834946	9859331	9859659	30813	0	0	0	0	2	0	0.333333	10	15	12	19	8	10	12.3333	4	0	0	0	5	5	2.33333	8	24	8	14	4	9	11.1667	277	149	0.000321689	0.0420041	0.0143297	0.101041	0.0867117
331	ENSSSCG00000032060	NA	chr6	+	7262353	7262469	7255334	7255716	7273564	7273636	331	41	22	25	28	16	16	24.6667	0	0	2	4	0	0	1	18	24	29	9	19	27	21	4	1	0	6	1	1	2.16667	264	149	0.000650849	0.0654831	0.932984	0.845447	0.0875364
1948	ENSSSCG00000007748	PSPH	chr3	+	16882528	16882583	16877922	16878163	16892675	16892834	1948	45	17	13	17	10	12	19	0	0	2	2	1	0	0.833333	40	62	18	31	17	18	31	4	10	2	2	1	4	3.83333	203	149	5.06717e-05	0.0103428	0.943614	0.855819	0.0877948
26841	ENSSSCG00000013238	SLC39A13	chr2	-	15195668	15195797	15195475	15195484	15196113	15196164	26841	32	32	28	41	39	18	31.6667	6	0	3	4	6	0	3.16667	27	34	15	45	26	29	29.3333	0	2	0	2	3	0	1.16667	277	149	0.0010267	0.0909335	0.843237	0.931151	0.0879137
31591	ENSSSCG00000031477	GLOD5	chrX	+	42886600	42886756	42882476	42882614	42888878	42889271	31591	22	40	14	34	38	70	36.3333	0	2	1	0	0	3	1	67	148	45	50	50	31	65.1667	6	18	4	1	3	0	5.33333	298	149	2.47092e-05	0.00618008	0.947826	0.859341	0.0884854
15497	ENSSSCG00000033874	NA	chr6	-	43604005	43604413	43600353	43600444	43604859	43605028	15497	14	8	12	12	8	8	10.3333	0	1	0	2	0	2	0.833333	26	42	13	3	5	6	15.8333	6	2	1	1	0	4	2.33333	298	149	0.000504901	0.0552116	0.861111	0.772358	0.0887534
16725	ENSSSCG00000011446	NEK4	chr13	-	34870279	34870687	34869592	34869763	34873200	34873342	16725	80	120	52	97	87	80	86	0	0	0	0	0	0	0	62	123	48	39	66	128	77.6667	0	0	9	2	12	0	3.83333	298	149	8.80759e-08	0.000104454	1	0.910156	0.0898438
6680	ENSSSCG00000005043	DDHD1	chr1	-	182712964	182713066	182710916	182711045	182720691	182720865	6680	4	0	0	0	1	0	0.833333	23	9	8	8	16	8	12	0	3	1	2	0	8	2.33333	9	10	9	13	8	7	9.33333	250	149	0.000386994	0.0465914	0.0397439	0.129678	0.089934
15835	ENSSSCG00000033766	NA	chr5	-	42573390	42573721	42569247	42570705	42575829	42575949	15835	42	31	37	41	59	35	40.8333	0	2	0	1	0	1	0.666667	48	70	18	32	32	57	42.8333	1	6	1	6	4	0	3	298	149	4.87991e-06	0.002039	0.968379	0.877133	0.0912463
32791	ENSSSCG00000039793	PATJ	chr6	-	150342485	150342578	150327320	150327395	150357268	150357341	32791	17	33	18	41	29	24	27	0	2	2	8	1	1	2.33333	32	14	36	22	30	16	25	0	1	1	0	0	1	0.5	241	149	9.88203e-05	0.0172044	0.877363	0.968665	0.0913021
27121	ENSSSCG00000007544	SUN1	chr3	+	513553	513691	507624	507810	514191	514275	27121	56	70	30	65	55	33	51.5	6	3	1	7	2	7	4.33333	40	28	42	35	47	41	38.8333	1	3	0	0	2	0	1	286	149	1.46761e-05	0.00420352	0.86095	0.9529	0.0919503
25987	ENSSSCG00000007244	POFUT1	chr17	+	35858708	35858830	35856573	35856800	35862983	35863166	25987	46	65	63	46	63	32	52.5	0	1	1	0	0	0	0.333333	44	43	24	62	45	48	44.3333	3	1	7	6	0	0	2.83333	270	149	7.15143e-06	0.00259174	0.988626	0.89621	0.0924154
42277	ENSSSCG00000038076	ATF2	chr15	-	81037352	81037449	81034012	81034131	81048638	81048708	42277	38	22	36	32	27	41	32.6667	2	2	4	7	2	0	2.83333	24	47	33	37	27	39	34.5	0	2	2	0	0	0	0.666667	245	149	5.04094e-06	0.00208179	0.875184	0.969205	0.0940211
30231	ENSSSCG00000008009	LMF1	chr3	+	40874420	40874431	40858042	40858349	40901262	40901411	30231	55	11	14	21	75	37	35.5	0	0	4	2	0	0	1	67	10	18	14	14	6	21.5	0	2	0	2	4	9	2.83333	159	149	0.000232578	0.0331737	0.970818	0.87671	0.0941072
27128	ENSSSCG00000007544	SUN1	chr3	+	515871	515970	514191	514275	516464	516558	27128	28	22	28	22	30	29	26.5	4	1	1	8	0	4	3	14	19	22	48	32	37	28.6667	1	0	3	1	0	2	1.16667	247	149	0.00084681	0.0791455	0.841987	0.936799	0.0948112
25957	ENSSSCG00000025770	ST6GAL1	chr13	+	124794411	124794525	124729931	124730045	124798431	124799089	25957	37	59	70	92	70	68	66	0	0	0	0	0	1	0.166667	44	57	59	63	71	70	60.6667	0	10	0	11	0	2	3.83333	262	149	1.2107e-07	0.000134372	0.995579	0.900003	0.0955759
13199	ENSSSCG00000003301	PPP6R1	chr6	-	59427904	59427976	59427571	59427805	59428559	59428641	13199	86	75	85	70	59	54	71.5	1	14	16	6	4	3	7.33333	83	90	86	74	53	58	74	4	2	0	1	2	2	1.83333	220	149	7.35748e-07	0.000502516	0.86848	0.964711	0.0962306
33299	ENSSSCG00000000894	CCDC38	chr5	+	87588772	87588936	87586527	87586592	87589053	87589134	33299	1	4	9	1	2	1	3	39	48	64	19	15	21	34.3333	8	0	6	4	1	7	4.33333	15	8	10	22	17	9	13.5	298	149	0.000504938	0.0552116	0.0418605	0.138298	0.0964374
6749	ENSSSCG00000033613	FOXS1	chr17	-	35535287	35535380	35531116	35531326	35537160	35537513	6749	0	4	2	5	1	3	2.5	18	3	4	12	5	14	9.33333	0	1	0	0	1	0	0.333333	5	8	3	3	4	4	4.5	241	149	4.31088e-06	0.00192469	0.142076	0.0437913	0.0982848
26749	ENSSSCG00000029125	FAM13B	chr2	-	139976111	139976177	139974479	139974690	139978842	139978990	26749	6	8	5	2	5	0	4.33333	19	29	7	10	18	18	16.8333	1	2	1	0	4	0	1.33333	12	14	24	14	23	12	16.5	214	149	0.00018854	0.0287391	0.151993	0.0532666	0.0987265
25006	ENSSSCG00000017735	RHOT1	chr12	-	42728420	42728516	42726628	42726751	42729570	42729773	25006	2	10	0	5	2	0	3.16667	16	15	10	5	6	9	10.1667	2	0	0	1	0	2	0.833333	5	6	6	2	9	19	7.83333	244	149	0.000149962	0.0243338	0.159808	0.0610006	0.0988075
19552	ENSSSCG00000005388	INVS	chr1	+	241916214	241916298	241901167	241901294	241918767	241918934	19552	1	8	3	11	3	2	4.66667	31	8	21	19	26	17	20.3333	2	0	0	0	0	3	0.833333	10	17	15	21	20	29	18.6667	232	149	1.09489e-06	0.000637478	0.128464	0.0278723	0.100592
30330	ENSSSCG00000005702	FUBP3	chr1	+	270699052	270699124	270696733	270696810	270700518	270700646	30330	153	116	196	180	124	122	148.5	47	60	28	32	33	31	38.5	120	151	166	161	138	145	146.833	34	20	25	16	13	19	21.1667	220	149	0.00062243	0.0640801	0.723171	0.824507	0.101336
40014	ENSSSCG00000007668	GIGYF1	chr3	-	8589166	8589283	8588910	8589011	8589368	8589469	40014	25	30	37	18	33	33	29.3333	8	4	0	1	0	3	2.66667	29	8	15	27	27	30	22.6667	0	0	1	0	1	1	0.5	265	149	6.70682e-06	0.00250736	0.860819	0.962249	0.10143
27122	ENSSSCG00000007544	SUN1	chr3	+	513553	513706	507624	507810	514191	514279	27122	53	63	31	64	48	36	49.1667	6	3	1	7	2	7	4.33333	42	27	48	32	51	45	40.8333	1	3	0	0	2	0	1	298	149	6.781e-06	0.00250869	0.850144	0.953307	0.103163
8424	ENSSSCG00000022778	SGF29	chr3	-	18380429	18380478	18369231	18369321	18387629	18387796	8424	4	6	6	4	2	1	3.83333	32	58	36	50	22	24	37	10	14	4	7	10	1	7.66667	34	25	18	31	22	33	27.1667	197	149	0.000366178	0.0452224	0.072666	0.175901	0.103235
19351	ENSSSCG00000037621	KIAA1522	chr6	+	89081822	89081946	89081445	89081501	89082487	89082604	19351	46	22	4	26	7	28	22.1667	0	6	0	1	3	7	2.83333	3	18	48	11	7	12	16.5	1	0	4	0	0	0	0.833333	272	149	0.000165666	0.0260345	0.81081	0.915586	0.104776
40974	ENSSSCG00000009978	AP1B1	chr14	-	46471317	46471326	46469566	46470505	46472264	46472419	40974	0	9	1	1	3	0	2.33333	81	63	73	55	75	121	78	22	2	15	12	2	11	10.6667	38	110	77	67	65	41	66.3333	157	149	3.41829e-09	1.10367e-05	0.0276065	0.132404	0.104798
15005	ENSSSCG00000015145	ZNF202	chr9	-	50588254	50588427	50587802	50587932	50589136	50589223	15005	3	1	5	2	2	1	2.33333	9	3	8	5	14	5	7.33333	0	0	1	0	1	0	0.333333	5	2	5	5	7	7	5.16667	298	149	3.59014e-05	0.00801934	0.137255	0.03125	0.106005
10992	ENSSSCG00000003644	FHL3	chr6	-	93981701	93981871	93981387	93981574	93982689	93982864	10992	78	48	47	49	48	104	62.3333	2	3	3	2	5	20	5.83333	31	59	61	80	21	83	55.8333	2	2	3	2	0	0	1.5	298	149	3.70933e-05	0.00823378	0.842342	0.949008	0.106666
1673	ENSSSCG00000006403	CRP	chr4	+	90791555	90791766	90788208	90788515	90799446	90803803	1673	21	56	36	124	30	18	47.5	0	0	15	0	2	5	3.66667	56	12	14	103	88	26	49.8333	0	0	4	0	0	0	0.666667	298	149	4.78553e-05	0.00988156	0.866261	0.973941	0.10768
8181	ENSSSCG00000002664	GSE1	chr6	-	3279075	3279294	3268644	3268844	3348481	3349832	8181	37	25	35	19	23	35	29	0	5	2	7	3	2	3.16667	10	15	30	33	53	16	26.1667	2	1	0	1	1	1	1	298	149	0.00036076	0.0449571	0.820755	0.928994	0.108239
40874	ENSSSCG00000010571	ARMH3	chr14	-	113063117	113063191	113059621	113059734	113072764	113072876	40874	4	3	2	0	2	1	2	10	10	9	10	4	11	9	0	2	0	0	0	0	0.333333	3	14	4	18	10	12	10.1667	222	149	0.000265686	0.0368597	0.129791	0.0215318	0.108259
3665	ENSSSCG00000039166	WTIP	chr6	+	44173959	44174011	44173060	44173191	44174687	44174756	3665	40	14	20	12	24	28	23	13	2	0	0	2	0	2.83333	22	34	22	31	20	32	26.8333	2	0	2	0	0	0	0.666667	200	149	1.40421e-05	0.00415598	0.858109	0.967728	0.109619
16605	ENSSSCG00000034035	TMEM69	chr6	-	165706952	165707089	165704608	165705620	165708845	165709964	16605	35	17	13	13	25	23	21	0	1	3	3	6	1	2.33333	29	33	42	30	39	19	32	2	0	4	0	1	0	1.16667	285	149	0.000863027	0.0802389	0.824723	0.93481	0.110087
39397	ENSSSCG00000030274	PPEF1	chrX	+	15218840	15218990	15217734	15217771	15223588	15223735	39397	15	17	23	21	15	16	17.8333	1	0	4	3	1	4	2.16667	16	26	26	9	6	25	18	0	0	2	1	1	1	0.833333	298	149	0.000872411	0.0806889	0.804511	0.915254	0.110743
3183	ENSSSCG00000026547	SLC45A3	chr9	-	66354492	66354601	66351178	66351575	66365861	66365921	3183	6	4	2	6	0	0	3	29	11	10	5	10	12	12.8333	0	1	0	0	0	0	0.166667	5	18	25	9	3	8	11.3333	257	149	2.11079e-06	0.00105587	0.119354	0.0084539	0.1109
5745	ENSSSCG00000028506	YIPF1	chr6	+	158403640	158403724	158403071	158403354	158404114	158404194	5745	0	6	12	10	10	2	6.66667	46	41	55	61	41	30	45.6667	18	29	8	23	21	14	18.8333	46	80	39	51	38	42	49.3333	232	149	1.21064e-06	0.000671828	0.0857209	0.196903	0.111182
36338	ENSSSCG00000007895	ZC3H7A	chr3	+	31354945	31355010	31353668	31353873	31355840	31356027	36338	30	35	40	32	31	22	31.6667	3	6	2	5	8	6	5	25	28	25	49	16	24	27.8333	0	1	1	3	3	1	1.5	213	149	0.000184462	0.0282386	0.81585	0.92847	0.11262
6103	ENSSSCG00000021292	OSBPL9	chr6	-	160433872	160433902	160432709	160432760	160436048	160436144	6103	5	15	24	25	17	20	17.6667	3	2	0	0	0	0	0.833333	12	19	11	11	19	18	15	5	1	0	0	4	5	2.5	178	149	0.000157499	0.0252558	0.946655	0.833955	0.1127
27296	ENSSSCG00000014949	NA	chr9	+	26196046	26196213	26192254	26192646	26197372	26197592	27296	20	23	33	28	15	24	23.8333	2	0	0	1	0	1	0.666667	33	16	28	13	21	30	23.5	5	2	2	0	5	0	2.33333	298	149	9.57983e-06	0.00312144	0.94702	0.83432	0.1127
37632	ENSSSCG00000040931	SLC17A9	chr17	+	62196274	62196362	62195759	62195856	62197176	62197292	37632	61	55	76	85	106	57	73.3333	8	22	13	3	14	19	13.1667	114	60	71	114	118	69	91	4	1	21	9	6	1	7	236	149	0.000742789	0.0716872	0.778585	0.891394	0.112809
33130	ENSSSCG00000016381	SNED1	chr15	+	139865891	139865993	139865152	139865235	139871734	139871851	33130	37	62	38	47	45	33	43.6667	4	6	9	6	1	12	6.33333	18	13	50	23	18	10	22	1	0	3	0	3	0	1.16667	250	149	9.24924e-05	0.0164248	0.804277	0.918293	0.114016
9859	ENSSSCG00000023801	LANCL2	chr18	+	48574452	48574600	48566438	48566556	48575956	48576103	9859	49	49	43	53	51	52	49.5	0	1	3	0	0	0	0.666667	48	48	46	29	45	51	44.5	2	1	7	1	1	10	3.66667	296	149	3.44018e-07	0.0002906	0.973942	0.859337	0.114605
31377	ENSSSCG00000021065	NAA60	chr3	-	38779425	38779596	38773269	38773395	38781807	38781988	31377	10	19	22	21	12	22	17.6667	0	4	1	0	0	0	0.833333	17	18	15	17	8	12	14.5	0	0	3	4	0	4	1.83333	298	149	0.000398142	0.0474511	0.913793	0.798165	0.115628
23601	ENSSSCG00000014792	STIM1	chr9	-	6074641	6074734	6072915	6072982	6075864	6076100	23601	36	23	17	16	28	23	23.8333	88	82	70	93	69	70	78.6667	35	50	32	25	31	36	34.8333	51	68	61	38	55	70	57.1667	241	149	8.24923e-07	0.000552792	0.157761	0.273637	0.115876
31402	ENSSSCG00000036954	MORN4	chr14	-	108995283	108995437	108992023	108992116	108999455	108999598	31402	2	2	3	6	0	2	2.5	3	6	12	12	7	13	8.83333	0	0	0	0	1	0	0.166667	10	18	19	7	3	5	10.3333	298	149	1.17281e-05	0.00357311	0.123967	0.008	0.115967
40996	ENSSSCG00000012650	OCRL	chrX	+	106181412	106181436	106172252	106172488	106184236	106184353	40996	1	1	2	2	2	3	1.83333	11	8	8	4	14	3	8	2	1	0	0	1	0	0.666667	10	7	15	11	7	19	11.5	172	149	0.0011472	0.0984153	0.165639	0.0478177	0.117821
11598	ENSSSCG00000001398	NA	chr7	-	23646706	23646808	23645333	23645619	23647221	23647497	11598	53	41	31	8	28	43	34	2	1	0	0	0	0	0.5	29	32	29	25	10	6	21.8333	1	0	1	8	3	0	2.16667	250	149	0.000225201	0.0326288	0.97592	0.857262	0.118658
35950	ENSSSCG00000028995	TLE2	chr2	+	75516496	75516541	75515976	75516040	75518756	75518819	35950	28	26	40	13	27	21	25.8333	3	6	3	6	1	2	3.5	22	17	31	24	43	29	27.6667	0	2	2	0	0	0	0.666667	193	149	4.22915e-07	0.000326527	0.850707	0.969733	0.119025
40988	ENSSSCG00000009978	AP1B1	chr14	-	46505802	46506033	46500414	46500568	46520006	46520092	40988	2	6	2	3	2	4	3.16667	4	7	11	11	11	1	7.5	0	0	2	0	0	3	0.833333	3	13	9	3	8	7	7.16667	298	149	3.51148e-05	0.00789328	0.174312	0.0549451	0.119367
9858	ENSSSCG00000023801	LANCL2	chr18	+	48573444	48573652	48566438	48566556	48575956	48576103	9858	41	23	44	48	48	46	41.6667	0	1	3	0	0	0	0.666667	30	61	43	39	49	26	41.3333	2	1	7	1	1	10	3.66667	298	149	1.13498e-06	0.000650161	0.968992	0.849315	0.119677
4471	ENSSSCG00000022738	NA	chr2	+	68404028	68404082	68403587	68403687	68405422	68405873	4471	427	0	0	0	0	2	71.5	277	443	440	455	550	429	432.333	0	1	391	380	0	472	207.333	751	763	407	195	529	448	515.5	202	149	0.000335152	0.0432846	0.108726	0.228794	0.120068
5949	ENSSSCG00000036636	C3orf62	chr13	-	31879805	31879946	31878862	31878980	31891049	31891111	5949	57	57	48	60	49	61	55.3333	10	5	1	5	14	9	7.33333	69	44	64	64	58	59	59.6667	4	3	0	2	4	4	2.83333	289	149	0.000351323	0.0440904	0.79551	0.915664	0.120154
16248	ENSSSCG00000032328	MAP6D1	chr13	-	121748626	121749729	121748090	121748180	121750282	121750400	16248	15	82	33	26	31	52	39.8333	1	2	2	0	0	0	0.833333	48	66	35	60	35	16	43.3333	6	6	4	1	3	5	4.16667	298	149	5.43771e-07	0.000407512	0.959839	0.83871	0.12113
35947	ENSSSCG00000015525	TOR3A	chr9	+	120864260	120864439	120861380	120861494	120884432	120884557	35947	20	20	12	23	24	19	19.6667	2	3	0	7	0	0	2	17	19	14	11	8	11	13.3333	0	0	1	0	0	1	0.333333	298	149	0.000208016	0.0309117	0.830986	0.952381	0.121395
33195	ENSSSCG00000039658	NA	chr10	+	47210677	47210974	47140832	47140986	47211958	47212142	33195	21	14	17	23	31	17	20.5	36	80	60	48	56	46	54.3333	30	51	47	50	22	47	41.1667	33	84	47	58	47	48	52.8333	298	149	8.19861e-06	0.00277316	0.15871	0.280363	0.121654
39217	ENSSSCG00000032552	NA	chr12	+	40142991	40143075	40139329	40139740	40143997	40144208	39217	28	42	27	48	42	47	39	7	5	4	8	5	3	5.33333	39	54	59	46	52	52	50.3333	0	3	0	1	0	7	1.83333	232	149	9.28007e-06	0.00305177	0.82445	0.94633	0.12188
22237	ENSSSCG00000033144	YTHDF3	chr4	-	70924553	70924699	70922233	70922323	70926541	70926609	22237	15	12	13	19	10	20	14.8333	0	0	4	5	5	0	2.33333	5	18	9	12	13	19	12.6667	0	3	0	0	0	2	0.833333	294	149	0.00029104	0.0396121	0.763135	0.885102	0.121967
28136	ENSSSCG00000011776	YEATS2	chr13	+	121700284	121700467	121699728	121699836	121710632	121710891	28136	19	24	17	16	16	10	17	2	1	0	0	2	0	0.833333	12	15	12	23	15	20	16.1667	0	1	2	6	4	0	2.16667	298	149	4.74481e-05	0.00985477	0.910714	0.788618	0.122096
22057	ENSSSCG00000039930	ZNF446	chr6	+	63054950	63055035	63053223	63053318	63055194	63055284	22057	18	51	27	20	19	19	25.6667	2	5	4	0	2	5	3	18	8	20	15	30	49	23.3333	0	0	1	0	0	2	0.5	233	149	1.03388e-06	0.000614659	0.845468	0.967577	0.122109
25225	ENSSSCG00000025984	TTLL5	chr7	+	98925884	98925923	98920213	98920276	98931840	98931998	25225	4	4	2	1	12	4	4.5	24	15	14	27	17	8	17.5	0	2	2	2	0	1	1.16667	15	31	12	13	21	19	18.5	187	149	1.24842e-05	0.00375753	0.170048	0.047844	0.122204
37501	ENSSSCG00000011393	UBA7	chr13	-	32332366	32332550	32330107	32330638	32333020	32333121	37501	19	15	18	44	11	28	22.5	0	7	0	1	0	4	2	21	13	13	13	4	10	12.3333	1	0	0	0	0	0	0.166667	298	149	0.000448666	0.0514026	0.849057	0.973684	0.124628
38116	ENSSSCG00000011849	TNK2	chr13	+	134122912	134123040	134121202	134122548	134124012	134124815	38116	61	63	73	82	79	60	69.6667	13	15	8	11	5	1	8.83333	60	58	29	36	67	68	53	2	2	3	2	3	0	2	276	149	1.3881e-05	0.00414285	0.809804	0.934667	0.124863
40463	ENSSSCG00000012828	STARD8	chrX	+	54847741	54849141	54844753	54845892	54849700	54849874	40463	51	58	45	50	44	47	49.1667	9	12	4	3	2	2	5.33333	45	34	48	33	40	50	41.6667	1	0	0	1	1	4	1.16667	298	149	4.33538e-06	0.00192469	0.821727	0.94697	0.125243
2809	ENSSSCG00000014327	BRD8	chr2	-	140184208	140184253	140182204	140182574	140184719	140184824	2809	28	28	22	19	8	15	20	5	6	2	4	3	1	3.5	20	25	28	22	26	23	24	1	1	5	0	0	0	1.16667	193	149	4.57361e-05	0.00955509	0.81521	0.940764	0.125554
16365	ENSSSCG00000008789	WDR19	chr8	+	30540338	30540420	30536986	30537111	30542532	30542683	16365	33	19	49	26	39	30	32.6667	0	0	0	0	0	0	0	25	19	16	22	22	35	23.1667	5	0	4	0	4	0	2.16667	230	149	8.7228e-05	0.0158446	1	0.873845	0.126155
31644	ENSSSCG00000048082	NA	chr17	+	38344395	38344511	38342375	38342544	38353694	38353864	31644	19	38	21	33	39	27	29.5	0	17	0	2	1	0	3.33333	16	23	14	21	23	30	21.1667	0	0	0	2	0	1	0.5	264	149	3.11958e-05	0.00714805	0.833191	0.959828	0.126636
32118	ENSSSCG00000012653	ZDHHC9	chrX	-	106435470	106435541	106433992	106434294	106435890	106436014	32118	0	1	2	2	5	3	2.16667	76	81	80	113	117	96	93.8333	4	0	39	68	8	2	20.1667	43	57	72	118	64	143	82.8333	219	149	1.74327e-12	1.23828e-08	0.015467	0.142104	0.126637
7844	ENSSSCG00000033325	TRIM35	chr14	-	11036610	11036633	11035681	11035800	11039237	11039363	7844	18	16	29	12	11	14	16.6667	0	0	0	0	2	0	0.333333	8	10	22	19	19	12	15	0	1	4	1	3	5	2.33333	171	149	1.58624e-05	0.00447119	0.977562	0.848519	0.129043
32991	ENSSSCG00000005987	TBC1D31	chr4	-	16218057	16218153	16214896	16215779	16226648	16226784	32991	15	15	23	16	16	22	17.8333	3	4	3	0	0	2	2	16	28	11	35	10	23	20.5	0	0	1	0	1	0	0.333333	244	149	0.000120148	0.0204172	0.844841	0.974063	0.129222
37209	ENSSSCG00000012022	APP	chr13	-	189457550	189457604	189450337	189450438	189466428	189466650	37209	220	132	80	116	86	85	119.833	98	87	74	87	75	68	81.5	48	91	96	91	60	104	81.6667	61	104	105	110	95	88	93.8333	202	149	0.000127635	0.0213825	0.520283	0.39098	0.129303
13200	ENSSSCG00000003301	PPP6R1	chr6	-	59428056	59428167	59427571	59427805	59428559	59428641	13200	52	33	34	62	88	62	55.1667	1	14	16	6	4	3	7.33333	56	51	67	38	53	45	51.6667	4	2	0	1	2	2	1.83333	259	149	9.01417e-05	0.016169	0.812303	0.941903	0.1296
7188	ENSSSCG00000012993	SLC25A45	chr2	+	6853567	6853753	6852706	6853259	6856083	6856342	7188	35	7	23	22	10	34	21.8333	4	0	5	3	2	2	2.66667	2	14	14	5	2	21	9.66667	0	2	0	0	0	0	0.333333	298	149	9.5872e-08	0.000109838	0.803681	0.935484	0.131803
32245	ENSSSCG00000031905	KCNS3	chr3	-	119969739	119969845	119963034	119963218	119988433	119988582	32245	4	13	12	7	5	24	10.8333	2	0	0	1	0	0	0.5	17	18	21	9	10	11	14.3333	1	1	0	3	4	4	2.16667	254	149	8.15668e-05	0.0150882	0.92706	0.79511	0.13195
36521	ENSSSCG00000001572	FGD2	chr7	+	32654778	32654859	32652245	32652477	32655822	32655971	36521	13	18	22	20	19	6	16.3333	0	0	3	0	2	1	1	21	26	17	15	17	25	20.1667	0	9	0	0	2	11	3.66667	229	149	0.000841824	0.0788871	0.913996	0.781593	0.132403
36084	ENSSSCG00000017555	LUC7L3	chr12	+	27018150	27018236	27017278	27017454	27019952	27019992	36084	16	27	18	19	12	26	19.6667	2	8	4	1	1	0	2.66667	9	6	28	25	12	25	17.5	0	0	0	1	2	0	0.5	234	149	5.55345e-07	0.000407512	0.82444	0.957056	0.132617
11540	ENSSSCG00000009943	SSH1	chr14	+	42013845	42013892	42010976	42011105	42015359	42015506	11540	2	14	12	17	28	13	14.3333	0	2	4	0	1	11	3	8	15	32	17	9	7	14.6667	0	2	1	2	1	0	1	195	149	0.000802594	0.0764207	0.784979	0.918079	0.1331
26754	ENSSSCG00000029125	FAM13B	chr2	-	140038304	140038517	140031403	140031581	140040733	140040900	26754	4	22	6	20	9	9	11.6667	0	0	0	1	0	2	0.5	15	24	15	22	13	15	17.3333	3	4	2	5	0	0	2.33333	298	149	4.20569e-07	0.000326527	0.921053	0.787879	0.133174
25947	ENSSSCG00000025770	ST6GAL1	chr13	+	124784930	124784993	124773213	124773305	124798431	124799089	25947	10	11	16	30	11	19	16.1667	0	0	5	2	5	0	2	22	15	7	20	7	20	15.1667	1	0	0	0	0	0	0.166667	211	149	0.000267538	0.0369723	0.850927	0.984677	0.13375
11444	ENSSSCG00000000573	KCNJ8	chr5	+	51606002	51606041	51594681	51594787	51607456	51607558	11444	9	11	9	13	10	13	10.8333	0	0	5	3	1	2	1.83333	8	23	20	20	9	11	15.1667	2	0	0	0	1	0	0.5	187	149	0.000712565	0.0697175	0.824817	0.960269	0.135452
9885	ENSSSCG00000010062	CABIN1	chr14	-	49771731	49771912	49769000	49769130	49773052	49773187	9885	25	17	11	25	26	15	19.8333	2	4	0	7	1	5	3.16667	19	14	23	22	13	12	17.1667	0	1	4	0	1	0	1	298	149	0.00032626	0.0424448	0.757962	0.895652	0.13769
1713	ENSSSCG00000034070	ZNF592	chr7	-	52772442	52772526	52759978	52762241	52779239	52779348	1713	31	30	29	28	36	16	28.3333	7	1	10	6	5	1	5	44	18	36	38	40	48	37.3333	2	0	4	2	3	1	2	232	149	0.000262028	0.0366385	0.784453	0.923009	0.138555
15539	ENSSSCG00000008697	HTT	chr8	+	1844457	1844505	1842157	1842362	1847289	1847370	15539	0	5	0	2	0	0	1.16667	6	17	14	8	17	9	11.8333	1	1	5	7	2	1	2.83333	4	14	4	10	8	9	8.16667	196	149	0.000434352	0.050249	0.0697239	0.208701	0.138977
39707	ENSSSCG00000013262	AMBRA1	chr2	+	15963613	15963665	15935379	15935585	15967839	15968093	39707	5	10	4	4	1	3	4.5	12	21	14	17	18	15	16.1667	0	2	1	1	0	0	0.666667	9	11	25	21	14	8	14.6667	200	149	4.19563e-08	6.862e-05	0.171754	0.0327545	0.139
24993	ENSSSCG00000008694	GRK4	chr8	+	1790853	1790991	1789951	1790089	1791444	1791582	24993	17	29	18	18	38	21	23.5	0	0	3	0	0	1	0.666667	37	21	11	20	10	22	20.1667	5	0	4	3	1	2	2.5	286	149	1.74584e-06	0.000908721	0.948359	0.807787	0.140572
12385	ENSSSCG00000025902	ANAPC4	chr8	+	19331231	19331325	19329150	19329207	19335994	19336056	12385	7	17	14	22	11	22	15.5	2	3	2	1	2	2	2	25	21	9	10	18	14	16.1667	0	1	1	0	0	0	0.333333	242	149	2.97753e-05	0.00709732	0.826741	0.967597	0.140857
25945	ENSSSCG00000025770	ST6GAL1	chr13	+	124784930	124784993	124729931	124730045	124798431	124799089	25945	21	42	22	42	23	32	30.3333	0	0	0	0	0	1	0.166667	48	37	15	41	5	40	31	0	10	0	11	0	2	3.83333	211	149	4.20337e-08	6.862e-05	0.992279	0.850984	0.141295
4280	ENSSSCG00000015273	ATP2B4	chr9	+	64435386	64435567	64431351	64431528	64441104	64445653	4280	0	0	0	2	0	0	0.333333	12	8	11	10	15	5	10.1667	2	2	2	0	3	5	2.33333	3	5	9	11	2	7	6.16667	298	149	1.42467e-05	0.00418169	0.016129	0.159091	0.142962
24457	ENSSSCG00000035218	ADA2	chr5	-	69534222	69534350	69532719	69532810	69548236	69548346	24457	21	22	23	24	35	10	22.5	1	3	5	4	3	1	2.83333	17	44	23	15	3	13	19.1667	0	1	0	0	2	0	0.5	276	149	8.84739e-06	0.00293667	0.81086	0.953905	0.143045
30457	ENSSSCG00000012295	MAGIX	chrX	+	43209008	43209091	43207053	43207146	43209510	43209682	30457	3	2	3	3	6	0	2.83333	8	0	17	11	7	4	7.83333	1	0	0	0	1	0	0.333333	6	4	7	2	2	6	4.5	231	149	6.68476e-05	0.012903	0.189171	0.0456006	0.14357
20644	ENSSSCG00000031492	PPP1R18	chr7	-	23223536	23223713	23222081	23223221	23224317	23224514	20644	43	27	33	23	25	28	29.8333	0	1	0	0	0	0	0.166667	8	37	23	25	13	14	20	0	4	2	0	4	1	1.83333	298	149	0.000641608	0.0649213	0.98895	0.84507	0.14388
5309	ENSSSCG00000012741	MAMLD1	chrX	+	122183781	122183940	122120862	122120957	122199106	122200813	5309	47	28	34	21	44	20	32.3333	5	7	2	1	3	5	3.83333	13	26	27	15	26	14	20.1667	0	0	0	0	2	1	0.5	298	149	1.30033e-07	0.000139947	0.808333	0.952756	0.144423
31933	ENSSSCG00000001242	GABBR1	chr7	-	22554641	22554774	22553247	22553364	22557149	22557227	31933	22	30	5	25	1	12	15.8333	0	2	6	0	2	4	2.33333	21	15	14	13	18	15	16	0	1	2	0	0	1	0.666667	281	149	0.000226002	0.0326288	0.78252	0.927145	0.144626
41239	ENSSSCG00000015523	RALGPS2	chr9	+	120699422	120699500	120696933	120696988	120701396	120701502	41239	22	8	18	24	29	42	23.8333	0	0	0	0	1	0	0.166667	8	20	32	12	3	32	17.8333	2	0	0	0	5	6	2.16667	226	149	0.000339388	0.0433587	0.989504	0.844394	0.145111
38330	ENSSSCG00000007066	NA	chr17	+	19505017	19505138	19499592	19499682	19548624	19548702	38330	32	50	23	28	36	24	32.1667	0	1	0	0	2	0	0.5	17	26	46	20	24	31	27.3333	10	0	7	2	0	0	3.16667	269	149	6.31175e-06	0.00241041	0.972703	0.827021	0.145682
741	ENSSSCG00000015965	GPR155	chr15	-	80443155	80443239	80441840	80441958	80444886	80445042	741	14	26	12	25	11	23	18.5	3	5	6	1	0	0	2.5	15	17	40	24	43	30	28.1667	0	0	1	2	0	0	0.5	232	149	1.45198e-06	0.00078134	0.826165	0.973104	0.146938
23108	ENSSSCG00000013351	NAV2	chr2	-	39331432	39331498	39329997	39330042	39332179	39332647	23108	5	7	8	7	19	11	9.5	2	2	0	10	3	1	3	6	2	1	4	4	5	3.66667	0	0	0	1	1	1	0.5	214	149	3.83094e-06	0.00179026	0.687971	0.836224	0.148254
23408	ENSSSCG00000039712	NA	chr3	+	21614999	21615095	21606642	21606975	21619429	21619559	23408	8	6	1	13	5	24	9.5	1	1	0	0	0	3	0.833333	3	26	6	12	10	8	10.8333	4	7	0	0	0	4	2.5	244	149	0.000376113	0.0459038	0.874395	0.72574	0.148655
1606	ENSSSCG00000014132	NA	chr2	+	90719475	90719713	90714796	90714847	90723370	90723888	1606	10	12	10	21	16	13	13.6667	0	1	0	0	1	4	1	19	14	20	13	14	19	16.5	3	3	2	0	9	2	3.16667	298	149	0.000836791	0.078623	0.87234	0.722628	0.149713
4732	ENSSSCG00000009359	SUPT20H	chr11	-	12840607	12840634	12840013	12840046	12842164	12842322	4732	23	26	11	13	17	28	19.6667	3	7	1	3	5	14	5.5	19	17	26	22	24	24	22	3	4	3	0	1	1	2	175	149	0.000472094	0.0532576	0.752751	0.903528	0.150777
3956	ENSSSCG00000034493	ST3GAL6	chr13	-	160198285	160198431	160189395	160189473	160204235	160204381	3956	9	40	19	15	23	27	22.1667	1	0	0	2	0	9	2	10	11	16	12	17	24	15	0	0	0	0	0	0	0	294	149	0.000526654	0.0570263	0.848876	1	0.151124
3224	ENSSSCG00000029570	PXDN	chr3	+	132332883	132332955	132328741	132328813	132335615	132335687	3224	27	22	14	26	39	19	24.5	7	3	9	4	6	6	5.83333	7	22	30	30	26	30	24.1667	1	3	2	3	2	1	2	220	149	0.000415463	0.0485381	0.739891	0.891112	0.15122
31086	ENSSSCG00000017257	ABCA9	chr12	+	11351924	11352019	11351778	11351854	11353576	11353696	31086	12	41	18	10	43	11	22.5	0	6	7	1	1	0	2.5	17	14	3	2	13	37	14.3333	0	0	0	0	0	0	0	243	149	3.172e-06	0.00152239	0.846591	1	0.153409
37374	ENSSSCG00000005303	PIGO	chr1	-	235882718	235882770	235881958	235882162	235884018	235884243	37374	11	11	6	33	17	17	15.8333	4	2	1	1	5	6	3.16667	10	20	15	12	17	16	15	1	0	0	1	2	0	0.666667	200	149	5.70778e-07	0.000407512	0.78836	0.943702	0.155342
14289	ENSSSCG00000002867	CEBPG	chr6	+	43166409	43166493	43165569	43165899	43171367	43175002	14289	6	17	26	13	13	24	16.5	4	0	2	3	5	1	2.5	14	10	10	19	24	9	14.3333	0	0	1	1	0	0	0.333333	232	149	2.3923e-07	0.000223592	0.809116	0.965055	0.155939
38115	ENSSSCG00000011849	TNK2	chr13	+	134122647	134122743	134121202	134122548	134124012	134124823	38115	51	43	51	42	53	45	47.5	13	15	8	11	5	1	8.83333	58	47	14	36	35	49	39.8333	2	2	3	2	3	0	2	244	149	1.70002e-05	0.00471702	0.766558	0.924025	0.157467
24023	ENSSSCG00000008018	MAPK8IP3	chr3	-	40207741	40207759	40206657	40206715	40208649	40208661	24023	2	6	6	3	10	9	6	2	5	6	4	2	4	3.83333	3	3	3	10	2	5	4.33333	0	0	0	1	0	7	1.33333	166	149	0.000660631	0.0662054	0.584186	0.744714	0.160527
36518	ENSSSCG00000001572	FGD2	chr7	+	32652245	32652477	32648221	32648509	32654778	32654859	36518	28	31	34	44	28	18	30.5	1	0	0	0	0	0	0.166667	34	56	34	21	17	21	30.5	1	9	1	2	0	6	3.16667	298	149	4.26408e-08	6.862e-05	0.989189	0.828054	0.161135
11312	ENSSSCG00000030616	RESF1	chr5	-	42284244	42284309	42266767	42266851	42298032	42298121	11312	3	7	8	6	11	8	7.16667	0	0	3	3	0	4	1.66667	7	4	10	11	8	5	7.5	0	0	1	0	2	0	0.5	213	149	0.00101559	0.0903947	0.750498	0.91299	0.162492
9351	ENSSSCG00000005725	NA	chr1	-	272208983	272209189	272199993	272200220	272212442	272212483	9351	5	18	7	6	17	10	10.5	1	0	3	0	0	0	0.666667	8	15	8	5	16	11	10.5	4	0	1	3	4	0	2	298	149	3.09278e-05	0.00713267	0.887324	0.724138	0.163186
16067	ENSSSCG00000024437	AP2M1	chr13	+	122099891	122099897	122099414	122099497	122100098	122100234	16067	103	203	0	45	165	0	86	120	120	134	100	166	130	128.333	0	0	52	0	0	201	42.1667	113	162	218	101	118	113	137.5	154	149	0.000362783	0.045051	0.393341	0.228818	0.164523
25309	ENSSSCG00000005076	KIAA0586	chr1	+	187632226	187632292	187595176	187595285	187642149	187642492	25309	12	13	5	1	3	10	7.33333	3	2	1	2	2	1	1.83333	2	1	3	7	2	11	4.33333	0	1	0	0	0	1	0.333333	214	149	5.46848e-05	0.0109111	0.735802	0.900511	0.164709
10553	ENSSSCG00000012639	THOC2	chrX	-	101180263	101180847	101172317	101173830	101182725	101182883	10553	27	30	20	17	19	12	20.8333	0	0	0	1	2	4	1.16667	13	19	23	19	21	15	18.3333	3	1	7	3	5	1	3.33333	298	149	0.000636154	0.0647383	0.899281	0.733333	0.165947
20482	ENSSSCG00000038041	FYB2	chr6	+	155663528	155663589	155662096	155662125	155672147	155672234	20482	7	17	8	8	6	14	10	0	5	2	2	0	3	2	8	5	13	15	3	6	8.33333	0	0	0	0	0	2	0.333333	209	149	3.79091e-05	0.0083377	0.780922	0.946873	0.165951
15628	ENSSSCG00000015222	PUS3	chr9	-	53028256	53028343	53020889	53021310	53028522	53028555	15628	12	21	19	9	9	3	12.1667	1	4	1	0	8	0	2.33333	12	9	9	18	11	8	11.1667	2	0	1	0	0	0	0.5	235	149	1.44258e-05	0.00419957	0.76777	0.934038	0.166268
6904	ENSSSCG00000011628	DNAJC13	chr13	+	73643497	73643512	73640402	73640546	73644073	73644156	6904	1	1	10	7	0	0	3.16667	4	8	8	14	6	9	8.16667	0	0	0	0	2	3	0.833333	7	9	5	6	11	6	7.33333	163	149	0.000211043	0.0310653	0.261693	0.0941013	0.167592
18527	ENSSSCG00000016509	FMC1-LUC7L2	chr18	-	10321438	10321515	10316682	10316777	10329677	10329761	18527	3	5	0	3	3	1	2.5	3	9	4	0	7	14	6.16667	0	0	1	1	0	0	0.333333	8	1	2	9	6	4	5	225	149	4.04942e-05	0.0086638	0.211648	0.0422815	0.169366
34606	ENSSSCG00000003512	EIF4G3	chr6	-	79249098	79249227	79198739	79198835	79286186	79286261	34606	42	29	27	37	42	18	32.5	0	2	0	0	2	0	0.666667	16	34	29	47	45	13	30.6667	4	4	5	1	10	2	4.33333	277	149	8.2113e-09	2.06828e-05	0.963266	0.791958	0.171308
35570	ENSSSCG00000032921	INO80E	chr3	+	18206499	18206616	18206035	18206147	18210677	18211265	35570	17	26	17	18	14	35	21.1667	0	3	1	0	2	0	1	28	18	23	10	11	22	18.6667	0	0	15	2	3	1	3.5	265	149	0.000487564	0.0544538	0.922488	0.749921	0.172567
4810	ENSSSCG00000000006	PPARA	chr5	-	3354816	3354945	3343606	3343712	3365098	3365161	4810	17	52	29	34	27	36	32.5	0	0	18	4	0	0	3.66667	14	17	29	14	30	48	25.3333	0	0	0	0	0	0	0	277	149	3.8267e-05	0.00833799	0.826624	1	0.173376
1478	ENSSSCG00000012136	PIR	chrX	-	12031521	12031661	12016579	12016672	12033455	12033746	1478	53	25	12	20	16	18	24	0	1	2	0	0	0	0.5	24	29	37	13	22	25	25	2	5	0	0	14	0	3.5	288	149	5.58869e-06	0.0022302	0.96129	0.787027	0.174263
28302	ENSSSCG00000026940	CASP10	chr15	+	104862141	104862235	104858099	104858260	104869363	104869499	28302	4	3	4	7	16	14	8	2	0	2	0	5	3	2	12	2	14	11	1	11	8.5	1	0	2	0	0	1	0.666667	242	149	7.7164e-06	0.00265143	0.711217	0.887008	0.175791
6461	ENSSSCG00000005022	NIN	chr1	-	180514861	180517006	180513458	180513584	180518446	180518952	6461	7	8	11	12	12	9	9.83333	3	5	0	5	0	0	2.16667	3	9	19	18	10	9	11.3333	1	0	0	4	0	0	0.833333	298	149	0.000450486	0.0514452	0.694118	0.871795	0.177677
41394	ENSSSCG00000034272	DENND6B	chr5	+	384003	384083	383779	383885	384175	384238	41394	21	23	20	25	13	7	18.1667	1	6	6	8	1	5	4.5	35	14	22	32	20	20	23.8333	3	2	2	0	3	0	1.66667	228	149	0.000384892	0.046496	0.725142	0.903337	0.178195
13502	ENSSSCG00000007360	CHD6	chr17	-	44253215	44253300	44195216	44195273	44265376	44265409	13502	1	5	2	1	0	1	1.66667	3	0	0	0	1	0	0.666667	1	0	3	5	2	1	2	3	1	1	2	3	0	1.66667	233	149	0.000164128	0.0259074	0.615194	0.434191	0.181003
16776	ENSSSCG00000038475	NA	chr6	+	128013297	128013423	128007782	128007911	128016018	128016403	16776	26	0	1	19	35	25	17.6667	3	7	2	0	4	3	3.16667	27	38	30	20	0	14	21.5	1	2	0	0	1	1	0.833333	274	149	0.000228417	0.032844	0.752095	0.933466	0.181371
11611	ENSSSCG00000002913	NA	chr6	-	45214756	45214845	45213989	45214039	45214934	45215007	11611	5	11	12	8	8	10	9	7	0	4	0	4	0	2.5	8	2	3	7	11	3	5.66667	0	0	1	2	0	0	0.5	237	149	2.13463e-05	0.00565772	0.693561	0.876926	0.183365
10559	ENSSSCG00000005915	NA	chr4	-	593670	593786	593334	593400	593881	594014	10559	1	5	5	11	7	3	5.33333	4	2	3	1	0	1	1.83333	7	2	3	5	3	2	3.66667	1	2	0	0	0	0	0.5	264	149	4.02711e-05	0.0086638	0.621481	0.805405	0.183925
7294	ENSSSCG00000012253	CASK	chrX	-	37201172	37201241	37199720	37199756	37203793	37203862	7294	7	1	1	5	3	7	4	8	5	4	12	3	13	7.5	0	2	1	0	1	2	1	4	16	3	10	5	7	7.5	217	149	1.0992e-05	0.00339471	0.268046	0.0838728	0.184173
40944	ENSSSCG00000008762	STIM2	chr8	+	20592392	20592416	20591967	20592135	20592819	20592920	40944	1	1	0	0	0	0	0.333333	4	20	8	12	9	9	10.3333	1	7	0	2	0	4	2.33333	6	7	7	10	7	8	7.5	172	149	1.03955e-05	0.0033258	0.0271848	0.212294	0.185109
35019	ENSSSCG00000013399	TEAD1	chr2	-	46456417	46456429	46455457	46455592	46469818	46469881	35019	4	4	0	1	3	1	2.16667	10	4	10	11	10	3	8	0	0	0	0	1	0	0.166667	19	11	8	2	5	13	9.66667	160	149	5.52364e-06	0.00222929	0.201414	0.0158023	0.185612
27424	ENSSSCG00000003854	ECHDC2	chr6	+	159332393	159332461	159326149	159326708	159335533	159335620	27424	16	208	177	154	143	157	142.5	0	18	15	7	23	29	15.3333	18	21	14	18	7	96	29	9	16	7	6	8	11	9.5	216	149	3.96763e-06	0.0018189	0.865061	0.678017	0.187045
38000	ENSSSCG00000003772	ZZZ3	chr6	+	135653549	135653703	135651326	135651458	135719849	135719988	38000	21	17	10	7	8	7	11.6667	0	3	2	0	0	0	0.833333	6	6	5	4	14	13	8	3	3	3	2	0	0	1.83333	298	149	2.5069e-05	0.00618299	0.875	0.685714	0.189286
5425	ENSSSCG00000013086	CYB561A3	chr2	+	10144298	10144425	10142962	10143084	10147639	10147842	5425	25	23	6	8	10	16	14.6667	0	0	0	5	1	0	1	21	11	8	4	10	14	11.3333	1	1	6	2	0	6	2.66667	275	149	0.000786235	0.0754701	0.888227	0.69722	0.191007
23018	ENSSSCG00000022906	NA	chr6	+	58471294	58471579	58470944	58471202	58471872	58471966	23018	3	11	16	12	7	7	9.33333	0	2	0	0	0	1	0.5	16	22	12	4	8	17	13.1667	2	6	1	4	3	0	2.66667	298	149	8.65436e-07	0.000558851	0.903226	0.711712	0.191514
26525	ENSSSCG00000023307	FBXW11	chr16	+	52292287	52292350	52251862	52251936	52295470	52295696	26525	5	3	4	4	3	6	4.16667	0	0	0	2	0	1	0.5	3	15	0	2	3	2	4.16667	1	0	4	2	2	0	1.5	211	149	0.000568248	0.0607355	0.85475	0.66234	0.19241
9350	ENSSSCG00000005725	NA	chr1	-	272202897	272203919	272199993	272200220	272212442	272212483	9350	15	16	9	9	19	20	14.6667	1	0	3	0	0	0	0.666667	2	11	14	6	12	18	10.5	4	0	1	3	4	0	2	298	149	5.88389e-05	0.0116744	0.916667	0.724138	0.192529
22544	ENSSSCG00000021158	MCF2L	chr11	+	78499632	78499707	78498571	78498664	78502240	78502362	22544	14	8	1	8	9	2	7	0	6	0	1	3	3	2.16667	2	2	11	14	0	3	5.33333	0	0	0	0	3	0	0.5	223	149	0.00108953	0.0948427	0.683412	0.876954	0.193543
32181	ENSSSCG00000023693	PROC	chr15	-	25052874	25053159	25050482	25050768	25054154	25054225	32181	2	18	12	20	9	4	10.8333	0	0	1	9	4	8	3.66667	7	8	11	8	2	2	6.33333	4	0	0	0	1	0	0.833333	298	149	0.000673094	0.0667755	0.59633	0.791667	0.195336
30190	ENSSSCG00000032820	BRD1	chr5	+	799473	799578	794826	795087	804383	804516	30190	26	27	23	20	32	24	25.3333	3	0	2	2	1	2	1.66667	24	14	27	24	25	27	23.5	1	2	5	18	5	4	5.83333	253	149	0.000336969	0.0433587	0.899515	0.703489	0.196026
35620	ENSSSCG00000006107	PDP1	chr4	-	42776967	42777002	42768469	42773333	42777722	42777904	35620	4	3	2	2	3	3	2.83333	7	12	6	5	8	10	8	0	0	1	0	0	0	0.166667	2	15	2	1	5	4	4.83333	183	149	7.42881e-08	9.42292e-05	0.223823	0.0273094	0.196513
30189	ENSSSCG00000032820	BRD1	chr5	+	799080	799578	794826	795087	804383	804516	30189	33	37	33	20	27	28	29.6667	3	0	2	2	1	2	1.66667	23	21	27	23	47	24	27.5	1	2	5	18	5	4	5.83333	298	149	0.000490703	0.0544538	0.89899	0.702128	0.196862
13393	ENSSSCG00000001420	EHMT2	chr7	-	23987283	23987385	23986914	23987063	23987543	23987658	13393	75	43	36	39	59	54	51	11	11	19	0	10	18	11.5	53	75	60	32	56	45	53.5	3	3	0	6	1	3	2.66667	250	149	2.77975e-06	0.00135241	0.725511	0.922823	0.197312
26716	ENSSSCG00000008868	TDO2	chr8	+	44721358	44721438	44719534	44719646	44725356	44725951	26716	2	4	9	9	4	2	5	0	0	0	0	0	4	0.666667	12	0	10	0	5	2	4.83333	2	5	2	2	0	0	1.83333	228	149	0.00114545	0.0984153	0.830546	0.632743	0.197804
22310	ENSSSCG00000010329	ZMIZ1	chr14	+	81642464	81642722	81638919	81639086	81644154	81647949	22310	46	32	18	40	38	43	36.1667	3	5	2	0	2	3	2.5	12	19	12	29	28	23	20.5	1	2	5	8	8	5	4.83333	298	149	0.0003552	0.0444201	0.878543	0.679558	0.198984
30539	ENSSSCG00000009010	ARFIP1	chr8	-	76253369	76253449	76237285	76237387	76270172	76270258	30539	17	18	17	16	12	28	18	7	10	3	1	0	8	4.83333	10	23	22	25	21	5	17.6667	1	2	0	1	3	0	1.16667	228	149	6.55085e-05	0.0127137	0.708774	0.908223	0.199449
40768	ENSSSCG00000016095	CLK1	chr15	-	104558912	104559003	104558457	104558524	104560008	104560237	40768	43	46	30	23	31	40	35.5	1	3	8	5	4	7	4.66667	10	13	35	25	33	56	28.6667	11	14	9	12	8	10	10.6667	239	149	0.000307755	0.0410911	0.825861	0.626234	0.199627
11970	ENSSSCG00000005924	MROH1	chr4	-	525147	525174	524112	524235	525269	525416	11970	22	20	33	38	32	28	28.8333	0	9	6	4	9	1	4.83333	18	23	17	10	8	38	19	8	13	6	11	9	9	9.33333	175	149	0.000211674	0.0310653	0.835505	0.634137	0.201368
3442	ENSSSCG00000013022	PYGM	chr2	+	7403409	7403614	7402300	7402360	7404047	7404955	3442	24	16	5	19	27	18	18.1667	0	7	0	0	11	4	3.66667	17	6	24	6	14	21	14.6667	0	0	3	0	1	0	0.666667	298	149	1.08216e-05	0.0033714	0.712418	0.916667	0.204248
29746	ENSSSCG00000040434	KANSL3	chr3	+	57003611	57003833	57002836	57002888	57005466	57005609	29746	0	4	1	1	1	2	1.5	2	0	0	0	0	3	0.833333	0	0	5	1	2	0	1.33333	1	6	0	1	2	1	1.83333	298	149	0.000490936	0.0544538	0.473684	0.266667	0.207018
35028	ENSSSCG00000013399	TEAD1	chr2	-	46469970	46470033	46469818	46469881	46472421	46472486	35028	7	3	1	5	7	3	4.33333	7	4	12	4	6	5	6.33333	1	2	0	0	0	4	1.16667	8	12	4	1	6	6	6.16667	211	149	8.79683e-05	0.0158593	0.325765	0.117853	0.207912
1359	ENSSSCG00000011330	NBEAL2	chr13	+	29860437	29860518	29859825	29859932	29861935	29862019	1359	11	6	8	7	4	4	6.66667	1	4	7	3	4	1	3.33333	2	3	1	6	6	3	3.5	3	0	1	0	0	0	0.666667	229	149	3.89713e-05	0.00843966	0.565465	0.773548	0.208083
42681	ENSSSCG00000005288	TLE4	chr1	+	232407232	232407307	232392204	232392267	232433002	232433207	42681	9	2	4	8	2	6	5.16667	1	1	2	1	0	4	1.5	14	8	3	3	1	1	5	0	0	2	0	0	0	0.333333	223	149	0.00104004	0.0916576	0.697102	0.909276	0.212174
34356	ENSSSCG00000004745	RPAP1	chr1	+	129852862	129853619	129851774	129851927	129855805	129855982	34356	7	9	8	13	9	17	10.5	0	0	4	1	3	2	1.66667	14	11	9	10	13	11	11.3333	1	0	0	0	0	0	0.166667	298	149	0.000313771	0.0413737	0.759036	0.971429	0.212392
12369	ENSSSCG00000051601	NA	chr2	-	100395890	100396011	100380421	100380618	100418147	100418248	12369	6	10	6	8	7	10	7.83333	1	2	1	0	0	0	0.666667	3	6	5	1	10	9	5.66667	4	3	1	1	0	1	1.66667	269	149	0.000271376	0.0373573	0.866815	0.653172	0.213643
9257	ENSSSCG00000040657	STRN3	chr7	+	68552046	68552187	68539302	68539413	68556415	68556549	9257	7	0	2	3	3	2	2.83333	2	2	3	2	5	8	3.66667	3	0	1	0	1	0	0.833333	3	4	9	8	5	5	5.66667	289	149	2.3959e-05	0.00603494	0.284895	0.0704758	0.214419
26755	ENSSSCG00000029125	FAM13B	chr2	-	140038947	140039139	140031403	140031581	140040733	140040900	26755	18	12	15	22	10	7	14	0	0	0	1	0	2	0.5	5	13	14	13	14	11	11.6667	3	4	2	5	0	0	2.33333	298	149	3.94593e-07	0.000318508	0.933333	0.714286	0.219048
40021	ENSSSCG00000007668	GIGYF1	chr3	-	8595605	8595659	8595021	8595200	8596812	8596941	40021	11	7	4	10	11	15	9.66667	11	2	0	4	1	3	3.5	12	5	20	9	9	23	13	0	0	2	1	1	3	1.16667	202	149	0.00050834	0.0552116	0.670754	0.891531	0.220777
39892	ENSSSCG00000035455	FAM219A	chr10	+	32415938	32415993	32415212	32415293	32416491	32417604	39892	4	13	8	12	6	11	9	8	2	4	1	4	2	3.5	11	11	7	9	5	5	8	2	0	0	0	3	0	0.833333	203	149	2.63e-05	0.00639776	0.653668	0.875719	0.222051
11625	ENSSSCG00000011451	ITIH3	chr13	+	34933642	34933738	34923985	34924097	34934810	34935014	11625	7	22	2	4	7	7	8.16667	4	0	0	0	0	0	0.666667	8	7	11	3	3	9	6.83333	0	1	6	3	0	3	2.16667	244	149	2.37283e-05	0.00603494	0.882083	0.658226	0.223856
41501	ENSSSCG00000032489	KLHDC1	chr1	+	179577390	179577438	179576981	179577060	179579067	179579151	41501	2	2	1	2	2	1	1.66667	2	2	4	6	1	0	2.5	1	0	0	2	0	1	0.666667	3	3	3	3	1	11	4	196	149	0.000341141	0.0434264	0.336343	0.112453	0.22389
16199	ENSSSCG00000014946	CEP295	chr9	+	26132809	26136281	26132434	26132532	26137741	26137907	16199	8	6	8	11	9	2	7.33333	0	0	0	2	0	1	0.5	7	9	6	10	10	7	8.16667	0	0	3	7	3	0	2.16667	298	149	0.000135728	0.0224209	0.88	0.653333	0.226667
24065	ENSSSCG00000011162	NA	chr10	+	68646492	68646552	68621826	68621869	68670660	68670799	24065	14	14	13	16	15	13	14.1667	6	2	6	6	8	1	4.83333	7	8	8	10	12	8	8.83333	0	0	1	1	2	0	0.666667	208	149	1.40646e-07	0.000142719	0.677381	0.904686	0.227304
16583	ENSSSCG00000014211	YTHDC2	chr2	+	118057477	118057656	118053503	118053569	118058167	118058264	16583	28	33	26	32	19	29	27.8333	1	1	21	0	4	0	4.5	26	10	21	17	17	35	21	0	0	0	0	0	1	0.166667	298	149	1.87947e-06	0.000953589	0.755656	0.984375	0.228719
32243	ENSSSCG00000050616	NA	chr7	-	98153491	98153554	98148992	98150270	98153659	98153665	32243	5	2	0	1	2	2	2	4	6	2	5	3	3	3.83333	0	0	0	0	0	1	0.166667	2	1	7	2	4	3	3.16667	211	149	7.76407e-06	0.00265143	0.269237	0.0358345	0.233402
16184	ENSSSCG00000020710	PRDM2	chr6	+	73196841	73196952	73172544	73172671	73232668	73232812	16184	6	8	1	6	8	3	5.33333	0	1	1	0	0	0	0.333333	9	2	10	5	3	6	5.83333	2	4	1	0	3	0	1.66667	259	149	0.000221503	0.0322414	0.902005	0.668161	0.233844
12540	ENSSSCG00000038477	NA	chrX	-	106972797	106972923	106970168	106970330	106973327	106973606	12540	13	1	6	8	9	6	7.16667	0	1	1	2	3	2	1.5	2	7	13	12	18	9	10.1667	0	0	0	0	1	0	0.166667	274	149	0.00104797	0.0920721	0.722078	0.970736	0.248658
6791	ENSSSCG00000037275	SNX22	chr1	-	107894092	107894160	107891697	107893661	107894824	107894919	6791	6	3	8	0	6	7	5	0	0	2	1	0	0	0.5	7	3	10	3	7	11	6.83333	6	0	6	1	3	1	2.83333	216	149	1.78525e-05	0.00490454	0.873388	0.624578	0.24881
25948	ENSSSCG00000025770	ST6GAL1	chr13	+	124787026	124787240	124784930	124784993	124791715	124791825	25948	19	21	11	1	14	5	11.8333	0	5	1	0	6	0	2	3	3	20	2	2	3	5.5	0	0	0	0	0	0	0	298	149	2.49842e-05	0.00618299	0.747368	1	0.252632
14840	ENSSSCG00000015393	DMTF1	chr9	-	93460809	93460907	93452627	93452747	93461004	93461142	14840	8	5	4	1	7	7	5.33333	4	11	3	2	7	0	4.5	1	4	0	2	0	3	1.66667	4	8	6	3	6	4	5.16667	246	149	0.000992131	0.0892064	0.417879	0.163449	0.25443
20074	ENSSSCG00000004516	MBD1	chr1	-	99904707	99904779	99899868	99901244	99905925	99905987	20074	7	4	16	13	9	9	9.66667	11	9	11	8	10	9	9.66667	10	12	11	7	15	12	11.1667	0	6	2	11	0	4	3.83333	220	149	0.00101522	0.0903947	0.403794	0.663631	0.259837
18524	ENSSSCG00000016509	FMC1-LUC7L2	chr18	-	10318364	10318435	10316682	10316777	10321438	10321549	18524	8	17	4	12	14	15	11.6667	2	5	1	4	3	2	2.83333	11	7	13	5	8	16	10	0	0	0	0	0	0	0	219	149	1.23521e-10	5.48371e-07	0.736946	1	0.263054
4399	ENSSSCG00000033194	GEMIN7	chr6	+	51517662	51517724	51517428	51517516	51520143	51520952	4399	1	0	7	0	3	6	2.83333	5	15	39	24	34	20	22.8333	10	22	26	12	2	5	12.8333	13	0	38	17	21	15	17.3333	210	149	2.60853e-05	0.00638928	0.0809188	0.3444	0.263481
10063	ENSSSCG00000006165	SEC31B	chr14	-	111612888	111613084	111612578	111612674	111620968	111621092	10063	3	16	4	11	6	3	7.16667	0	4	6	1	0	0	1.83333	5	6	5	15	11	8	8.33333	0	0	0	0	2	0	0.333333	298	149	0.000626451	0.0641182	0.661538	0.925926	0.264387
24880	ENSSSCG00000037547	SLC17A3	chr7	-	20644426	20645453	20643630	20643868	20647654	20647745	24880	2	16	7	7	6	9	7.83333	0	3	2	5	6	1	2.83333	3	2	3	2	12	1	3.83333	0	0	1	0	1	0	0.333333	298	149	4.4438e-08	6.862e-05	0.580247	0.851852	0.271605
22749	ENSSSCG00000036083	PCGF5	chr14	+	102949824	102949884	102942822	102942912	102956111	102961859	22749	14	24	15	15	11	12	15.1667	1	0	1	3	3	0	1.33333	5	12	11	1	13	14	9.33333	0	6	2	7	8	2	4.16667	208	149	0.000481462	0.0541127	0.890692	0.616066	0.274626
8855	ENSSSCG00000039480	ERLIN2	chr15	-	48661471	48661600	48661141	48661263	48661744	48662536	8855	3	4	2	4	4	6	3.83333	4	2	4	8	1	2	3.5	0	1	0	2	1	0	0.666667	4	2	4	6	2	3	3.5	277	149	1.73587e-07	0.000166624	0.370727	0.0929362	0.277791
28380	ENSSSCG00000013244	PACSIN3	chr2	+	15384876	15384949	15382484	15382692	15385195	15385285	28380	33	30	22	12	15	9	20.1667	0	8	20	8	5	2	7.16667	21	36	11	26	12	22	21.3333	1	0	0	2	0	3	1	221	149	4.9129e-08	7.20756e-05	0.654838	0.934994	0.280156
23437	ENSSSCG00000002681	HSDL1	chr6	+	4487819	4487871	4479931	4480026	4490765	4490991	23437	6	8	4	2	1	6	4.5	2	1	0	6	0	5	2.33333	4	1	6	1	2	5	3.16667	0	1	0	0	1	0	0.333333	200	149	1.8092e-05	0.004905	0.589623	0.876199	0.286576
14016	ENSSSCG00000005205	KIAA2026	chr1	+	216148994	216149195	216115819	216116573	216175646	216177064	14016	2	8	5	3	4	9	5.16667	0	0	1	0	2	1	0.666667	5	3	6	8	6	5	5.5	2	4	2	6	0	2	2.66667	298	149	6.38923e-06	0.00241404	0.794872	0.507692	0.287179
10066	ENSSSCG00000006165	SEC31B	chr14	-	111620968	111621092	111612888	111613084	111621448	111621535	10066	1	9	8	4	9	1	5.33333	0	3	0	3	0	0	1	3	5	9	15	2	0	5.66667	1	10	1	0	9	2	3.83333	272	149	0.000796945	0.0761517	0.745	0.447447	0.297553
19099	ENSSSCG00000027444	STAU1	chr17	-	50846607	50846764	50844170	50844309	50869005	50869076	19099	9	4	6	3	6	2	5	0	5	2	3	2	2	2.33333	8	3	4	19	6	5	7.5	2	2	0	0	1	0	0.833333	298	149	7.5638e-05	0.0143655	0.517241	0.818182	0.30094
17073	ENSSSCG00000035357	BCL2L1	chr17	-	35413476	35413491	35366745	35367803	35413665	35414170	17073	3	3	7	3	12	11	6.5	1	0	0	1	0	6	1.33333	1	11	1	5	3	4	4.16667	3	4	1	6	2	6	3.66667	163	149	6.16445e-05	0.0121391	0.816725	0.509506	0.307219
16628	ENSSSCG00000032531	SMG1	chr3	+	26678409	26678468	26653791	26654266	26681914	26682078	16628	5	14	4	12	10	4	8.16667	0	1	0	3	6	2	2	5	1	12	3	2	4	4.5	3	1	5	6	4	6	4.16667	207	149	0.00052951	0.0571613	0.746142	0.437378	0.308764
42571	ENSSSCG00000009377	THSD1	chr11	-	15676741	15676900	15668812	15670449	15688848	15689814	42571	7	15	8	4	5	13	8.66667	0	0	0	4	1	0	0.833333	7	3	7	12	6	12	7.83333	0	6	3	8	2	2	3.5	298	149	3.8031e-05	0.0083377	0.83871	0.52809	0.31062
29697	ENSSSCG00000009046	NA	chr8	+	84041550	84041634	84037794	84037866	84055678	84055768	29697	1	18	9	2	19	18	11.1667	0	0	3	0	1	3	1.16667	19	5	3	10	1	5	7.16667	4	2	0	9	1	7	3.83333	232	149	0.000157867	0.0252558	0.860084	0.545602	0.314483
35541	ENSSSCG00000024736	ACP4	chr6	+	55540465	55540598	55539623	55539719	55541171	55541296	35541	8	17	7	12	7	7	9.66667	0	0	0	1	0	0	0.166667	7	13	5	9	4	3	6.83333	4	0	0	8	0	0	2	281	149	0.00080788	0.0767183	0.968508	0.644341	0.324167
2541	ENSSSCG00000007963	ZNF263	chr3	-	38911370	38911551	38908604	38908721	38912569	38913043	2541	4	12	2	8	6	3	5.83333	0	4	0	3	0	4	1.83333	7	4	4	6	3	7	5.16667	0	0	0	0	0	1	0.166667	298	149	3.3213e-05	0.00751334	0.614035	0.939394	0.325359
5247	ENSSSCG00000032007	RTN4	chr3	+	86203666	86205952	86202792	86202849	86235065	86235273	5247	10	9	11	4	16	19	11.5	0	3	0	0	8	2	2.16667	2	11	10	6	4	4	6.16667	8	3	1	9	2	5	4.66667	298	149	0.000797625	0.0761517	0.726316	0.397849	0.328466
32889	ENSSSCG00000011795	IGF2BP2	chr13	-	123507118	123507247	123498899	123498968	123510128	123510264	32889	9	8	4	10	12	10	8.83333	1	0	0	0	0	1	0.333333	1	12	1	6	5	3	4.66667	0	3	5	0	0	2	1.66667	277	149	0.000472354	0.0532576	0.934446	0.60098	0.333466
24745	ENSSSCG00000007814	KIAA0556	chr3	-	19240627	19240687	19238476	19238583	19241788	19241961	24745	5	3	2	3	6	3	3.66667	6	2	0	3	1	4	2.66667	14	2	2	5	4	1	4.66667	3	0	0	0	1	0	0.666667	208	149	1.00791e-06	0.000614659	0.496216	0.833733	0.337517
10690	ENSSSCG00000000530	NA	chr5	-	41576508	41576586	41576164	41576197	41577502	41577559	10690	12	4	4	6	8	10	7.33333	0	1	0	0	0	0	0.166667	1	12	11	10	1	1	6	8	0	3	0	3	0	2.33333	226	149	7.9703e-05	0.0148986	0.966676	0.628987	0.33769
20791	ENSSSCG00000012132	ASB9	chrX	-	11813853	11813961	11800549	11800761	11820199	11820279	20791	5	3	3	3	3	8	4.16667	0	0	0	1	3	0	0.666667	0	1	9	8	1	5	4	1	0	9	3	3	2	3	256	149	4.70492e-06	0.00198929	0.784376	0.43695	0.347426
17885	ENSSSCG00000041717	NA	chrX	-	84918738	84918910	84911733	84911797	84922435	84922540	17885	8	5	2	7	1	2	4.16667	1	0	0	2	3	2	1.33333	8	14	7	5	6	5	7.5	0	0	0	0	0	1	0.166667	298	149	0.00103051	0.0910439	0.609756	0.957447	0.347691
720	ENSSSCG00000050184	NA	chr12	-	33531930	33531983	33525430	33526936	33536338	33537008	720	1	2	2	3	1	2	1.83333	0	3	0	0	5	0	1.33333	0	0	2	0	2	1	0.833333	6	1	2	1	4	6	3.33333	201	149	3.47692e-07	0.0002906	0.504774	0.156348	0.348425
35411	ENSSSCG00000009771	DDX55	chr14	-	29371566	29371659	29370534	29370649	29372627	29372759	35411	19	21	19	16	17	37	21.5	0	1	2	1	0	0	0.666667	10	29	4	18	10	5	12.6667	0	0	15	0	15	1	5.16667	241	149	0.000209069	0.0309387	0.952242	0.602501	0.349741
16389	ENSSSCG00000008293	DGUOK	chr3	-	69062769	69062917	69056225	69056341	69091111	69091341	16389	10	8	14	13	8	11	10.6667	0	1	1	0	1	2	0.833333	13	8	11	6	11	5	9	1	5	0	17	0	3	4.33333	296	149	8.68118e-05	0.0158446	0.86565	0.511117	0.354533
18231	ENSSSCG00000031775	YAF2	chr5	-	73473988	73474088	73419803	73419956	73474181	73474253	18231	6	5	1	11	1	6	5	1	1	2	0	2	4	1.66667	7	7	10	2	7	13	7.66667	0	0	0	0	0	0	0	248	149	2.15331e-05	0.00566497	0.643165	1	0.356835
14892	ENSSSCG00000038013	DIRAS1	chr2	+	75908770	75908969	75908508	75908620	75909209	75909330	14892	13	6	11	9	5	8	8.66667	0	4	0	5	2	5	2.66667	22	15	17	27	12	29	20.3333	0	1	0	0	0	0	0.166667	298	149	9.34608e-10	3.68817e-06	0.619048	0.983871	0.364823
6644	ENSSSCG00000001033	SLC35B3	chr7	-	5604538	5604664	5600998	5601292	5606460	5606553	6644	15	16	17	7	10	3	11.3333	2	11	4	9	14	5	7.5	23	14	9	42	2	19	18.1667	1	1	4	3	0	3	2	274	149	2.24272e-05	0.00581405	0.451073	0.831635	0.380562
5649	ENSSSCG00000004701	CATSPER2	chr1	+	127827911	127828079	127826886	127827113	127828519	127828657	5649	10	12	4	9	12	8	9.16667	0	2	0	0	2	2	1	5	5	1	12	1	8	5.33333	1	2	5	12	1	0	3.5	298	149	0.000128456	0.0214191	0.820896	0.432432	0.388463
9844	ENSSSCG00000007093	ZNF133	chr17	+	26597232	26597377	26595872	26596035	26613197	26613324	9844	2	2	2	0	4	3	2.16667	0	3	1	1	0	3	1.33333	5	4	1	3	4	4	3.5	1	1	0	0	0	0	0.333333	293	149	0.000539249	0.0580363	0.452464	0.842261	0.389797
41954	ENSSSCG00000038410	CPEB2	chr8	+	10407213	10407303	10406165	10406447	10415633	10415724	41954	1	5	3	9	2	10	5	3	1	2	4	4	7	3.5	1	16	7	2	3	12	6.83333	0	0	1	3	0	0	0.666667	238	149	3.51836e-07	0.0002906	0.472117	0.865175	0.393058
25176	ENSSSCG00000037997	NA	chr10	-	11297147	11297290	11233997	11234099	11313585	11313813	25176	13	12	29	3	5	11	12.1667	1	0	2	3	5	0	1.83333	11	6	1	2	3	1	4	5	3	2	1	2	9	3.66667	291	149	0.00024828	0.0349257	0.772624	0.358388	0.414235
21678	ENSSSCG00000001720	SLC25A27	chr7	+	41449077	41449111	41446940	41447048	41453244	41454864	21678	3	4	3	2	1	7	3.33333	0	0	3	0	0	0	0.5	1	0	2	3	4	4	2.33333	2	1	1	9	2	1	2.66667	182	149	5.07346e-08	7.20756e-05	0.84515	0.417367	0.427783
5308	ENSSSCG00000012741	MAMLD1	chrX	+	122176207	122176266	122120866	122120957	122199106	122200813	5308	2	6	1	1	2	0	2	5	7	2	1	3	5	3.83333	4	4	1	1	0	0	1.66667	0	0	0	0	2	1	0.5	207	149	1.91935e-05	0.00516421	0.273019	0.705827	0.432808
41174	ENSSSCG00000035402	RGS9	chr12	+	12066547	12066635	12062282	12062398	12068701	12068840	41174	9	14	5	3	2	2	5.83333	0	1	0	0	0	0	0.166667	3	1	1	2	11	2	3.33333	8	2	0	2	0	0	2	236	149	0.00030034	0.0404132	0.956705	0.512732	0.443973
37561	ENSSSCG00000007980	FAM234A	chr3	-	41424112	41424143	41423723	41424020	41424354	41424424	37561	0	1	1	1	2	2	1.16667	6	0	9	2	5	1	3.83333	1	14	0	7	2	4	4.66667	0	4	5	0	1	1	1.83333	179	149	0.000314531	0.0413737	0.202132	0.679368	0.477236
22955	ENSSSCG00000021791	SENP7	chr13	+	157589372	157589570	157558373	157558471	157615687	157615806	22955	17	2	5	2	4	4	5.66667	0	3	1	0	1	0	0.833333	0	2	3	1	1	1	1.33333	5	1	0	6	1	1	2.33333	298	149	1.28854e-06	0.000704058	0.772727	0.222222	0.550505
22954	ENSSSCG00000021791	SENP7	chr13	+	157589372	157589570	157558373	157558471	157600315	157600510	22954	13	11	6	2	4	5	6.83333	0	0	0	0	0	1	0.166667	2	2	6	1	1	3	2.5	0	0	2	5	2	3	2	298	149	2.226e-08	4.16097e-05	0.953488	0.384615	0.568873
8642	ENSSSCG00000010134	TANGO2	chr14	+	51457389	51457504	51455313	51455402	51461931	51462036	8642	1	1	1	0	0	1	0.666667	2	2	3	4	5	2	3	2	2	4	1	8	0	2.83333	0	0	1	0	2	1	0.666667	263	149	4.56517e-11	2.31624e-07	0.11182	0.706555	0.594735
25943	ENSSSCG00000025770	ST6GAL1	chr13	+	124773213	124773305	124729931	124730045	124798431	124799089	25943	3	1	5	5	6	0	3.33333	0	0	0	0	0	1	0.166667	5	1	3	0	4	1	2.33333	0	10	0	11	0	2	3.83333	240	149	3.08758e-05	0.00713267	0.925466	0.274257	0.651209
19593	ENSSSCG00000010017	SMTN	chr14	+	47899267	47899336	47897491	47897609	47902395	47902697	19593	1	1	6	1	2	1	2	0	0	0	0	0	0	0	1	0	4	1	2	2	1.66667	8	3	2	0	2	0	2.5	217	149	6.91345e-09	1.88875e-05	1	0.314015	0.685985
