# Supplementary material for: RNA-seq reveals insights into molecular mechanisms of metabolic restoration via tryptophan supplementation in low birth weight piglet model
Source: J Anim Sci. 2022 May 11;100(5):skac156. doi: 10.1093/jas/skac156 (PMC9155244; doi:10.1093/jas/skac156)
Supplement: skac156_suppl_Supplementary_Materials [file skac156_suppl_supplementary_materials.zip › skac156_suppl_Supplementary_File_S4.xlsx]

## Sheet: A3SS.MATS.JC
ID	GeneID	geneSymbol	chr	strand	longExonStart_0base	longExonEnd	shortES	shortEE	flankingES	flankingEE	ID	IJC_SAMPLE_1						average	SJC_SAMPLE_1						average	IJC_SAMPLE_2						average	SJC_SAMPLE_2						average	IncFormLen	SkipFormLen	PValue	FDR	IncLevel1	IncLevel2	IncLevelDifference
1315	ENSSSCG00000023191	LYPLA2	chr6	+	81603551	81603646	81603580	81603646	81603059	81603163	1315	0	2	1	2	0	1	1	2	6	0	5	4	8	4.16667	2	2	0	5	1	3	2.16667	0	1	1	3	0	0	0.833333	177	149	3.15586e-08	3.62924e-05	0.168077	0.686393	0.518316
258	ENSSSCG00000022957	PARP4	chr11	+	410969	412277	412209	412277	409174	409312	258	37	61	33	39	28	44	40.3333	0	8	5	0	1	0	2.33333	19	29	53	30	46	55	38.6667	3	0	0	0	3	0	1	298	149	0.000874852	0.050304	0.896296	0.95082	0.0545234
1095	ENSSSCG00000027859	HDAC7	chr5	-	78166519	78166607	78166519	78166577	78166732	78166920	1095	6	1	1	0	0	0	1.33333	35	30	17	23	24	43	28.6667	1	2	3	3	7	3	3.16667	9	21	21	26	21	53	25.1667	178	149	0.00222136	0.0982523	0.0374748	0.095291	0.0578161
1639	ENSSSCG00000013556	NA	chr2	-	72238151	72238349	72238151	72238271	72240125	72240303	1639	0	0	0	1	2	0	0.5	13	29	45	33	21	22	27.1667	1	5	2	1	2	5	2.66667	3	32	25	28	27	23	23	226	149	0.000219499	0.0229476	0.0119887	0.0710116	0.0590228
1540	ENSSSCG00000010651	ABLIM1	chr14	-	124776187	124776334	124776187	124776328	124779470	124779518	1540	2	3	7	1	0	2	2.5	6	17	33	29	21	16	20.3333	2	0	1	0	1	0	0.666667	11	20	30	16	19	24	20	154	149	0.000251063	0.0237636	0.106312	0.0312434	0.0750687
154	ENSSSCG00000036293	SRSF10	chr6	-	81733940	81733994	81733940	81733991	81734490	81734653	154	106	107	106	88	120	111	106.333	40	35	30	23	36	28	32	148	142	91	103	115	86	114.167	22	25	20	13	20	26	21	151	149	0.00047968	0.0346169	0.766295	0.842878	0.0765832
1432	ENSSSCG00000001425	DXO	chr7	-	24058460	24058680	24058460	24058607	24059166	24059528	1432	23	24	21	16	19	22	20.8333	2	2	0	6	1	2	2.16667	16	30	24	15	18	24	21.1667	0	1	0	0	3	1	0.833333	221	149	0.00198167	0.0911568	0.86636	0.944827	0.0784676
657	ENSSSCG00000013426	PWWP3A	chr2	-	77107548	77109201	77107548	77107619	77109772	77109901	657	24	27	25	27	35	27	27.5	1	1	0	10	2	0	2.33333	21	32	18	15	45	31	27	0	2	0	3	0	0	0.833333	298	149	0.000268632	0.0237636	0.854922	0.94186	0.0869382
1186	ENSSSCG00000014335	REEP2	chr2	+	140425631	140425779	140425637	140425779	140425179	140425293	1186	4	19	27	16	13	8	14.5	5	6	0	0	2	3	2.66667	13	10	12	13	10	12	11.6667	0	0	2	1	2	0	0.833333	154	149	0.000169629	0.0195073	0.84028	0.93125	0.09097
551	ENSSSCG00000014626	HPX	chr9	+	3292027	3292136	3292028	3292136	3291570	3291782	551	40	72	27	50	74	26	48.1667	0	2	652	0	0	773	237.833	9	65	23	78	16	22	35.5	962	0	255	1	808	740	461	149	149	0.00073752	0.0471193	0.168415	0.0715005	0.0969144
1502	ENSSSCG00000002877	NA	chr6	+	44351642	44351741	44351645	44351741	44351259	44351380	1502	3	1	0	0	3	4	1.83333	4	15	13	13	5	10	10	0	0	2	0	1	0	0.5	2	12	5	13	10	8	8.33333	151	149	0.00149523	0.0727743	0.153192	0.055896	0.0972959
424	ENSSSCG00000004652	COPS2	chr1	+	122561853	122561964	122561874	122561964	122559769	122559895	424	33	32	29	31	29	27	30.1667	67	49	37	54	33	40	46.6667	27	37	34	24	21	19	27	76	68	71	51	67	63	66	169	149	0.00233927	0.0996356	0.363028	0.265072	0.097956
1448	ENSSSCG00000038150	NA	chr10	-	28982490	28982698	28982490	28982657	28983071	28983160	1448	8	20	16	24	10	22	16.6667	0	1	3	0	0	1	0.833333	10	15	24	17	19	13	16.3333	1	4	5	4	0	1	2.5	189	149	2.65978e-05	0.00509792	0.94036	0.837415	0.102945
1111	ENSSSCG00000022963	NA	chr3	+	40490610	40490735	40490649	40490735	40490035	40490120	1111	7	0	5	5	5	2	4	26	38	20	32	25	27	28	2	5	6	7	16	7	7.16667	9	12	18	11	28	38	19.3333	187	149	0.000945659	0.0517861	0.102195	0.228015	0.12582
1486	ENSSSCG00000026264	HSPB11	chr6	+	158356863	158358608	158358539	158358608	158344130	158344243	1486	31	18	27	10	12	21	19.8333	1	0	3	0	1	7	2	19	12	26	15	16	19	17.8333	0	0	1	0	1	0	0.333333	298	149	0.000148367	0.018958	0.832168	0.963964	0.131796
361	ENSSSCG00000010056	NA	chr14	+	49633226	49633390	49633282	49633390	49632232	49632390	361	11	11	11	19	15	2	11.5	2	4	1	5	0	0	2	11	30	8	13	10	20	15.3333	2	0	0	0	2	0	0.666667	204	149	0.000429529	0.0346169	0.807683	0.943817	0.136134
796	ENSSSCG00000035505	YTHDC1	chr8	+	66117955	66118019	66117979	66118019	66117846	66117883	796	36	34	45	38	39	44	39.3333	28	29	38	41	40	55	38.5	40	40	11	29	44	20	30.6667	48	64	42	39	74	52	53.1667	172	149	0.000481627	0.0346169	0.469504	0.333187	0.136317
1804	ENSSSCG00000005288	TLE4	chr1	+	232433002	232433207	232433005	232433207	232407232	232407307	1804	0	1	0	2	0	0	0.5	4	4	3	4	6	2	3.83333	4	4	2	0	2	1	2.16667	4	4	6	8	6	7	5.83333	151	149	8.74001e-07	0.000399474	0.114031	0.268208	0.154178
68	ENSSSCG00000008055	TEDC2	chr3	-	39580997	39581278	39580997	39581185	39581614	39581716	68	9	17	15	10	10	35	16	0	0	2	1	0	1	0.666667	14	9	17	9	5	12	11	4	4	0	3	0	3	2.33333	241	149	1.04211e-06	0.000399474	0.936861	0.744549	0.192313
1376	ENSSSCG00000016943	ADAMTS6	chr16	-	43985079	43985168	43985079	43985163	43985644	43985856	1376	2	5	1	1	3	3	2.5	5	1	1	7	0	4	3	2	5	2	2	0	2	2.16667	1	0	1	2	1	0	0.833333	153	149	0.00151877	0.0727743	0.447986	0.716876	0.268891
1153	ENSSSCG00000030155	PHF10	chr1	+	564096	564180	564102	564180	559998	560105	1153	1	0	2	2	2	1	1.33333	1	4	3	1	5	3	2.83333	5	1	1	1	5	0	2.16667	0	2	0	4	0	1	1.16667	154	149	0.00133668	0.069872	0.312861	0.642454	0.329594
		DEG
		LYPLA2
		PARP4
		HDAC7
		ADGRE1
		ABLIM1
		SRSF10
		DXO
		PWWP3A
		REEP2
		HPX
		ZNF181
		COPS2
		UNKL
		HSPB11
		GGT1
		YTHDC1
		TLE4
		TEDC2
		ADAMTS6
		PHF10

## Sheet: A5SS
ID	GeneID	geneSymbol	chr	strand	longExonStart_0base	longExonEnd	shortES	shortEE	flankingES	flankingEE	ID	IJC_SAMPLE_1						average	SJC_SAMPLE_1						average	IJC_SAMPLE_2						average	SJC_SAMPLE_2						average	IncFormLen	SkipFormLen	PValue	FDR	IncLevel1	IncLevel2	IncLevelDifference
267	ENSSSCG00000038947	NA	chr7	+	77955398	77955513	77955398	77955474	77956115	77956163	267	203	177	208	196	221	212	202.833	357	212	339	270	328	339	307.5	209	255	186	192	161	140	190.5	377	406	337	411	326	328	364.167	187	149	0.00158406	0.0556005	0.344512	0.29419	0.0503219
1008	ENSSSCG00000017952	SAT2	chr12	-	52912219	52912503	52912401	52912503	52911722	52912086	1008	45	60	65	35	26	13	40.6667	6	4	0	0	0	5	2.5	23	18	25	45	71	23	34.1667	2	0	1	0	3	0	1	298	149	0.00208947	0.0626814	0.890511	0.9447	0.0541895
391	ENSSSCG00000039655	TAZ	chrX	+	124944548	124944787	124944548	124944611	124945089	124947241	391	103	84	112	104	102	98	100.5	3	1	5	1	3	5	3	103	108	65	100	117	129	103.667	5	9	8	9	5	3	6.5	298	149	0.00307486	0.078184	0.943662	0.888571	0.0550905
594	ENSSSCG00000022073	ZBTB38	chr13	+	82146861	82147524	82146861	82146966	82188738	82195095	594	4	7	0	8	1	2	3.66667	29	18	24	12	7	12	17	0	0	1	4	0	2	1.16667	11	13	29	17	9	7	14.3333	298	149	0.000383935	0.0170481	0.0973451	0.0391061	0.058239
968	ENSSSCG00000005303	PIGO	chr1	-	235882718	235884243	235884018	235884243	235881958	235882162	968	85	64	53	78	83	98	76.8333	4	2	1	1	5	6	3.16667	63	66	52	62	79	104	71	0	0	1	0	0	2	0.5	298	149	1.8212e-05	0.00209636	0.923848	0.986111	0.0622634
949	ENSSSCG00000014794	NUP98	chr9	+	6355157	6355296	6355157	6355245	6361823	6361916	949	6	4	0	6	2	5	3.83333	40	23	29	34	34	27	31.1667	0	2	0	0	2	0	0.666667	20	45	55	51	39	44	42.3333	199	149	6.25429e-07	0.000219526	0.0843258	0.0116538	0.072672
868	ENSSSCG00000000684	USP5	chr5	-	63847028	63847220	63847097	63847220	63846396	63846540	868	18	6	15	5	14	9	11.1667	59	68	45	46	57	63	56.3333	6	2	4	4	5	6	4.5	66	55	67	68	73	57	64.3333	217	149	4.55937e-06	0.00106689	0.119802	0.0458279	0.0739744
826	ENSSSCG00000014147	CCNH	chr2	-	94993586	94993662	94993601	94993662	94992932	94993009	826	8	2	9	6	13	4	7	35	33	47	35	34	47	38.5	7	4	1	2	0	1	2.5	29	25	28	34	31	40	31.1667	163	149	0.00175256	0.0581618	0.142516	0.0683152	0.0742003
1109	ENSSSCG00000031532	GBGT1	chr1	-	272836299	272836449	272836314	272836449	272835378	272835503	1109	2	0	0	1	1	1	0.833333	1	6	8	8	3	8	5.66667	2	4	1	4	1	2	2.33333	9	4	13	10	7	9	8.66667	163	149	0.00409953	0.0928345	0.118498	0.1975	0.079002
700	ENSSSCG00000008164	MAP4K4	chr3	-	52490520	52490694	52490544	52490694	52489824	52489984	700	28	10	26	14	26	44	24.6667	151	101	62	86	118	121	106.5	21	26	34	35	42	32	31.6667	60	68	77	85	83	104	79.5	172	149	0.000346889	0.0170481	0.167111	0.256538	0.0894268
111	ENSSSCG00000033591	CHD9	chr6	-	31850512	31850785	31850560	31850785	31849283	31849452	111	18	15	10	26	33	21	20.5	3	3	4	8	1	1	3.33333	17	10	22	24	34	15	20.3333	5	0	0	2	0	1	1.33333	196	149	0.00226417	0.0626814	0.823796	0.920592	0.096795
860	ENSSSCG00000004037	MAP3K4	chr1	-	6912967	6913046	6912979	6913046	6909504	6909601	860	3	2	1	3	4	3	2.66667	20	16	12	8	16	20	15.3333	0	0	1	3	0	2	1	10	21	15	24	31	37	23	160	149	0.000156404	0.0109795	0.139383	0.0389136	0.100469
630	ENSSSCG00000001819	MAN2A2	chr7	+	53499414	53499880	53499414	53499613	53501716	53501974	630	24	55	28	35	35	31	34.6667	4	0	1	1	0	0	1	24	28	30	25	45	32	30.6667	3	2	5	6	0	1	2.83333	298	149	0.000104643	0.00816212	0.945455	0.844037	0.101418
425	ENSSSCG00000011446	NEK4	chr13	-	34857015	34857224	34857018	34857224	34856159	34856293	425	1	2	3	4	5	2	2.83333	15	24	39	7	11	12	18	1	0	0	0	1	1	0.5	10	18	24	27	21	7	17.8333	151	149	6.28878e-06	0.00110368	0.134441	0.0269212	0.10752
950	ENSSSCG00000014240	CSNK1G3	chr2	+	127108498	127108594	127108498	127108588	127117513	127117620	950	2	5	5	3	5	1	3.5	0	0	2	0	1	0	0.5	6	6	7	5	6	6	6	3	4	2	0	2	0	1.83333	154	149	0.000296381	0.0160046	0.871345	0.759989	0.111356
751	ENSSSCG00000040434	KANSL3	chr3	+	57002836	57004811	57002836	57002888	57005466	57005609	751	19	15	6	16	24	19	16.5	2	0	0	0	0	3	0.833333	17	12	21	13	7	30	16.6667	3	6	0	0	4	0	2.16667	298	149	0.000255008	0.0149179	0.908257	0.793651	0.114606
654	ENSSSCG00000011280	VIPR1	chr13	+	26065922	26066076	26065922	26066056	26066608	26066669	654	30	15	18	25	12	24	20.6667	0	3	0	1	0	0	0.666667	1	11	17	21	22	17	14.8333	5	3	6	0	0	0	2.33333	168	149	0.00149952	0.0554032	0.964905	0.849356	0.115549
750	ENSSSCG00000040434	KANSL3	chr3	+	57002836	57003833	57002836	57002888	57005466	57005609	750	19	19	6	17	25	21	17.8333	2	0	0	0	0	3	0.833333	17	14	21	13	8	30	17.1667	3	6	0	0	4	0	2.16667	298	149	0.00017208	0.0109818	0.91453	0.79845	0.11608
209	ENSSSCG00000010316	KAT6B	chr14	+	77546518	77547450	77546518	77546574	77548419	77548541	209	5	2	2	3	2	4	3	3	4	1	0	1	1	1.66667	1	2	1	0	2	8	2.33333	0	0	2	2	0	0	0.666667	298	149	0.00311845	0.078184	0.473684	0.636364	0.162679
377	ENSSSCG00000012510	ARMCX2	chrX	-	83217760	83218177	83218105	83218177	83217145	83217209	377	5	9	14	20	3	10	10.1667	3	0	1	3	3	0	1.66667	5	10	16	9	5	2	7.83333	0	0	1	0	1	0	0.333333	298	149	0.00038856	0.0170481	0.753086	0.921569	0.168482
44	ENSSSCG00000008395	VRK2	chr3	-	83535940	83536075	83536020	83536075	83534288	83534429	44	23	16	1	5	20	15	13.3333	0	2	0	0	0	3	0.833333	3	9	0	15	7	11	7.5	2	2	1	3	3	3	2.33333	228	149	9.79161e-06	0.00137474	0.912711	0.677478	0.235233
978	ENSSSCG00000040608	AKR1B1	chr18	+	14593547	14593702	14593547	14593656	14636259	14636385	978	0	0	0	4	3	0	1.16667	5	4	4	8	11	4	6	3	2	1	2	0	2	1.66667	2	1	4	0	1	3	1.83333	194	149	0.00215422	0.0626814	0.129936	0.411148	0.281211
382	ENSSSCG00000015145	ZNF202	chr9	-	50590438	50590932	50590442	50590932	50589570	50589781	382	2	2	2	0	5	1	2	0	5	2	2	5	2	2.66667	1	5	2	2	3	2	2.5	0	1	2	1	0	2	1	152	149	0.00182273	0.0581618	0.423697	0.7102	0.286504
976	ENSSSCG00000008721	ABLIM2	chr8	+	3043088	3043213	3043088	3043096	3043296	3043377	976	0	2	1	0	1	0	0.666667	2	5	2	7	0	2	3	6	2	2	0	6	4	3.33333	2	7	2	3	0	1	2.5	265	149	4.17891e-05	0.003667	0.11107	0.428469	0.317399
	DEG
	ABLIM2
	AKR1B1
	ARMCX2
	CCNH
	CHD9
	CSNK1G3
	GBGT1
	HNRNPC
	KANSL3
	KAT6B
	MAN2A2
	MAP3K4
	MAP4K4
	NEK4
	NUP98
	PIGO
	SAT2
	TAZ
	USP5
	VIPR1
	VRK2
	ZBTB38
	ZNF202

## Sheet: MXE
ID	GeneID	geneSymbol	chr	strand	1stExonStart_0base	1stExonEnd	2ndExonStart_0base	2ndExonEnd	upstreamES	upstreamEE	downstreamES	downstreamEE	ID	IJC_SAMPLE_1						average	SJC_SAMPLE_1						average	IJC_SAMPLE_2						average	SJC_SAMPLE_2						average	IncFormLen	SkipFormLen	PValue	FDR	IncLevel1	IncLevel2	IncLevelDifference
2766	ENSSSCG00000008515	MEMO1	chr3	+	107635900	107636043	107654736	107654841	107600088	107600157	107655892	107658455	2766	1	2	3	1	1	0	1.33333	74	60	46	50	59	68	59.5	2	7	8	7	2	3	4.83333	51	46	53	58	64	61	55.5	291	253	9.4488e-06	0.00295788	0.0191104	0.0703856	0.0512753
6779	ENSSSCG00000040088	NA	chr2	+	12372307	12372403	12380920	12381047	12365197	12365309	12382551	12382723	6779	316	712	90	335	428	172	342.167	1089	1762	965	1090	1485	1091	1247	298	642	388	426	528	815	516.167	1126	1519	1087	1300	1812	1703	1424.5	244	275	0.000508844	0.0530968	0.236206	0.289967	0.0537614
3469	ENSSSCG00000010674	FAM204A	chr14	-	128397470	128397532	128401990	128402271	128396291	128396536	128402499	128402535	3469	2	1	4	8	0	8	3.83333	33	23	27	32	26	37	29.6667	2	2	0	0	2	1	1.16667	22	26	23	28	44	35	29.6667	298	210	0.000136452	0.0209033	0.0834572	0.0269656	0.0564916
4084	ENSSSCG00000024162	NA	chr6	-	97289687	97289795	97292024	97292070	97282118	97282227	97294460	97294565	4084	27	19	21	38	22	19	24.3333	3	5	3	5	1	6	3.83333	20	8	19	18	14	17	16	1	2	0	3	0	0	1	194	256	0.000283047	0.0351368	0.893351	0.954779	0.061428
4518	ENSSSCG00000025770	ST6GAL1	chr13	+	124794411	124794525	124797221	124797292	124791715	124791825	124798431	124799089	4518	73	139	144	174	142	136	134.667	4	8	9	17	5	12	9.16667	67	126	139	99	167	130	121.333	4	6	21	24	25	18	16.3333	262	219	0.000347038	0.0403011	0.924698	0.861292	0.0634059
6965	ENSSSCG00000012855	SLC22A18	chr2	+	2048600	2048708	2049336	2049437	2047361	2047480	2052676	2052778	6965	267	214	321	289	338	270	283.167	83	63	123	141	142	118	111.667	308	133	181	235	258	335	241.667	149	72	101	121	161	163	127.833	256	249	0.000548994	0.0533268	0.711523	0.647737	0.0637859
538	ENSSSCG00000015056	REXO2	chr9	+	41982368	41982446	41986052	41986106	41979244	41979328	41988247	41988590	538	183	184	242	196	219	206	205	62	59	47	65	68	58	59.8333	166	278	190	250	177	164	204.167	76	100	86	90	79	76	84.5	226	202	0.000313256	0.0379778	0.753837	0.683503	0.0703334
5616	ENSSSCG00000015874	ACVR1	chr15	-	64813421	64813495	64834466	64834650	64794849	64795113	64854674	64854771	5616	0	0	1	0	0	0	0.166667	14	19	9	14	13	20	14.8333	0	2	2	0	7	3	2.33333	4	12	17	12	22	52	19.8333	298	222	0.000449192	0.0482713	0.00830093	0.0805808	0.0722798
2029	ENSSSCG00000017886	FBXO39	chr12	-	50645093	50645166	50653659	50653745	50639107	50640175	50655092	50655288	2029	20	36	42	125	31	49	50.5	0	4	0	4	2	0	1.66667	27	74	28	80	60	102	61.8333	5	5	4	12	6	12	7.33333	234	221	1.8874e-06	0.00090595	0.966235	0.888435	0.0778002
3318	ENSSSCG00000009523	NA	chr11	-	69300955	69301127	69310572	69310646	69287694	69288769	69315599	69315763	3318	1	5	5	4	0	5	3.33333	44	44	45	33	34	38	39.6667	0	0	1	1	1	1	0.666667	53	27	43	37	42	58	43.3333	222	298	4.03737e-06	0.00170995	0.101367	0.0202336	0.0811339
4789	ENSSSCG00000003854	ECHDC2	chr6	+	159332530	159332618	159343970	159344021	159332393	159332461	159345427	159345475	4789	150	280	288	265	265	322	261.667	182	204	252	222	197	227	214	168	131	201	150	273	164	181.167	214	190	209	173	240	211	206.167	236	199	0.000555648	0.0533268	0.507642	0.425608	0.0820338
3192	ENSSSCG00000007143	MAVS	chr17	-	31863218	31863393	31865117	31865288	31860361	31860515	31869151	31869187	3192	18	15	29	9	23	17	18.5	0	1	0	1	0	0	0.333333	23	15	18	13	35	18	20.3333	4	0	0	5	5	0	2.33333	298	298	0.000225129	0.0298537	0.982301	0.897059	0.0852421
4787	ENSSSCG00000003854	ECHDC2	chr6	+	159332530	159332618	159335533	159335620	159332393	159332461	159336591	159336684	4787	166	285	296	269	270	338	270.667	331	353	421	393	404	354	376	172	134	206	158	278	165	185.5	332	334	417	319	386	443	371.833	236	235	0.000199506	0.0281656	0.417524	0.331893	0.085631
976	ENSSSCG00000015332	PON1	chr9	-	74967789	74968101	74972471	74972582	74967276	74967503	74974546	74974655	976	7	8	3	0	0	9	4.5	35	57	69	72	50	66	58.1667	10	3	7	7	13	5	7.5	43	27	50	47	49	34	41.6667	259	298	0.00131637	0.0954557	0.0817376	0.171571	0.0898336
3267	ENSSSCG00000002825	NA	chr6	-	29895344	29895449	29897196	29897301	29893076	29893115	29898783	29898937	3267	1772	2136	3074	2122	2033	2182	2219.83	462	1576	1416	1895	1624	779	1292	1267	1541	1861	1838	796	1982	1547.5	940	1335	1612	1626	756	1631	1316.67	253	253	0.000532714	0.0533268	0.632101	0.540297	0.0918042
1546	ENSSSCG00000010639	HABP2	chr14	+	123905372	123905409	123914216	123914324	123893988	123894166	123915760	123915868	1546	122	89	121	149	147	115	123.833	296	314	338	414	365	276	333.833	49	50	77	74	74	123	74.5	337	209	351	325	344	318	314	185	256	9.44817e-06	0.00295788	0.339195	0.247168	0.0920267
331	ENSSSCG00000023054	IDO2	chr17	+	9316047	9316165	9335021	9335073	9303329	9303449	9339607	9339756	331	0	1	3	1	4	3	2	6	22	15	6	14	14	12.8333	0	0	0	0	0	1	0.166667	6	7	9	12	17	13	10.6667	266	200	0.000889336	0.0719463	0.104886	0.0116117	0.0932742
4358	ENSSSCG00000003154	GYS1	chr6	-	54244673	54244818	54248300	54248482	54243036	54243157	54249947	54250236	4358	12	15	10	24	10	27	16.3333	4	0	1	3	2	2	2	14	10	22	22	30	29	21.1667	0	1	0	0	1	0	0.333333	298	293	0.000541029	0.0533268	0.889254	0.984236	0.0949821
2664	ENSSSCG00000011254	XYLB	chr13	+	23203347	23203421	23208439	23208536	23202397	23202513	23212249	23212308	2664	45	44	49	64	64	77	57.1667	78	97	108	114	87	102	97.6667	64	26	62	55	86	94	64.5	70	26	88	64	83	113	74	222	245	0.000923446	0.0738757	0.392454	0.490296	0.0978424
1431	ENSSSCG00000013875	USE1	chr2	-	60453329	60453408	60453548	60453598	60450867	60451976	60453906	60454800	1431	16	18	9	16	12	20	15.1667	0	0	1	1	0	0	0.333333	13	13	13	15	12	13	13.1667	0	6	3	0	3	0	2	198	227	0.000995505	0.0754325	0.98119	0.883008	0.0981828
5870	ENSSSCG00000002330	PCNX1	chr7	+	94527243	94527376	94545437	94545528	94514205	94515912	94547816	94547874	5870	0	2	0	2	3	2	1.5	33	13	27	20	22	24	23.1667	1	7	4	3	3	3	3.5	3	14	21	16	30	12	16	281	239	0.000558614	0.0533268	0.0521961	0.156868	0.104672
486	ENSSSCG00000038825	NA	chr6	+	56533769	56533928	56551621	56551780	56532810	56533207	56552802	56552980	486	16	25	18	27	14	20	20	25	45	47	54	59	78	51.3333	13	9	24	18	19	20	17.1667	47	79	83	91	98	142	90	298	298	0.00012176	0.0193297	0.280374	0.160187	0.120187
6909	ENSSSCG00000011001	APTX	chr10	+	33482137	33482197	33483784	33484011	33481254	33481557	33494547	33495583	6909	9	14	18	25	9	6	13.5	1	0	0	4	1	0	1	8	12	11	15	10	4	10	0	12	3	0	2	1	3	208	298	0.000402974	0.0446371	0.950839	0.826859	0.12398
7047	ENSSSCG00000022413	TIRAP	chr9	+	53388115	53388268	53390618	53391203	53375643	53375712	53392769	53394165	7047	4	5	2	1	0	0	2	16	18	24	10	21	17	17.6667	4	3	3	8	12	3	5.5	22	6	19	17	24	17	17.5	298	298	0.00097756	0.0754325	0.101695	0.23913	0.137436
7420	ENSSSCG00000035124	ILDR2	chr4	+	84095750	84095897	84097015	84097192	84072623	84072743	84110496	84110713	7420	16	7	12	11	10	8	10.6667	8	1	2	0	0	6	2.83333	13	7	22	14	15	4	12.5	2	1	0	1	0	1	0.833333	295	298	0.000167873	0.0241737	0.791796	0.93809	0.146294
5440	ENSSSCG00000004064	ARID1B	chr1	-	9976154	9976196	10070671	10070782	9923613	9923857	10099394	10099544	5440	14	16	16	6	15	12	13.1667	0	1	2	3	0	0	1	3	22	14	15	9	14	12.8333	2	1	6	3	4	2	3	259	190	0.000224122	0.0298537	0.906182	0.758345	0.147837
536	ENSSSCG00000037808	NA	chr4	-	110432206	110432307	110432406	110432488	110431330	110431426	110432756	110432821	536	18	2	74	49	35	26	34	20	2	75	74	52	26	41.5	37	13	24	20	61	16	28.5	78	58	89	42	88	47	67	230	249	6.95559e-05	0.013179	0.470046	0.315309	0.154737
3248	ENSSSCG00000009787	CCDC62	chr14	-	30046948	30047037	30051444	30051546	30046493	30046609	30054049	30054221	3248	3	1	5	3	3	7	3.66667	17	12	10	8	7	13	11.1667	0	0	2	0	3	3	1.33333	9	11	13	12	39	9	15.5	250	237	8.74365e-05	0.0157386	0.237388	0.0753997	0.161989
6014	ENSSSCG00000010822	BPNT1	chr10	-	9680185	9680367	9680921	9681046	9678136	9678264	9683786	9683912	6014	3	1	2	0	4	2	2	15	11	4	3	14	1	8	0	2	0	1	0	0	0.5	16	19	13	14	1	6	11.5	273	298	0.000123495	0.0193297	0.214388	0.0453094	0.169079
2272	ENSSSCG00000015933	FASTKD1	chr15	-	75897702	75897816	75898371	75898500	75896654	75896792	75900445	75900574	2272	13	5	13	13	21	12	12.8333	3	4	2	2	9	2	3.66667	23	10	20	15	26	20	19	2	1	2	1	1	0	1.16667	277	262	2.20903e-05	0.00568036	0.768007	0.939039	0.171032
5274	ENSSSCG00000027608	FAM172A	chr2	-	100789433	100789625	100794971	100795037	100714594	100714813	100850405	100850506	5274	0	1	0	2	0	0	0.5	14	8	14	5	5	5	8.5	2	2	0	4	2	2	2	8	7	11	9	0	14	8.16667	214	298	9.89173e-05	0.0173708	0.0757114	0.254302	0.178591
2223	ENSSSCG00000012104	NA	chrX	+	6371992	6372144	6387383	6387515	6296132	6296582	6393328	6395573	2223	7	13	24	23	17	14	16.3333	0	1	0	1	3	0	0.833333	6	12	16	19	21	22	16	0	8	15	3	1	0	4.5	298	280	1.59086e-05	0.00458166	0.948496	0.769627	0.178869
1223	ENSSSCG00000011214	NGLY1	chr13	-	12666410	12666656	12670448	12670563	12647152	12647318	12677560	12677613	1223	27	23	27	36	32	28	28.8333	27	39	20	38	29	54	34.5	31	14	21	18	12	23	19.8333	62	31	39	74	69	30	50.8333	263	298	0.000594396	0.0549502	0.486381	0.306561	0.179821
3323	ENSSSCG00000001578	CMTR1	chr7	+	32950536	32951277	32953867	32953930	32940541	32940670	32956272	32956362	3323	37	42	41	30	21	29	33.3333	11	19	17	11	8	15	13.5	32	41	39	34	49	18	35.5	1	9	5	8	6	5	5.66667	298	211	6.58474e-05	0.0128136	0.636136	0.816033	0.179897
4780	ENSSSCG00000003854	ECHDC2	chr6	+	159332393	159332461	159341122	159341220	159326485	159326708	159343970	159344021	4780	15	191	167	143	136	153	134.167	7	19	6	20	5	2	9.83333	4	3	5	14	132	10	28	10	12	2	9	20	8	10.1667	216	246	1.09224e-08	9.83017e-06	0.939537	0.758256	0.181281
3333	ENSSSCG00000035119	MTMR6	chr11	-	3203581	3203716	3208398	3208527	3201339	3201472	3208718	3208876	3333	39	26	32	39	31	25	32	13	32	12	20	16	20	18.8333	14	11	18	27	31	25	21	12	21	22	33	36	32	26	277	283	0.000562894	0.0533268	0.634492	0.452111	0.182381
5649	ENSSSCG00000003434	MFN2	chr6	+	72028498	72028566	72031055	72031119	72027981	72028114	72032454	72032633	5649	15	2	10	6	5	6	7.33333	0	2	0	0	0	2	0.666667	14	10	11	3	16	1	9.16667	2	0	10	2	4	2	3.33333	216	212	4.24762e-05	0.00955714	0.915228	0.729662	0.185566
4351	ENSSSCG00000001840	KIF7	chr7	-	55214503	55214897	55215521	55215722	55213740	55214266	55217467	55217819	4351	16	17	23	31	28	20	22.5	21	28	16	19	21	38	23.8333	9	13	8	9	16	11	11	16	28	26	23	34	30	26.1667	298	298	0.000385462	0.0433645	0.485612	0.295964	0.189647
5414	ENSSSCG00000004717	UBR1	chr1	+	128457295	128457352	128459322	128459400	128454530	128454639	128469842	128470013	5414	15	18	15	7	24	17	16	14	14	15	7	24	14	14.6667	12	13	11	13	13	4	11	28	25	26	25	21	12	22.8333	205	226	0.000113561	0.0185826	0.546004	0.346876	0.199128
3507	ENSSSCG00000006350	NA	chr4	-	88879993	88880248	88885838	88886096	88874465	88874503	88887584	88887605	3507	1	0	1	0	0	1	0.5	2	7	7	3	1	3	3.83333	1	4	8	0	1	0	2.33333	1	2	6	8	6	7	5	298	298	0.000228049	0.0298537	0.115385	0.318182	0.202797
487	ENSSSCG00000038825	NA	chr6	+	56535211	56535389	56552802	56552980	56533769	56533928	56553180	56553293	487	21	17	44	71	32	25	35	20	31	52	63	40	87	48.8333	16	14	10	12	46	12	18.3333	31	81	50	98	52	91	67.1667	298	298	0.000105244	0.0176223	0.417495	0.214425	0.20307
3247	ENSSSCG00000009787	CCDC62	chr14	-	30046948	30047034	30051444	30051546	30046493	30046609	30054049	30054221	3247	3	1	5	3	3	7	3.66667	8	6	7	6	1	11	6.5	0	0	2	0	3	3	1.33333	4	5	9	4	16	8	7.66667	250	234	0.00100577	0.0754325	0.34555	0.139994	0.205556
278	ENSSSCG00000014132	NA	chr2	+	90719475	90719713	90723370	90723888	90714796	90714847	90732891	90732987	278	6	7	6	14	5	7	7.5	0	1	0	0	1	4	1	1	6	9	4	19	10	8.16667	2	3	0	1	4	14	4	298	298	0.000483504	0.0511945	0.882353	0.671233	0.21112
2981	ENSSSCG00000004957	CLN6	chr1	-	166113052	166113241	166114490	166114589	166112682	166112738	166118812	166118927	2981	24	8	6	9	6	16	11.5	31	19	14	19	18	11	18.6667	1	2	4	8	4	6	4.16667	14	12	20	20	28	19	18.8333	247	298	0.000678308	0.0618205	0.426368	0.210684	0.215683
3796	ENSSSCG00000008423	PPP1R21	chr3	-	92164936	92164969	92171053	92171296	92163673	92163790	92173870	92173963	3796	21	14	24	10	21	27	19.5	3	0	4	3	0	0	1.66667	15	16	17	16	29	18	18.5	6	5	5	6	8	5	5.83333	298	181	3.98712e-05	0.00926041	0.87664	0.658268	0.218372
891	ENSSSCG00000038963	NA	chrX	-	700133	700397	714604	714773	685009	685129	753514	754115	891	5	3	6	7	8	2	5.16667	14	10	11	12	8	1	9.33333	0	1	1	5	0	4	1.83333	16	14	11	11	16	4	12	298	298	0.000967162	0.0754325	0.356322	0.13253	0.223792
3615	ENSSSCG00000023172	NA	chrX	-	3819098	3819328	3838377	3838596	3799646	3799865	3875909	3876019	3615	17	19	29	19	24	25	22.1667	3	0	2	4	9	3	3.5	10	5	33	11	22	16	16.1667	1	4	29	11	6	4	9.16667	298	298	0.000985187	0.0754325	0.863636	0.638158	0.225478
2537	ENSSSCG00000010563	BTRC	chr14	+	112514634	112514724	112554076	112554308	112495834	112495912	112558422	112558609	2537	4	4	15	8	11	4	7.66667	4	9	11	17	14	8	10.5	1	5	5	5	0	7	3.83333	10	22	8	20	10	22	15.3333	238	298	0.00132577	0.0954557	0.477597	0.2384	0.239197
6333	ENSSSCG00000001485	MLIP	chr7	-	26620966	26621095	26633928	26633973	26573829	26573883	26644982	26645027	6333	3	8	4	9	6	7	6.16667	0	2	4	0	0	11	2.83333	3	3	10	7	11	2	6	0	0	0	0	0	0	0	193	277	7.0879e-06	0.00255164	0.757502	1	0.242498
3867	ENSSSCG00000006199	PREX2	chr4	-	66781890	66782005	66790141	66790285	66756581	66756648	66801127	66801230	3867	2	0	5	5	8	2	3.66667	5	2	7	4	9	0	4.5	1	2	1	1	3	5	2.16667	1	0	1	0	0	3	0.833333	292	263	6.53251e-05	0.0128136	0.423263	0.700758	0.277496
3276	ENSSSCG00000001539	PPARD	chr7	+	31254277	31254367	31256929	31257001	31226266	31226350	31281608	31281839	3276	0	2	2	0	0	1	0.833333	3	6	4	8	7	2	5	4	1	0	4	6	1	2.66667	4	2	3	2	7	3	3.5	238	220	3.36354e-05	0.00807251	0.133495	0.413243	0.279747
4778	ENSSSCG00000003854	ECHDC2	chr6	+	159332393	159332461	159332530	159332618	159326149	159326708	159335533	159335620	4778	16	208	177	154	143	157	142.5	149	171	200	192	204	189	184.167	13	10	5	18	146	23	35.8333	148	186	256	155	189	198	188.667	216	236	1.45318e-09	1.4947e-06	0.458112	0.171853	0.286259
843	ENSSSCG00000015410	PHTF2	chr9	-	102229857	102229953	102231070	102231226	102224401	102224527	102236719	102236806	843	4	8	2	5	6	7	5.33333	0	2	0	2	1	0	0.833333	5	7	8	3	4	0	4.5	2	2	5	3	2	4	3	298	244	7.04719e-06	0.00255164	0.83975	0.551205	0.288546
489	ENSSSCG00000038825	NA	chr6	+	56536749	56536949	56554369	56554569	56536467	56536570	56554765	56554932	489	57	18	78	53	70	89	60.8333	33	49	43	69	79	103	62.6667	16	24	15	17	44	21	22.8333	49	103	88	88	100	126	92.3333	298	298	2.73635e-10	3.28363e-07	0.492578	0.198263	0.294314
4161	ENSSSCG00000015113	ABCG4	chr9	+	46342036	46342221	46343943	46344173	46336154	46336395	46344429	46344541	4161	9	7	12	6	5	2	6.83333	1	11	5	11	7	4	6.5	3	1	2	5	7	3	3.5	12	11	15	7	19	14	13	298	298	0.000549773	0.0533268	0.5125	0.212121	0.300379
1902	ENSSSCG00000001659	KLC4	chr7	+	38121214	38121375	38121706	38121791	38120788	38120880	38122504	38122786	1902	0	0	1	5	1	4	1.83333	3	1	1	1	3	5	2.33333	2	0	1	0	0	0	0.5	6	12	3	1	4	4	5	298	233	0.000595294	0.0549502	0.380549	0.0725179	0.308031
6021	ENSSSCG00000002387	GPATCH2L	chr7	+	99348922	99348962	99349020	99349075	99347676	99347744	99351268	99351354	6021	0	4	0	1	11	2	3	16	7	10	16	15	8	12	7	6	5	8	8	9	7.16667	3	2	1	16	13	7	7	188	203	2.19756e-05	0.00568036	0.212565	0.525053	0.312487
7073	ENSSSCG00000026959	NPAT	chr9	-	36587012	36587073	36599445	36599564	36585177	36585250	36620274	36620432	7073	10	14	18	12	9	15	13	2	3	4	3	1	1	2.33333	3	9	2	10	6	3	5.5	2	13	3	2	5	7	5.33333	267	209	2.8298e-05	0.00702571	0.813473	0.446668	0.366805
5788	ENSSSCG00000011795	IGF2BP2	chr13	-	123498899	123498968	123507118	123507247	123497991	123498108	123510128	123510264	5788	7	5	3	5	10	1	5.16667	2	0	0	1	1	1	0.833333	5	5	4	0	5	2	3.5	2	2	10	1	5	0	3.33333	277	217	4.75067e-05	0.0103651	0.829265	0.451322	0.377943
4606	ENSSSCG00000022724	NA	chr8	-	66543491	66543623	66582093	66582225	66538800	66538888	66590980	66591129	4606	311	223	1	105	1	0	106.833	29	138	194	122	125	21	104.833	162	1	0	0	0	0	27.1667	90	143	167	256	273	205	189	280	280	0.000378392	0.0432448	0.504724	0.125675	0.37905
6135	ENSSSCG00000008456	PLEKHH2	chr3	-	96776789	96777751	96780108	96780294	96774585	96774661	96786153	96786235	6135	4	3	3	3	2	8	3.83333	1	2	0	2	1	2	1.33333	0	7	2	3	1	2	2.5	9	3	4	5	6	1	4.66667	298	298	0.000158436	0.0234979	0.741935	0.348837	0.393098
5192	ENSSSCG00000021688	ZDHHC13	chr2	-	40292382	40292505	40296329	40296472	40290385	40290463	40310325	40310388	5192	3	0	3	0	2	2	1.66667	2	8	2	1	2	2	2.83333	0	2	3	1	1	6	2.16667	1	0	0	1	0	2	0.666667	291	271	2.93124e-06	0.00131906	0.353925	0.751654	0.397729
4604	ENSSSCG00000022724	NA	chr8	-	66536888	66537108	66575468	66575688	66534039	66534315	66577378	66577466	4604	186	103	0	85	0	2	62.6667	7	14	3	7	6	5	7	127	0	1	1	0	0	21.5	8	1	8	55	2	56	21.6667	298	298	0.000316482	0.0379778	0.899522	0.498069	0.401452
3384	ENSSSCG00000027444	STAU1	chr17	-	50849729	50849854	50859775	50859850	50846607	50846764	50869005	50869076	3384	2	2	1	1	2	1	1.5	1	0	0	1	0	0	0.333333	1	0	2	0	0	3	1	2	1	1	4	5	2	2.5	223	273	6.85951e-12	1.23471e-08	0.846366	0.328718	0.517648
6936	ENSSSCG00000032552	NA	chr12	+	40075675	40075887	40079695	40079770	40075493	40075512	40130366	40130554	6936	0	0	0	1	2	1	0.666667	4	3	12	0	0	6	4.16667	2	7	1	4	1	2	2.83333	0	0	0	0	5	2	1.16667	298	223	9.28651e-08	5.1433e-05	0.106929	0.645057	0.538128
		DEG
		ABCG4
		ACVR1
		APTX
		ARID1B
		ATP6AP1L
		BPNT1
		BTRC
		C12H17orf100
		CCDC62
		CES1
		CIDEA
		CLN6
		CMTR1
		ECHDC2
		FAM172A
		FAM204A
		FASTKD1
		FCGR2B
		GGACT
		GPATCH2L
		GYS1
		HABP2
		HINFP
		IDO2
		IGF2BP2
		ILDR2
		IMPA2
		KIF7
		KLC4
		LOC100518109
		LOC100518644
		LOC100624891
		LOC100626318
		LOC100626407
		LOC110255287
		LOC110260307
		MAVS
		MEMO1
		MFN2
		MLIP
		NGLY1
		NPAT
		PCNX1
		PHTF2
		PLEKHH2
		PON1
		PPARD
		PPP1R21
		PREX2
		PRKX
		PUDP
		RAD51D
		REXO2
		RFFL
		RNF8
		SHROOM2
		SLC22A18
		ST6GAL1
		STAU1
		STON1
		TIRAP
		UBR1
		USE1
		XAF1
		XYLB
		ZDHHC13

## Sheet: RI
ID	GeneID	geneSymbol	chr	strand	riExonStart_0base	riExonEnd	upstreamES	upstreamEE	downstreamES	downstreamEE	ID	IJC_SAMPLE_1						average	SJC_SAMPLE_1						average	IJC_SAMPLE_2						average	SJC_SAMPLE_2						average	IncFormLen	SkipFormLen	PValue	FDR	IncLevel1	IncLevel2	IncLevelDifference
1616	ENSSSCG00000039424	MCRIP1	chr12	+	1142841	1143134	1142841	1142937	1143015	1143134	1616	21	24	4	23	22	5	16.5	142	81	109	73	71	83	93.1667	9	6	9	4	13	3	7.33333	84	70	66	84	92	117	85.5	226	149	0.000214851	0.00850965	0.104554	0.053521	0.051033
1567	ENSSSCG00000036865	SDS	chr14	+	38509288	38509690	38509288	38509328	38509550	38509690	1567	2	0	11	47	70	60	31.6667	49	170	82	613	411	216	256.833	0	7	5	5	1	1	3.16667	152	241	79	102	205	595	229	298	149	0	0	0.0580685	0.00686664	0.0512018
38	ENSSSCG00000010138	ZDHHC8	chr14	+	51511477	51511780	51511477	51511598	51511670	51511780	38	0	3	0	6	1	6	2.66667	7	18	7	10	23	18	13.8333	0	1	0	0	4	1	1	4	8	14	5	18	11	10	220	149	0.00232193	0.0443969	0.115481	0.0634312	0.0520502
1384	ENSSSCG00000005715	PRRC2B	chr1	+	271419900	271422825	271419900	271420141	271422648	271422825	1384	3	7	7	5	14	13	8.16667	52	39	30	57	43	45	44.3333	1	8	1	0	4	1	2.5	21	41	48	37	41	40	38	298	149	4.09349e-05	0.0026704	0.0843373	0.0318471	0.0524902
1389	ENSSSCG00000011506	UBA3	chr13	-	50485935	50486290	50485935	50486049	50486187	50486290	1389	0	7	0	6	6	13	5.33333	34	53	44	36	34	37	39.6667	1	3	0	0	1	1	1	42	40	46	40	48	31	41.1667	286	149	5.48206e-07	0.000101327	0.0654621	0.0124972	0.0529649
1460	ENSSSCG00000004205	ARHGAP18	chr1	+	33694826	33696120	33694826	33695033	33695979	33696120	1460	2	1	2	2	2	4	2.16667	23	13	6	16	9	16	13.8333	0	3	0	0	0	1	0.666667	6	10	31	28	7	21	17.1667	298	149	0.00375584	0.0621676	0.0726257	0.0190476	0.0535781
1724	ENSSSCG00000033146	CD163	chr5	+	63328681	63330262	63328681	63328789	63330166	63330262	1724	14	45	83	64	54	28	48	127	214	208	205	270	207	205.167	34	77	20	6	32	20	31.5	272	449	238	251	359	214	297.167	298	149	3.18643e-11	1.76687e-08	0.104727	0.0503329	0.0543944
687	ENSSSCG00000009007	TMEM131L	chr8	-	75468959	75470870	75468959	75469048	75470758	75470870	687	7	21	12	5	11	2	9.66667	41	57	37	33	43	20	38.5	1	3	12	0	2	2	3.33333	44	28	23	23	40	57	35.8333	298	149	0.000110447	0.00560782	0.111538	0.0444444	0.067094
749	ENSSSCG00000035939	ZNF512B	chr17	-	62802613	62803047	62802613	62802738	62802900	62803047	749	7	14	6	5	12	4	8	14	32	38	38	29	29	30	1	0	9	1	4	4	3.16667	32	20	30	21	40	36	29.8333	298	149	0.000338204	0.012099	0.117647	0.0503979	0.0672492
1815	ENSSSCG00000010128	NA	chr14	+	51259251	51259568	51259251	51259348	51259432	51259568	1815	1	0	0	0	0	5	1	23	11	11	8	23	13	14.8333	4	8	0	2	0	1	2.5	12	21	13	16	8	8	13	232	149	0.00271247	0.0477481	0.0415003	0.109931	0.0684303
409	ENSSSCG00000039061	EIF2AK4	chr1	-	131247946	131248750	131247946	131248214	131248681	131248750	409	6	2	4	2	11	6	5.16667	19	18	18	32	20	21	21.3333	1	1	3	0	3	1	1.5	13	18	21	25	17	16	18.3333	298	149	0.000192419	0.00846515	0.108014	0.0393013	0.0687126
1655	ENSSSCG00000033636	AFMID	chr12	-	3760175	3762403	3760175	3761259	3761925	3762403	1655	95	156	240	181	254	463	231.5	14	14	9	24	16	15	15.3333	161	272	168	293	265	253	235.333	18	37	23	18	26	41	27.1667	298	149	0.00244259	0.0444072	0.883026	0.812428	0.070598
1592	ENSSSCG00000032235	NA	chr17	+	62387803	62389280	62387803	62387836	62389223	62389280	1592	40	58	69	51	59	60	56.1667	78	88	60	84	91	88	81.5	51	69	36	18	37	42	42.1667	119	112	69	106	95	55	92.6667	298	149	0.00353637	0.0594217	0.256274	0.185348	0.0709258
1896	ENSSSCG00000011946	ALCAM	chr13	-	153819147	153821186	153819147	153819186	153821053	153821186	1896	20	16	32	24	24	27	23.8333	58	53	63	63	82	67	64.3333	12	19	15	12	8	16	13.6667	80	91	56	72	85	56	73.3333	298	149	1.79548e-05	0.00199119	0.156284	0.0852391	0.0710451
484	ENSSSCG00000036880	NA	chr3	+	132427387	132428257	132427387	132427473	132427579	132428257	484	38	42	22	54	23	49	38	0	0	1	0	1	0	0.333333	21	40	31	32	42	38	34	3	9	0	0	0	0	2	254	149	0.00558528	0.081501	0.985267	0.908863	0.0764042
1920	ENSSSCG00000005901	GPT	chr4	-	303713	303994	303713	303843	303918	303994	1920	9	13	13	20	13	23	15.1667	54	47	55	60	28	52	49.3333	7	7	5	3	9	10	6.83333	45	38	34	43	55	54	44.8333	223	149	0.000437232	0.0146938	0.17041	0.0924262	0.0779837
2033	ENSSSCG00000012792	RENBP	chrX	-	124663190	124666561	124663190	124663475	124666429	124666561	2033	15	18	16	13	18	27	17.8333	1	0	0	0	0	3	0.666667	18	31	18	5	35	28	22.5	3	4	3	0	1	1	2	298	149	0.00113576	0.0270184	0.930435	0.849057	0.0813782
1570	ENSSSCG00000016981	CPEB4	chr16	-	50437614	50439327	50437614	50437796	50439212	50439327	1570	4	13	11	5	13	18	10.6667	29	31	43	17	38	20	29.6667	5	4	4	2	8	7	5	19	29	40	34	60	52	39	298	149	3.20127e-05	0.00236681	0.152381	0.060241	0.09214
588	ENSSSCG00000020809	B3GAT3	chr2	+	9120485	9121220	9120485	9120722	9121045	9121220	588	23	27	55	33	51	39	38	0	4	3	0	2	3	2	29	35	19	10	30	40	27.1667	0	0	0	0	0	0	0	298	149	0.00128524	0.0285066	0.904762	1	0.0952381
2022	ENSSSCG00000015106	HYOU1	chr9	-	46266500	46266821	46266500	46266557	46266773	46266821	2022	88	79	114	102	145	38	94.3333	95	96	85	68	80	58	80.3333	129	342	80	32	58	59	116.667	179	375	107	89	94	81	154.167	298	149	0.00112308	0.0270184	0.369935	0.27451	0.0954248
1969	ENSSSCG00000009644	ADAM28	chr14	+	8431093	8433350	8431093	8431172	8433241	8433350	1969	2	5	0	1	0	1	1.5	13	14	14	5	7	4	9.5	1	8	1	3	3	3	3.16667	7	9	17	7	3	3	7.66667	298	149	0.00477933	0.0716254	0.0731707	0.171171	0.0980004
1780	ENSSSCG00000013457	DOT1L	chr2	+	76396093	76398243	76396093	76397005	76397627	76398243	1780	8	13	12	27	21	8	14.8333	2	0	7	1	1	2	2.16667	18	9	6	5	18	29	14.1667	3	0	0	1	2	0	1	298	149	0.00239678	0.0444072	0.773913	0.876289	0.102376
2170	ENSSSCG00000011453	ITIH4	chr13	-	34933261	34933890	34933261	34933348	34933836	34933890	2170	562	1144	1696	944	1851	1862	1343.17	1280	1789	1519	1455	2206	1958	1701.17	943	5832	1148	1438	1508	2300	2194.83	1335	3372	1194	1428	1590	1405	1720.67	298	149	0.00104459	0.0269408	0.28304	0.38942	0.106379
703	ENSSSCG00000024810	PRAM1	chr2	+	70812365	70812511	70812365	70812399	70812476	70812511	703	2	7	1	0	8	3	3.5	13	19	18	36	36	28	25	11	9	6	6	7	9	8	34	20	18	20	32	6	21.6667	225	149	0.000589599	0.0186819	0.084845	0.196473	0.111628
385	ENSSSCG00000013598	KANK3	chr2	+	70943041	70945190	70943041	70943103	70943906	70945190	385	9	9	7	5	4	6	6.66667	8	20	17	12	7	13	12.8333	2	2	5	3	6	0	3	9	7	11	14	24	23	14.6667	298	149	0.00151223	0.0328835	0.206186	0.0927835	0.113402
531	ENSSSCG00000024655	PHB2	chr5	+	63755427	63755970	63755427	63755504	63755964	63755970	531	358	24	109	90	161	116	143	77	722	629	535	363	661	497.833	119	64	298	363	90	342	212.667	704	460	15	0	730	0	318.167	298	149	7.93443e-05	0.0046312	0.125585	0.250491	0.124905
1458	ENSSSCG00000000110	PLA2G6	chr5	+	9723856	9724244	9723856	9723891	9723990	9724244	1458	18	15	11	9	8	5	11	1	7	1	2	0	0	1.83333	5	4	3	4	15	3	5.66667	0	0	0	0	0	2	0.333333	247	149	0.000978923	0.0264787	0.783523	0.911151	0.127628
353	ENSSSCG00000012993	SLC25A45	chr2	+	6852706	6853259	6852706	6852750	6853187	6853259	353	2	1	4	0	0	1	1.33333	27	5	13	18	3	19	14.1667	2	2	2	3	11	3	3.83333	1	7	11	12	18	5	9	298	149	9.06631e-05	0.00502727	0.0449438	0.175573	0.130629
785	ENSSSCG00000003830	MYSM1	chr6	+	153791479	153795535	153791479	153791657	153793984	153795535	785	25	63	37	17	35	20	32.8333	3	14	5	1	6	3	5.33333	37	39	32	25	51	37	36.8333	0	3	1	3	2	5	2.33333	298	149	0.00208038	0.0427248	0.754789	0.88755	0.132761
526	ENSSSCG00000032947	SRRM1	chr6	+	82312991	82314999	82312991	82313121	82314828	82314999	526	8	9	21	11	14	10	12.1667	0	0	1	8	3	1	2.16667	9	16	13	10	15	19	13.6667	0	2	0	0	0	4	1	298	149	0.00264195	0.0472568	0.737374	0.87234	0.134967
1489	ENSSSCG00000030045	PRMT5	chr7	+	76120872	76122174	76120872	76121048	76122131	76122174	1489	11	38	18	26	32	19	24	1	3	0	0	2	1	1.16667	25	53	14	8	33	27	26.6667	1	0	5	2	9	7	4	298	149	0.000265213	0.0101421	0.911392	0.769231	0.142162
1368	ENSSSCG00000001002	PRPF4B	chr7	+	2406791	2408695	2406791	2406945	2408571	2408695	1368	7	20	31	15	12	7	15.3333	0	2	0	0	0	0	0.333333	20	12	15	7	18	8	13.3333	0	6	0	0	1	4	1.83333	298	149	0.000651222	0.0195191	0.958333	0.784314	0.17402
1516	ENSSSCG00000016263	NA	chr15	+	131375886	131377037	131375886	131376007	131376285	131377037	1516	0	2	0	6	0	0	1.33333	3	0	5	11	4	10	5.5	2	3	0	1	5	9	3.33333	1	3	2	1	9	6	3.66667	298	149	0.000475658	0.0155148	0.108108	0.3125	0.204392
1118	ENSSSCG00000021363	CHD3	chr12	+	53159726	53161162	53159726	53159968	53160998	53161162	1118	7	11	16	15	19	10	13	5	7	4	1	7	6	5	7	14	6	2	12	7	8	0	0	0	0	4	3	1.16667	298	149	0.000865885	0.0246222	0.565217	0.774194	0.208976
713	ENSSSCG00000012510	ARMCX2	chrX	-	83217145	83218177	83217145	83217209	83218105	83218177	713	3	7	12	10	4	7	7.16667	3	0	1	3	3	0	1.66667	2	6	10	9	3	5	5.83333	0	0	1	0	1	0	0.333333	298	149	0.000111246	0.00560782	0.68254	0.897436	0.214896
168	ENSSSCG00000016214	STK16	chr15	+	121287018	121287864	121287018	121287139	121287743	121287864	168	8	15	18	17	18	9	14.1667	4	3	0	4	1	5	2.83333	9	13	16	13	21	16	14.6667	2	0	0	0	0	0	0.333333	298	149	1.59459e-08	3.53681e-06	0.714286	0.956522	0.242236
1265	ENSSSCG00000011743	MECOM	chr13	-	107754481	107758311	107754481	107754792	107758127	107758311	1265	1	1	0	0	3	0	0.833333	14	9	4	8	6	13	9	2	1	5	0	1	4	2.16667	5	2	2	6	0	0	2.5	298	149	0.000848558	0.0246222	0.0442478	0.302326	0.258078
1586	ENSSSCG00000011353	PFKFB4	chr13	-	31212555	31216525	31212555	31214718	31216460	31216525	1586	6	5	2	2	4	4	3.83333	2	3	2	1	1	0	1.5	1	2	0	2	3	1	1.5	3	2	2	1	5	1	2.33333	298	149	0.00163632	0.0348976	0.560976	0.243243	0.317732
872	ENSSSCG00000011417	DCAF1	chr13	-	33674788	33676617	33674788	33674847	33676364	33676617	872	12	9	3	8	10	11	8.83333	1	0	0	1	1	0	0.5	10	7	3	6	9	12	7.83333	2	6	3	4	2	11	4.66667	298	149	7.91173e-11	2.9247e-08	0.898305	0.456311	0.441994
1154	ENSSSCG00000011263	TTC21A	chr13	+	23829971	23830332	23829971	23830039	23830135	23830332	1154	0	0	0	0	0	0	0	5	3	4	1	3	4	3.33333	4	0	1	6	0	0	1.83333	2	2	1	0	1	2	1.33333	244	149	0.00414712	0.065016	0	0.456419	0.456419
		DEG
		ADAM28
		AFMID
		ALCAM
		ARFGAP1
		ARHGAP18
		ARMCX2
		B3GAT3
		CD163
		CHD3
		CPEB4
		DCAF1
		DOT1L
		EIF2AK4
		GPT
		HYOU1
		ITIH4
		KANK3
		LOC100517129
		MCRIP1
		MECOM
		MYSM1
		PFKFB4
		PHB2
		PLA2G6
		PPP1R16A
		PRAM1
		PRMT5
		PRPF4B
		PRRC2B
		RENBP
		SDS
		SEPTIN5
		SLC25A45
		SRRM1
		STK16
		TMEM131L
		TMEM18
		TTC21A
		UBA3
		UCKL1
		ZDHHC8
		ZNF414
		ZNF512B

## Sheet: SE
ID	GeneID	geneSymbol	chr	strand	exonStart_0base	exonEnd	upstreamES	upstreamEE	downstreamES	downstreamEE	ID	IJC_SAMPLE_1						average	SJC_SAMPLE_1						average	IJC_SAMPLE_2						average	SJC_SAMPLE_2						average	IncFormLen	SkipFormLen	PValue	FDR	IncLevel1	IncLevel2	IncLevelDifference
12232	ENSSSCG00000010853	EPHX1	chr10	+	13753458	13753550	13751871	13752021	13757492	13757680	12232	667	564	524	646	530	409	556.667	118	83	127	83	115	83	101.5	662	318	547	430	433	587	496.167	105	38	81	52	59	61	66	240	149	0.000529497	0.0577055	0.77298	0.823547	0.0505668
40108	ENSSSCG00000015328	SGCE	chr9	-	74457438	74457546	74447202	74447325	74473704	74473898	40108	0	0	3	6	0	0	1.5	64	27	24	49	21	23	34.6667	10	0	1	6	2	2	3.5	16	17	22	37	27	30	24.8333	256	149	0.00115797	0.0963315	0.0245654	0.0758123	0.0512469
36577	ENSSSCG00000002819	ARL2BP	chr6	+	19210548	19210655	19208371	19208433	19212359	19212445	36577	151	100	120	53	76	45	90.8333	9	1	0	0	6	7	3.83333	102	116	117	44	73	89	90.1667	1	0	1	1	1	1	0.833333	255	149	2.21891e-05	0.00560276	0.93264	0.984429	0.0517888
22674	ENSSSCG00000040709	CACFD1	chr1	+	273045861	273046041	273045619	273045749	273046738	273046921	22674	79	157	96	101	109	129	111.833	11	7	6	0	0	1	4.16667	86	120	76	82	104	104	95.3333	0	0	2	1	2	0	0.833333	298	149	1.4122e-05	0.00392514	0.930652	0.982818	0.052166
26496	ENSSSCG00000000985	EXOC2	chr7	-	246132	246213	243052	243119	250687	250749	26496	39	38	48	56	58	41	46.6667	1	10	0	0	3	3	2.83333	32	43	40	32	41	37	37.5	0	4	0	1	0	0	0.833333	229	149	0.000218417	0.0303974	0.914652	0.966974	0.0523228
18427	ENSSSCG00000003586	EPB41	chr6	+	86013725	86013854	85987423	85987600	86021075	86021177	18427	76	121	62	100	145	155	109.833	2	2	0	1	4	1	1.66667	70	95	107	90	98	96	92.6667	1	1	6	8	5	5	4.33333	277	149	0.000256502	0.0342139	0.972564	0.920019	0.052545
1939	ENSSSCG00000004929	PARP16	chr1	-	163303022	163303160	163300047	163300254	163319224	163320022	1939	73	41	64	60	62	45	57.5	5	0	0	2	3	6	2.66667	38	75	45	71	48	48	54.1667	0	0	5	0	0	0	0.833333	286	149	0.000887343	0.0805461	0.918258	0.971317	0.0530588
12533	ENSSSCG00000001045	ELOVL2	chr7	-	7710401	7710470	7689202	7689266	7732183	7732299	12533	10	6	2	4	2	1	4.16667	150	66	46	70	68	78	79.6667	0	27	10	9	3	5	9	43	82	77	73	52	55	63.6667	217	149	9.38054e-05	0.0167028	0.034667	0.0884759	0.053809
31146	ENSSSCG00000008232	RNF181	chr3	-	59173060	59173170	59172800	59172875	59173353	59173484	31146	334	331	316	320	228	265	299	9	14	19	8	10	8	11.3333	368	207	270	294	217	195	258.5	49	22	9	15	0	22	19.5	258	149	0.000543873	0.0587367	0.93841	0.884471	0.0539387
982	ENSSSCG00000011497	MAGI1	chr13	-	46930900	46930984	46927204	46927296	46935433	46935650	982	2	4	6	3	5	0	3.33333	27	12	12	28	38	38	25.8333	3	0	3	0	0	1	1.16667	17	21	54	24	51	28	32.5	232	149	0.000211769	0.0300118	0.076528	0.0225353	0.0539927
12476	ENSSSCG00000035581	SUGCT	chr18	-	54040618	54040690	54029578	54029676	54149861	54149957	12476	91	65	82	83	54	81	76	8	5	4	5	2	3	4.5	61	54	71	73	95	82	72.6667	2	1	1	4	0	0	1.33333	220	149	7.02486e-05	0.0137637	0.919604	0.973623	0.054019
19965	ENSSSCG00000003857	ZYG11B	chr6	-	159454997	159455163	159448246	159449001	159480374	159480548	19965	132	158	95	215	158	179	156.167	0	1	1	5	0	0	1.16667	43	71	114	261	91	124	117.333	10	0	4	6	6	0	4.33333	298	149	4.559e-06	0.00165114	0.985279	0.931217	0.0540617
19227	ENSSSCG00000027444	STAU1	chr17	-	50859775	50859850	50844170	50844309	50869005	50869067	19227	52	55	52	54	54	31	49.6667	0	5	2	3	2	2	2.33333	28	46	55	26	51	58	44	0	1	0	1	0	0	0.333333	223	149	0.00118446	0.0976291	0.934307	0.988789	0.054482
27276	ENSSSCG00000004592	SLTM	chr1	+	113085721	113085823	113085439	113085455	113086424	113086512	27276	2	6	2	2	1	2	2.5	17	24	14	23	12	26	19.3333	0	0	1	1	1	0	0.5	22	14	18	17	11	22	17.3333	250	149	0.000549259	0.0589631	0.0715543	0.0169017	0.0546526
3261	ENSSSCG00000000003	TTC38	chr5	-	3265436	3265608	3263945	3264119	3267002	3267084	3261	250	285	276	285	370	398	310.667	9	4	39	3	2	1	9.66667	222	235	256	447	406	343	318.167	24	0	37	9	13	39	20.3333	298	149	0.000343007	0.0424087	0.941414	0.88667	0.0547444
7314	ENSSSCG00000015901	GRB14	chr15	-	71137080	71137478	71130211	71130292	71141990	71142128	7314	88	175	156	124	110	86	123.167	0	6	1	0	1	5	2.16667	104	54	95	90	106	119	94.6667	1	4	4	12	5	2	4.66667	298	149	0.000588443	0.0616918	0.966013	0.910256	0.0557567
39487	ENSSSCG00000032552	NA	chr12	+	40079695	40079770	40075335	40075512	40130366	40130554	39487	4	3	12	0	0	6	4.16667	36	29	27	11	35	32	28.3333	0	0	0	0	5	2	1.16667	18	19	24	18	31	25	22.5	223	149	0.000215831	0.030229	0.089468	0.0334853	0.0559827
26070	ENSSSCG00000025770	ST6GAL1	chr13	+	124791715	124791825	124784930	124784993	124798431	124799089	26070	298	452	508	522	374	361	419.167	42	34	20	38	31	32	32.8333	306	491	535	460	513	546	475.167	11	26	15	29	29	1	18.5	258	149	1.16537e-07	0.000112931	0.880567	0.936842	0.0562753
19780	ENSSSCG00000013650	NA	chr2	-	69128975	69129018	69125377	69125465	69129222	69129277	19780	29	40	39	27	23	19	29.5	8	0	1	3	3	0	2.5	28	22	19	12	32	35	24.6667	0	0	0	1	4	0	0.833333	191	149	0.000209669	0.029951	0.902011	0.958491	0.0564798
7312	ENSSSCG00000015901	GRB14	chr15	-	71124711	71124931	71124547	71124620	71130211	71130292	7312	42	86	89	63	57	44	63.5	1	4	4	5	0	0	2.33333	66	24	60	77	53	62	57	0	1	0	0	1	0	0.333333	298	149	0.000957661	0.0841592	0.93154	0.988439	0.056899
24293	ENSSSCG00000001819	MAN2A2	chr7	+	53514149	53514224	53513688	53513822	53516045	53516240	24293	6	5	1	6	2	3	3.83333	68	51	49	55	70	66	59.8333	7	6	2	2	19	7	7.16667	43	32	55	38	41	55	44	223	149	0.00065146	0.0652461	0.0410498	0.0981479	0.0570982
11925	ENSSSCG00000024864	ATXN10	chr5	-	3739280	3739361	3729400	3729566	3750905	3751062	11925	127	104	121	113	87	102	109	6	2	1	6	0	4	3.16667	96	64	73	126	82	84	87.5	10	6	10	1	3	8	6.33333	229	149	0.000531438	0.0577415	0.957258	0.899893	0.0573651
37104	ENSSSCG00000025106	THNSL2	chr3	-	57814154	57814349	57809217	57809446	57818630	57818857	37104	105	94	77	87	80	64	84.5	0	0	1	4	1	4	1.66667	87	35	101	63	95	119	83.3333	2	4	4	3	0	14	4.5	298	149	0.000745623	0.070914	0.962049	0.902527	0.0595223
8753	ENSSSCG00000017406	STAT5B	chr12	+	20548409	20548566	20545145	20545283	20550606	20550696	8753	63	81	80	98	88	75	80.8333	10	4	3	5	1	2	4.16667	77	47	97	99	88	114	87	0	1	3	3	2	0	1.5	298	149	0.000428306	0.0496987	0.906542	0.966667	0.0601246
6805	ENSSSCG00000011214	NGLY1	chr13	-	12644303	12644405	12639966	12640189	12647152	12647318	6805	1	8	0	11	0	4	4	29	28	25	28	40	38	31.3333	0	0	1	0	1	1	0.5	35	23	32	37	20	25	28.6667	250	149	3.3446e-06	0.00133245	0.0707055	0.0102884	0.0604171
4467	ENSSSCG00000031304	TCAIM	chr13	+	27691985	27692083	27688724	27688847	27692365	27692457	4467	21	37	27	26	74	50	39.1667	0	0	0	0	2	1	0.5	34	51	47	79	35	33	46.5	1	1	6	2	1	4	2.5	246	149	0.000277124	0.0362638	0.979358	0.918473	0.0608855
17481	ENSSSCG00000021761	UBAP1	chr10	-	32569927	32570851	32555040	32555223	32576446	32576571	17481	87	66	87	80	97	105	87	2	0	4	3	1	10	3.33333	60	65	103	125	109	117	96.5	0	2	0	1	0	0	0.5	298	149	1.14698e-05	0.00341035	0.928826	0.989744	0.060918
8762	ENSSSCG00000017712	AP2B1	chr12	-	39849979	39850021	39848975	39849122	39860277	39860470	8762	118	94	81	102	110	122	104.5	16	9	6	14	11	5	10.1667	87	97	88	99	101	117	98.1667	3	5	2	9	4	1	4	190	149	8.05287e-05	0.0151966	0.889633	0.950607	0.0609744
42079	ENSSSCG00000003289	ISOC2	chr6	-	59604743	59604953	59604356	59604427	59605115	59605253	42079	261	239	293	336	303	289	286.833	12	2	8	1	5	4	5.33333	305	327	277	359	265	214	291.167	27	18	15	15	13	6	15.6667	298	149	3.06407e-08	4.39449e-05	0.964146	0.902842	0.0613033
14509	ENSSSCG00000035739	SLC26A1	chr8	-	342046	342399	338742	339360	343427	343464	14509	10	5	3	10	12	10	8.33333	34	40	77	45	38	55	48.1667	0	4	1	1	2	3	1.83333	18	18	111	66	47	43	50.5	298	149	9.06688e-09	1.71102e-05	0.0796178	0.0178282	0.0617896
37102	ENSSSCG00000025106	THNSL2	chr3	-	57813372	57813525	57809217	57809446	57818630	57818865	37102	101	95	100	126	80	104	101	0	0	1	4	1	4	1.66667	86	50	68	100	91	127	87	2	4	4	3	0	14	4.5	298	149	0.000256688	0.0342139	0.968051	0.90625	0.0618011
31615	ENSSSCG00000012459	APOOL	chrX	+	68347575	68347693	68337984	68338076	68354434	68354597	31615	52	69	69	60	62	52	60.6667	6	0	1	0	0	0	1.16667	81	38	51	67	55	46	56.3333	1	8	4	2	0	5	3.33333	266	149	0.000153136	0.024082	0.966808	0.904457	0.0623506
30286	ENSSSCG00000039873	DCXR	chr12	+	979301	979401	978339	978437	979642	979760	30286	2	5	1	3	3	1	2.5	1	0	1	4	2	1	1.5	3	3	1	3	3	2	2.5	0	0	0	0	0	7	1.16667	248	149	0.00114396	0.0953879	0.500336	0.562831	0.0624947
4821	ENSSSCG00000038042	MRPS18C	chr8	-	135023253	135023337	135021005	135021063	135025169	135025222	4821	134	128	174	135	151	174	149.333	29	10	9	10	4	27	14.8333	162	166	175	149	182	182	169.333	10	5	7	0	17	11	8.33333	232	149	0.00091189	0.0817277	0.866054	0.928827	0.0627731
11122	ENSSSCG00000010258	AIFM2	chr14	-	73064382	73064475	73061717	73061826	73066888	73067004	11122	36	46	36	47	53	38	42.6667	0	7	6	3	0	3	3.16667	56	42	61	36	48	46	48.1667	0	4	0	3	0	1	1.33333	241	149	0.00117956	0.0974493	0.892821	0.957145	0.0643239
23902	ENSSSCG00000024158	ANO1	chr2	-	3227726	3227804	3226734	3226809	3230244	3230316	23902	15	7	10	10	18	2	10.3333	131	149	121	149	106	113	128.167	7	5	37	7	26	13	15.8333	82	74	114	59	90	63	80.3333	226	149	6.17691e-06	0.00208937	0.050472	0.115	0.0645279
1092	ENSSSCG00000035629	CA5A	chr6	+	1522508	1522571	1522263	1522359	1528224	1529327	1092	109	120	123	117	146	114	121.5	1	2	9	0	10	4	4.33333	117	69	117	132	52	82	94.8333	6	5	24	7	2	7	8.5	211	149	0.000226732	0.0311475	0.951922	0.887369	0.0645534
19478	ENSSSCG00000023880	RRP8	chr9	+	3154194	3154561	3152208	3152392	3155031	3155491	19478	75	54	89	46	45	44	58.8333	2	7	8	0	6	0	3.83333	54	42	42	66	50	52	51	1	1	0	0	0	6	1.33333	298	149	0.0011262	0.0950116	0.884712	0.950311	0.0655988
33967	ENSSSCG00000002436	TTC7B	chr7	-	112325097	112325148	112315751	112315892	112332300	112332398	33967	0	0	2	3	0	1	1	16	14	24	22	20	14	18.3333	2	5	1	4	1	4	2.83333	24	18	20	13	12	21	18	199	149	0.000794794	0.0746004	0.0392381	0.105432	0.0661938
3730	ENSSSCG00000030118	SAP30	chr14	-	16679636	16679762	16678664	16678763	16681305	16681928	3730	64	80	73	33	62	60	62	6	4	1	1	5	1	3	56	57	49	53	83	54	58.6667	0	1	0	1	0	1	0.5	274	149	2.44178e-05	0.00591554	0.91829	0.984569	0.0662789
40314	ENSSSCG00000007668	GIGYF1	chr3	-	8589166	8589283	8588910	8589011	8589368	8589469	40314	25	30	37	18	33	33	29.3333	8	4	0	1	0	3	2.66667	27	15	21	15	28	30	22.6667	0	2	1	0	0	3	1	265	149	0.0011301	0.0951166	0.860819	0.927244	0.0664251
2226	ENSSSCG00000005241	NA	chr1	+	221567984	221568050	221567820	221567889	221570173	221570303	2226	36	33	37	26	45	22	33.1667	4	3	4	0	3	2	2.66667	28	34	52	39	39	33	37.5	0	2	1	0	0	3	1	214	149	0.000663105	0.0660434	0.896478	0.963113	0.0666353
36196	ENSSSCG00000028995	TLE2	chr2	+	75528284	75528445	75527320	75527459	75529760	75529837	36196	50	73	90	48	75	73	68.1667	2	1	9	3	1	6	3.66667	51	79	46	20	64	58	53	0	0	0	2	3	0	0.833333	298	149	4.23997e-05	0.00910324	0.90287	0.969512	0.0666424
4094	ENSSSCG00000013083	CPSF7	chr2	+	10096826	10096892	10096475	10096694	10097535	10097639	4094	1	7	6	0	2	4	3.33333	44	43	40	37	52	50	44.3333	3	11	8	9	9	10	8.33333	28	36	46	42	58	54	44	214	149	0.000166386	0.0250663	0.0497463	0.116505	0.0667583
26006	ENSSSCG00000011332	SETD2	chr13	-	29921241	29921425	29915944	29916530	29925321	29925370	26006	79	80	79	72	73	63	74.3333	0	1	2	2	1	2	1.33333	41	47	45	54	104	116	67.8333	3	0	7	0	6	7	3.83333	298	149	0.000463006	0.0525567	0.965368	0.898455	0.0669132
24909	ENSSSCG00000035757	SSBP2	chr2	-	90040766	90040856	90017087	90017147	90151612	90151697	24909	63	29	33	48	37	47	42.8333	4	0	6	6	0	0	2.66667	16	29	36	57	25	38	33.5	0	0	0	3	0	0	0.5	238	149	8.51846e-05	0.0155137	0.909551	0.976715	0.0671638
41605	ENSSSCG00000032477	NRAS	chr4	+	105848935	105849114	105846503	105846631	105851538	105851698	41605	144	129	106	129	100	105	118.833	2	6	10	2	0	5	4.16667	122	109	145	110	131	115	122	8	12	6	5	13	12	9.33333	298	149	0.000665806	0.0661287	0.934469	0.867299	0.0671706
24502	ENSSSCG00000038873	SLMAP	chr13	+	39700742	39700865	39691426	39691486	39701920	39701995	24502	47	33	31	30	56	22	36.5	1	7	1	0	4	2	2.5	26	39	35	32	31	38	33.5	2	0	0	2	1	0	0.833333	271	149	0.000936592	0.0831226	0.889225	0.956715	0.0674898
11342	ENSSSCG00000007031	POLB	chr17	+	11359400	11359686	11356692	11356750	11360918	11360985	11342	66	88	57	88	84	82	77.5	68	123	176	99	111	131	118	78	107	55	78	49	60	71.1667	127	212	111	189	163	174	162.667	298	149	0.000493375	0.0544307	0.247209	0.179487	0.0677218
29724	ENSSSCG00000015290	CDK18	chr9	+	66199072	66199115	66198839	66198945	66199754	66199845	29724	53	56	63	55	65	101	65.5	0	0	1	2	0	0	0.5	43	22	38	40	55	31	38.1667	1	11	0	2	0	1	2.5	191	149	0.000894735	0.0810036	0.990309	0.922538	0.0677712
42185	ENSSSCG00000036350	NA	chr18	+	46213424	46214774	46213183	46213267	46215319	46215858	42185	737	577	703	633	687	599	656	44	57	60	53	41	69	54	685	648	560	605	677	649	637.333	94	93	85	125	61	49	84.5	298	149	2.54484e-05	0.00608302	0.858639	0.790409	0.0682295
38749	ENSSSCG00000011077	MSRB2	chr10	-	51896628	51896705	51890439	51890587	51902579	51902680	38749	74	65	120	52	125	129	94.1667	15	2	5	8	18	6	9	88	42	84	94	116	93	86.1667	6	6	2	7	0	0	3.5	225	149	0.000735668	0.0707168	0.873878	0.942207	0.0683299
24814	ENSSSCG00000000971	HDAC10	chr5	+	442471	442578	442107	442167	442650	442718	24814	45	73	43	30	77	78	57.6667	3	7	7	0	0	7	4	56	40	71	36	58	46	51.1667	1	2	0	2	0	2	1.16667	255	149	0.000135656	0.0222098	0.893886	0.962443	0.0685569
16335	ENSSSCG00000036310	RFXANK	chr2	-	58679285	58679352	58678818	58678899	58679725	58679851	16335	135	137	111	115	100	115	118.833	2	11	13	6	16	15	10.5	155	98	96	118	159	94	120	0	2	7	1	5	8	3.83333	215	149	1.15089e-05	0.00341035	0.88692	0.955937	0.0690172
23975	ENSSSCG00000025007	NFU1	chr3	+	72990155	72990291	72986137	72986238	73006520	73006581	23975	117	102	111	95	77	64	94.3333	0	1	2	1	0	0	0.666667	97	56	91	93	67	62	77.6667	7	0	5	2	0	8	3.66667	284	149	1.80414e-06	0.000937501	0.986709	0.917444	0.0692647
20903	ENSSSCG00000008443	EPAS1	chr3	-	94169799	94169973	94166549	94168045	94170199	94170317	20903	576	627	693	767	1090	793	757.667	16	9	13	1	8	7	9	547	592	718	523	395	555	555	51	21	27	22	24	25	28.3333	298	149	0	0	0.976794	0.907357	0.0694372
6733	ENSSSCG00000015720	BIN1	chr15	+	25376708	25376780	25370424	25370572	25376992	25377103	6733	48	60	27	37	29	45	41	3	1	0	5	2	6	2.83333	46	30	59	44	39	34	42	0	0	0	3	1	0	0.666667	220	149	6.36857e-05	0.0125464	0.907412	0.9771	0.069688
42682	ENSSSCG00000031532	GBGT1	chr1	-	272834386	272834452	272831779	272831830	272835009	272835200	42682	25	35	28	28	38	30	30.6667	3	0	2	0	0	2	1.16667	47	28	19	33	42	28	32.8333	1	2	4	9	0	3	3.16667	214	149	0.000826301	0.0769263	0.948191	0.878333	0.0698585
16106	ENSSSCG00000013426	PWWP3A	chr2	-	77109115	77109201	77107548	77107619	77109772	77109800	16106	25	21	19	22	23	36	24.3333	1	1	0	10	2	0	2.33333	6	24	16	15	36	25	20.3333	0	2	0	3	0	0	0.833333	234	149	0.000324515	0.0409701	0.869117	0.939529	0.0704116
27552	ENSSSCG00000003854	ECHDC2	chr6	+	159332530	159332618	159326149	159326708	159335533	159335620	27552	149	171	200	192	204	189	184.167	0	18	15	7	23	29	15.3333	148	186	256	155	189	198	188.667	0	7	1	8	18	0	5.66667	236	149	2.49294e-06	0.00110351	0.883492	0.954588	0.0710952
38445	ENSSSCG00000008792	N4BP2	chr8	+	31231828	31232168	31216941	31217041	31236051	31237174	38445	9	7	5	9	6	11	7.83333	0	0	0	1	4	0	0.833333	5	12	14	8	14	14	11.1667	0	1	5	0	4	1	1.83333	298	149	0.000547494	0.0589501	0.824561	0.752809	0.0717524
31954	ENSSSCG00000015874	ACVR1	chr15	-	64854674	64854771	64834466	64834650	64891500	64891544	31954	0	0	1	0	0	0	0.166667	4	8	7	6	10	15	8.33333	0	2	3	0	8	4	2.83333	7	5	11	16	28	46	18.8333	245	149	5.84478e-05	0.0116425	0.0120171	0.0838242	0.0718071
5601	ENSSSCG00000004701	CATSPER2	chr1	+	127814796	127814892	127814447	127814596	127815086	127815233	5601	53	84	134	100	91	108	95	0	5	3	5	6	7	4.33333	91	86	69	72	90	58	77.6667	6	13	6	6	13	3	7.83333	244	149	0.00106992	0.0915693	0.930495	0.858248	0.0722467
245	ENSSSCG00000002910	ALKBH6	chr6	-	45388936	45389005	45387393	45387454	45389325	45389408	245	79	86	114	77	60	76	82	2	0	6	2	1	1	2	68	63	60	77	71	75	69	6	13	2	5	6	2	5.66667	217	149	3.29475e-05	0.00733746	0.965697	0.893172	0.0725256
2626	ENSSSCG00000010160	TARBP1	chr14	+	56677213	56677283	56675692	56675790	56679991	56680140	2626	16	17	44	21	36	51	30.8333	8	2	4	0	1	0	2.5	18	30	59	23	48	39	36.1667	0	0	0	0	2	3	0.833333	218	149	0.000188649	0.0276082	0.893952	0.967388	0.073436
23479	ENSSSCG00000029212	GDE1	chr3	+	26198628	26198734	26196343	26196519	26202345	26202438	23479	52	62	54	44	60	63	55.8333	3	5	3	4	6	5	4.33333	21	58	48	55	79	40	50.1667	0	2	0	1	1	4	1.33333	254	149	0.000173313	0.0260006	0.883154	0.956656	0.0735019
1401	ENSSSCG00000000687	CD4	chr5	-	63894260	63894382	63893899	63893967	63895174	63895375	1401	38	63	53	61	78	35	54.6667	4	11	5	1	2	0	3.83333	29	51	83	78	63	53	59.5	0	1	2	2	1	2	1.33333	270	149	0.000554413	0.0593387	0.887259	0.960978	0.0737187
10384	ENSSSCG00000000366	DNAJC14	chr5	-	21250418	21250465	21250123	21250191	21252462	21252562	10384	116	108	115	95	91	71	99.3333	7	12	12	5	7	5	8	119	98	115	91	86	68	96.1667	11	27	11	18	10	13	15	195	149	0.000645476	0.0649674	0.904649	0.830472	0.0741769
27504	ENSSSCG00000003780	CRYZ	chr6	+	138439304	138439352	138435391	138435453	138441156	138441280	27504	84	47	27	83	70	79	65	384	379	291	451	365	367	372.833	31	95	141	46	101	129	90.5	249	242	324	211	339	378	290.5	196	149	1.14893e-06	0.000675326	0.117025	0.19148	0.0744553
40068	ENSSSCG00000017573	XYLT2	chr12	+	26652535	26652731	26651981	26652244	26653481	26653815	40068	55	70	66	50	58	47	57.6667	0	0	1	0	0	0	0.166667	26	35	57	59	55	41	45.5	1	2	2	2	2	3	2	298	149	0.000386876	0.0456297	0.994253	0.919192	0.075061
28886	ENSSSCG00000014915	EED	chr9	+	20133606	20133699	20130904	20131057	20136919	20136985	28886	46	53	37	48	56	47	47.8333	1	2	0	0	1	3	1.16667	62	69	44	74	74	32	59.1667	3	0	0	3	19	3	4.66667	241	149	0.000400546	0.0467804	0.962047	0.88686	0.0751871
3126	ENSSSCG00000026547	SLC45A3	chr9	-	66354492	66354601	66351178	66351575	66365861	66365921	3126	6	4	2	6	0	0	3	29	11	10	5	10	12	12.8333	2	0	2	0	0	1	0.833333	15	7	6	11	16	8	10.5	257	149	0.000131653	0.0217531	0.119354	0.0439891	0.0753647
5071	ENSSSCG00000008039	NTHL1	chr3	+	39941309	39941415	39939276	39939436	39941489	39941712	5071	101	77	98	85	75	58	82.3333	0	1	0	1	0	0	0.333333	86	26	52	35	50	69	53	5	0	0	4	7	1	2.83333	254	149	1.42648e-05	0.00393433	0.993146	0.91648	0.076666
9311	ENSSSCG00000017986	NDEL1	chr12	+	53615199	53615353	53612424	53612522	53616278	53616427	9311	83	90	72	59	91	94	81.5	0	0	1	0	0	0	0.166667	48	78	76	173	43	53	78.5	0	0	4	13	3	1	3.5	298	149	8.06645e-07	0.000531225	0.995927	0.918129	0.077798
32969	ENSSSCG00000027275	HHLA2	chr13	-	151163281	151163398	151160179	151160235	151164608	151164926	32969	57	119	131	73	84	51	85.8333	5	1	0	0	0	1	1.16667	79	41	96	51	53	72	65.3333	7	1	9	3	5	0	4.16667	265	149	1.96765e-06	0.00097986	0.976396	0.898129	0.0782678
32333	ENSSSCG00000034624	TMEM50B	chr13	-	197081447	197081530	197067435	197067577	197093148	197093251	32333	0	0	2	0	0	0	0.333333	32	61	32	32	40	19	36	0	5	6	2	4	3	3.33333	33	30	23	25	18	10	23.1667	231	149	8.68337e-07	0.000555968	0.00593696	0.0849269	0.0789899
1093	ENSSSCG00000035629	CA5A	chr6	+	1525166	1525322	1522263	1522359	1528224	1529327	1093	49	351	339	281	348	58	237.667	1	2	9	0	10	4	4.33333	47	160	312	29	25	210	130.5	6	5	24	7	2	7	8.5	298	149	1.93609e-06	0.000977724	0.964817	0.884746	0.0800716
24028	ENSSSCG00000005313	CCDC107	chr1	+	236382892	236382953	236380836	236380991	236383039	236383130	24028	48	58	43	43	53	33	46.3333	0	0	0	0	0	0	0	46	24	30	42	43	55	40	0	8	0	0	7	0	2.5	209	149	0.000322935	0.0409146	1	0.919398	0.0806016
40900	ENSSSCG00000006502	ARHGEF2	chr4	+	94064829	94064897	94062477	94062622	94065238	94065302	40900	49	33	22	41	53	41	39.8333	0	4	1	2	0	0	1.16667	25	27	35	35	47	30	33.1667	3	1	2	11	2	0	3.16667	216	149	0.000254445	0.034169	0.959271	0.878418	0.0808525
2968	ENSSSCG00000024193	LYSMD3	chr2	-	97698372	97698587	97689380	97693436	97703596	97703711	2968	26	31	38	28	43	47	35.5	2	8	2	4	0	0	2.66667	41	55	45	62	33	34	45	0	4	0	0	1	2	1.16667	298	149	0.00103027	0.0887989	0.869388	0.950704	0.0813165
41407	ENSSSCG00000010774	ZNF511	chr14	+	141257022	141257169	141254504	141254629	141258194	141258552	41407	161	95	141	120	156	117	131.667	0	0	8	0	1	3	2	117	103	133	117	138	109	119.5	1	4	12	19	7	2	7.5	295	149	6.86601e-07	0.000492349	0.970804	0.889474	0.0813297
17763	ENSSSCG00000021885	MDFIC	chr18	-	31102769	31102892	31065677	31065950	31124685	31124874	17763	44	70	43	35	38	31	43.5	0	0	0	0	0	1	0.166667	24	47	58	61	40	50	46.6667	2	1	11	1	0	0	2.5	271	149	0.000149545	0.0237254	0.99308	0.911215	0.0818642
30616	ENSSSCG00000012071	NA	chr13	+	203358354	203358495	203339665	203339983	203361625	203361650	30616	61	102	117	59	71	51	76.8333	7	4	4	0	6	7	4.66667	25	35	101	64	54	46	54.1667	0	1	0	0	3	0	0.666667	289	149	3.79592e-07	0.000295876	0.894609	0.976685	0.0820753
5635	ENSSSCG00000000500	NA	chr5	+	34033686	34033773	34019810	34020069	34040834	34040912	5635	32	13	19	8	18	29	19.8333	3	0	0	0	3	0	1	10	37	25	10	11	18	18.5	1	10	0	2	0	0	2.16667	235	149	0.000658797	0.0657971	0.926336	0.844085	0.0822512
6771	ENSSSCG00000006994	PCM1	chr17	+	5615905	5616022	5615566	5615737	5623679	5623857	6771	21	29	31	26	20	27	25.6667	2	3	0	0	0	0	0.833333	14	22	17	25	41	37	26	1	1	9	3	0	0	2.33333	265	149	0.000213895	0.0300753	0.945408	0.862358	0.08305
9440	ENSSSCG00000015948	DYNC1I2	chr15	+	77825379	77825439	77818691	77818836	77827810	77827926	9440	16	10	8	13	10	16	12.1667	74	71	72	73	59	79	71.3333	19	15	20	27	46	23	25	53	67	74	112	72	73	75.1667	208	149	0.000118844	0.0199119	0.108878	0.19241	0.0835325
14795	ENSSSCG00000005786	SNRPA1	chr1	+	145714616	145714696	145713893	145713996	145715170	145715246	14795	104	72	129	123	124	95	107.833	3	12	9	7	13	12	9.33333	102	126	88	113	111	125	110.833	4	0	0	1	8	2	2.5	228	149	8.29668e-08	9.29617e-05	0.883046	0.966636	0.0835899
16146	ENSSSCG00000001800	TM6SF1	chr7	-	51828335	51828457	51826483	51826588	51829642	51829725	16146	88	99	88	83	68	44	78.3333	3	2	7	1	1	1	2.5	90	34	64	48	88	47	61.8333	5	5	7	7	6	3	5.5	270	149	0.000264971	0.0351871	0.945329	0.861191	0.0841382
13893	ENSSSCG00000007560	TMEM184A	chr3	-	1039077	1039247	1038531	1038729	1040105	1040181	13893	32	33	51	35	27	43	36.8333	0	1	0	1	0	0	0.333333	54	37	30	21	45	22	34.8333	5	1	2	1	0	3	2	298	149	0.00063354	0.0648914	0.982222	0.896996	0.0852265
23978	ENSSSCG00000025007	NFU1	chr3	+	73000671	73000786	72986137	72986238	73006520	73006581	23978	56	86	70	64	61	45	63.6667	0	1	2	1	0	0	0.666667	73	45	59	51	50	58	56	7	0	5	2	0	8	3.66667	263	149	9.23926e-07	0.000581182	0.981853	0.896401	0.0854516
37946	ENSSSCG00000027865	GALC	chr7	-	109952347	109952411	109950720	109950834	109952666	109952735	37946	43	63	21	58	61	63	51.5	1	0	0	0	1	1	0.5	24	42	34	29	65	38	38.6667	3	10	1	1	3	0	3	212	149	5.39752e-06	0.00184313	0.986374	0.900584	0.0857909
13894	ENSSSCG00000007560	TMEM184A	chr3	-	1039876	1039968	1038531	1038729	1040105	1040181	13894	38	23	40	19	23	31	29	0	1	0	1	0	0	0.333333	36	29	27	22	21	31	27.6667	5	1	2	1	0	3	2	240	149	0.000618196	0.0636938	0.981822	0.895705	0.0861172
28697	ENSSSCG00000003429	CLCN6	chr6	+	71902377	71902544	71901990	71902104	71903066	71903193	28697	20	28	15	26	25	9	20.5	4	0	2	2	6	0	2.33333	10	6	16	26	17	35	18.3333	0	0	2	0	0	4	1	298	149	0.000823979	0.0769263	0.81457	0.901639	0.0870698
32960	ENSSSCG00000009744	SFSWAP	chr14	-	23585510	23585596	23579266	23579492	23590249	23590381	32960	51	44	54	44	57	46	49.3333	0	0	0	0	2	0	0.333333	29	37	48	32	48	37	38.5	9	0	2	3	1	1	2.66667	234	149	2.39927e-05	0.00591554	0.9895	0.901895	0.0876056
41278	ENSSSCG00000021798	LZTS2	chr14	+	112084933	112085581	112083865	112084315	112086120	112086384	41278	46	35	28	38	31	35	35.5	4	0	0	5	4	0	2.16667	15	25	29	30	37	49	30.8333	0	0	1	1	0	0	0.333333	298	149	0.000198277	0.028551	0.891213	0.978836	0.0876226
6190	ENSSSCG00000005065	AP5M1	chr1	+	186448119	186448216	186443650	186443769	186453757	186459498	6190	15	19	18	10	13	14	14.8333	0	0	2	0	0	1	0.5	16	28	11	25	16	25	20.1667	2	2	0	0	5	3	2	245	149	0.000567591	0.06021	0.947485	0.859793	0.087692
31721	ENSSSCG00000031477	GLOD5	chrX	+	42886600	42886756	42882476	42882614	42888878	42889271	31721	22	40	14	34	38	70	36.3333	0	2	1	0	0	3	1	108	21	38	33	138	67	67.5	10	0	6	3	9	5	5.5	298	149	1.25276e-05	0.00362239	0.947826	0.859873	0.0879535
14721	ENSSSCG00000017748	NF1	chr12	-	43607605	43607668	43602568	43602727	43611799	43611935	14721	17	3	13	14	15	5	11.1667	0	0	2	0	3	0	0.833333	8	9	15	12	8	17	11.5	0	0	0	3	2	6	1.83333	211	149	0.000885875	0.0805461	0.904421	0.815823	0.0885982
16924	ENSSSCG00000028805	PTPRM	chr6	-	99383107	99383158	99378501	99378656	99383863	99383980	16924	16	3	3	7	8	7	7.33333	38	33	40	24	40	36	35.1667	5	6	4	0	0	0	2.5	26	25	62	32	44	44	38.8333	199	149	2.8722e-05	0.0065179	0.13505	0.0459858	0.0890642
722	ENSSSCG00000030284	TRNAU1AP	chr6	+	85586195	85586229	85585815	85585978	85592377	85592649	722	59	43	41	28	44	49	44	1	0	0	1	3	2	1.16667	46	25	28	44	64	42	41.5	4	4	0	8	7	5	4.66667	182	149	2.62868e-06	0.0011261	0.968628	0.879233	0.0893953
37123	ENSSSCG00000037642	ARID3A	chr2	-	77436877	77437125	77433647	77433929	77437450	77437634	37123	55	34	49	51	76	42	51.1667	0	0	1	0	2	0	0.5	46	74	55	52	114	80	70.1667	2	3	8	0	12	1	4.33333	298	149	2.92388e-07	0.000238263	0.980831	0.890063	0.0907672
29501	ENSSSCG00000029918	CEPT1	chr4	-	109153195	109153280	109146053	109146185	109167004	109167146	29501	19	19	19	41	25	27	25	1	4	2	1	5	0	2.16667	4	19	23	41	36	37	26.6667	2	1	0	0	0	0	0.5	233	149	0.0004896	0.0543588	0.880649	0.971515	0.0908654
24347	ENSSSCG00000023409	TIA1	chr3	+	72261860	72261926	72259376	72259464	72262637	72262713	24347	1	1	1	3	0	2	1.33333	25	10	9	13	21	8	14.3333	0	5	10	0	6	6	4.5	13	25	20	21	15	11	17.5	214	149	0.000721612	0.0701176	0.0608287	0.151851	0.0910227
19277	ENSSSCG00000006500	UBQLN4	chr4	+	93978522	93978674	93976430	93976587	93979968	93980231	19277	48	30	35	37	48	33	38.5	1	4	1	0	6	2	2.33333	33	40	33	47	42	41	39.3333	1	1	0	0	0	0	0.333333	298	149	5.71671e-05	0.011451	0.891892	0.983333	0.0914414
27178	ENSSSCG00000027859	HDAC7	chr5	-	78169039	78169108	78166732	78166920	78170030	78170077	27178	1	3	1	10	0	4	3.16667	13	13	13	15	6	24	14	0	1	0	0	2	3	1	6	15	11	15	20	25	15.3333	217	149	0.000505051	0.055378	0.134432	0.0428613	0.0915706
18747	ENSSSCG00000024999	PPIP5K2	chr2	+	108677181	108677244	108676161	108676281	108680645	108680786	18747	7	13	28	4	13	19	14	0	4	0	0	0	0	0.666667	15	36	3	22	20	20	19.3333	4	4	2	5	0	0	2.5	211	149	4.97278e-05	0.0101443	0.936826	0.845225	0.0916016
21249	ENSSSCG00000006354	TOMM40L	chr4	-	89234431	89234499	89234044	89234137	89234790	89234823	21249	36	3	28	28	30	36	26.8333	0	0	0	4	2	0	1	15	42	26	13	20	14	21.6667	6	2	0	0	1	6	2.5	216	149	0.000365634	0.0441407	0.948744	0.856701	0.0920437
5109	ENSSSCG00000001986	NFATC4	chr7	-	74920121	74920706	74918982	74919396	74920897	74921024	5109	44	16	24	26	34	34	29.6667	4	1	3	1	4	0	2.16667	31	10	45	19	27	32	27.3333	2	0	1	0	0	0	0.5	298	149	0.000138733	0.0224067	0.872549	0.964706	0.0921569
27020	ENSSSCG00000011708	TSC22D2	chr13	+	90655476	90655548	90640857	90643516	90688815	90688867	27020	0	2	0	0	1	2	0.833333	27	9	21	11	24	22	19	4	3	2	2	9	2	3.66667	13	21	15	23	11	25	18	220	149	3.91306e-06	0.00144642	0.028848	0.121237	0.0923888
12505	ENSSSCG00000026194	INIP	chr1	-	253392596	253392677	253382228	253382331	253393718	253393852	12505	52	43	36	34	42	49	42.6667	2	0	0	0	5	0	1.16667	42	35	31	37	51	45	40.1667	5	0	7	0	11	1	4	229	149	5.42421e-05	0.0109261	0.95967	0.867262	0.0924075
19282	ENSSSCG00000006500	UBQLN4	chr4	+	93988438	93988664	93982105	93982264	93989766	93989906	19282	69	55	51	48	79	77	63.1667	4	4	1	3	0	1	2.16667	51	55	77	61	46	65	59.1667	4	11	2	5	7	4	5.5	298	149	0.00050217	0.055231	0.935802	0.84323	0.0925721
20244	ENSSSCG00000024197	USP48	chr6	-	79764345	79764470	79764072	79764195	79771608	79771680	20244	47	35	30	30	47	35	37.3333	0	1	1	3	1	2	1.33333	54	46	40	35	51	34	43.3333	8	7	0	0	3	8	4.33333	273	149	0.000643492	0.0649674	0.938583	0.84515	0.0934324
94	ENSSSCG00000016409	UBE3C	chr18	-	1626356	1626472	1619110	1619339	1630001	1630148	94	74	82	53	56	84	34	63.8333	1	4	1	2	4	1	2.16667	58	53	78	41	81	70	63.5	9	7	10	7	3	2	6.33333	264	149	9.84267e-05	0.0170487	0.943272	0.849823	0.0934492
911	ENSSSCG00000033177	CDC26	chr1	-	253905436	253906013	253903170	253903280	253906084	253906426	911	29	38	31	26	20	22	27.6667	2	0	3	0	0	0	0.833333	25	32	30	36	24	21	28	3	4	0	2	6	0	2.5	298	149	4.78395e-05	0.0100309	0.943182	0.848485	0.094697
13533	ENSSSCG00000010904	NEK7	chr10	+	21044797	21044938	21024397	21024482	21059503	21059566	13533	28	39	56	66	45	39	45.5	4	2	7	1	2	1	2.83333	43	55	47	41	38	70	49	0	1	0	1	0	0	0.333333	289	149	3.32859e-06	0.00133245	0.892235	0.986977	0.0947421
323	ENSSSCG00000032060	NA	chr6	+	7273564	7273636	7255059	7255332	7278339	7278690	323	46	55	49	59	49	28	47.6667	1	3	10	0	8	10	5.33333	71	56	35	41	62	35	50	0	2	0	3	4	1	1.66667	220	149	0.000137807	0.0223869	0.858219	0.953092	0.0948728
38289	ENSSSCG00000003772	ZZZ3	chr6	+	135659071	135660627	135606205	135606349	135719849	135719988	38289	32	29	16	6	4	19	17.6667	0	2	4	0	0	0	1	12	15	13	20	21	17	16.3333	3	4	4	0	1	0	2	298	149	0.000700836	0.068657	0.898305	0.803279	0.0950264
10397	ENSSSCG00000038717	NA	chr7	+	3304564	3304696	3285578	3285738	3398952	3399113	10397	43	37	61	67	54	43	50.8333	0	4	1	1	0	0	1	57	47	32	58	81	36	51.8333	5	12	2	5	1	0	4.16667	280	149	7.11826e-06	0.0022788	0.96435	0.868764	0.0955862
13484	ENSSSCG00000011026	ARHGAP12	chr10	-	42497972	42498047	42490401	42490463	42501578	42501704	13484	24	20	12	30	31	26	23.8333	0	1	0	4	2	7	2.33333	12	34	28	30	50	29	30.5	0	0	0	4	0	0	0.666667	223	149	2.75532e-05	0.00638143	0.872201	0.968323	0.0961217
108	ENSSSCG00000015013	RDX	chr9	-	38291252	38291302	38283739	38283820	38299433	38299583	108	43	25	35	39	36	23	33.5	110	105	97	105	103	102	103.667	44	52	61	42	45	40	47.3333	94	94	105	98	51	74	86	198	149	4.02103e-05	0.0087911	0.195611	0.292877	0.0972659
2845	ENSSSCG00000028225	DICER1	chr7	-	116411040	116411224	116410662	116410723	116412639	116412740	2845	0	0	0	0	1	0	0.166667	7	12	17	4	14	6	10	0	2	7	3	0	2	2.33333	11	8	16	8	9	7	9.83333	298	149	9.41003e-05	0.0167028	0.00826446	0.106061	0.0977961
35838	ENSSSCG00000001384	VARS2	chr7	+	23411189	23411295	23410828	23410904	23411514	23411585	35838	54	56	52	67	63	43	55.8333	0	1	1	1	0	0	0.5	54	54	22	44	61	58	48.8333	2	4	6	3	4	3	3.66667	254	149	1.13087e-07	0.000112632	0.984964	0.886527	0.098437
20279	ENSSSCG00000009808	TMEM120B	chr14	-	30909092	30909729	30908709	30908766	30910212	30910281	20279	63	81	61	60	50	66	63.5	3	0	0	2	0	0	0.833333	29	31	36	35	76	61	44.6667	4	0	0	0	7	8	3.16667	298	149	6.6129e-06	0.00217528	0.974425	0.875817	0.0986076
30065	ENSSSCG00000026389	SYNJ2BP	chr7	-	93928718	93928855	93906181	93910991	93974158	93974199	30065	34	46	45	35	41	32	38.8333	1	0	1	3	1	2	1.33333	18	28	41	34	43	55	36.5	0	5	7	2	5	3	3.66667	285	149	0.000510834	0.0558413	0.938373	0.838822	0.0995518
9718	ENSSSCG00000001107	SLC17A1	chr7	-	20546748	20546839	20530493	20530630	20554909	20555057	9718	89	113	79	76	92	88	89.5	18	40	20	25	28	32	27.1667	128	79	114	56	191	145	118.833	23	10	24	8	32	34	21.8333	239	149	0.000716604	0.069952	0.672548	0.772374	0.0998266
35891	ENSSSCG00000001485	MLIP	chr7	-	26573829	26573883	26561358	26563119	26620966	26621095	35891	1	0	5	4	0	13	3.83333	23	10	17	15	14	18	16.1667	1	0	1	0	6	0	1.33333	15	21	23	19	15	22	19.1667	202	149	0.000638489	0.0648914	0.148864	0.0488085	0.100056
1422	ENSSSCG00000011434	NA	chr13	+	34383958	34384022	34383676	34383795	34384234	34384342	1422	17	20	28	23	21	13	20.3333	1	0	0	1	0	0	0.333333	17	15	26	21	21	32	22	6	7	0	0	0	0	2.16667	212	149	0.000593485	0.0618587	0.977207	0.877096	0.100111
11541	ENSSSCG00000017886	FBXO39	chr12	-	50647127	50647469	50645093	50645166	50655092	50655288	11541	39	113	105	157	65	62	90.1667	0	4	0	5	4	0	2.16667	93	164	73	197	117	150	132.333	6	15	3	21	6	17	11.3333	298	149	1.73542e-07	0.000155559	0.954145	0.853763	0.100381
1656	ENSSSCG00000006403	CRP	chr4	+	90791555	90791766	90788208	90788515	90799446	90803803	1656	21	56	36	124	30	18	47.5	0	0	15	0	2	5	3.66667	20	192	49	58	53	160	88.6667	0	0	0	0	9	0	1.5	298	149	0.000744621	0.070914	0.866261	0.967273	0.101011
8293	ENSSSCG00000016334	SCLY	chr15	+	137654522	137654703	137641313	137641426	137658044	137658172	8293	107	97	88	88	116	70	94.3333	2	9	2	2	11	6	5.33333	70	125	72	65	88	113	88.8333	17	9	10	15	10	7	11.3333	298	149	0.000351751	0.0430444	0.898413	0.796712	0.101701
24358	ENSSSCG00000038663	NA	chr1	+	56213652	56213719	56186514	56186590	56270142	56274863	24358	94	53	82	65	23	38	59.1667	1	7	4	2	0	8	3.66667	79	19	65	53	28	63	51.1667	13	2	9	15	5	4	8	215	149	0.000830399	0.0769353	0.917918	0.815921	0.101996
677	ENSSSCG00000017248	COG1	chr12	-	7756468	7756639	7753171	7753328	7760155	7760499	677	84	40	64	83	91	62	70.6667	0	4	14	0	5	14	6.16667	54	80	69	56	68	83	68.3333	4	2	0	1	1	2	1.66667	298	149	8.56703e-05	0.0155137	0.851406	0.953488	0.102083
42887	ENSSSCG00000034395	CREB1	chr15	+	110735087	110735129	110733498	110733645	110742596	110742697	42887	3	0	0	0	0	0	0.5	7	6	3	2	4	3	4.16667	1	4	3	0	5	0	2.16667	7	7	7	11	5	7	7.33333	190	149	2.06874e-05	0.00533631	0.0860112	0.188113	0.102102
20343	ENSSSCG00000001968	NUBPL	chr7	-	67802861	67802944	67786411	67789050	67806816	67806937	20343	28	24	33	41	25	13	27.3333	2	0	0	0	0	1	0.5	32	19	16	20	30	39	26	0	1	0	12	1	1	2.5	231	149	0.000762536	0.0721391	0.972422	0.870268	0.102154
42743	ENSSSCG00000011453	ITIH4	chr13	-	34933628	34933682	34933261	34933390	34933836	34933890	42743	545	1179	1515	809	978	1210	1039.33	747	1201	1225	912	1224	1148	1076.17	1097	4370	1429	1850	1034	714	1749	830	2434	979	1196	936	803	1196.33	202	149	0.000271192	0.0356175	0.416017	0.518856	0.10284
5253	ENSSSCG00000009776	SBNO1	chr14	+	29572245	29572350	29570470	29571259	29574200	29574513	5253	3	7	29	7	24	15	14.1667	0	2	1	3	4	1	1.83333	5	11	15	28	27	36	20.3333	2	0	0	4	0	0	1	253	149	0.000932127	0.0829316	0.819847	0.922929	0.103081
7365	ENSSSCG00000017416	DHX58	chr12	+	20648127	20648296	20647691	20647993	20648504	20648706	7365	13	25	19	105	19	61	40.3333	3	6	0	5	1	2	2.83333	21	62	14	112	77	110	66	0	1	0	0	0	3	0.666667	298	149	4.28492e-06	0.00156771	0.876812	0.980198	0.103386
17927	ENSSSCG00000011417	DCAF1	chr13	-	33674788	33674847	33670973	33671951	33676364	33676617	17927	1	0	1	3	1	3	1.5	45	30	36	18	38	29	32.6667	5	7	3	10	2	15	7	29	54	37	15	40	18	32.1667	207	149	6.63457e-07	0.000485474	0.0319948	0.135428	0.103433
36586	ENSSSCG00000007895	ZC3H7A	chr3	+	31344376	31344478	31332516	31332630	31345255	31345295	36586	39	43	36	26	23	45	35.3333	0	0	0	0	0	2	0.333333	29	43	31	27	52	28	35	0	0	5	5	7	0	2.83333	250	149	2.84666e-06	0.00117318	0.984418	0.880416	0.104001
3610	ENSSSCG00000031669	DOLPP1	chr1	+	269376696	269376829	269374933	269375014	269378392	269378493	3610	14	4	9	3	11	18	9.83333	32	58	48	45	45	47	45.8333	33	25	6	38	25	17	24	46	54	53	24	60	57	49	281	149	0.000828157	0.0769263	0.102143	0.206169	0.104026
26151	ENSSSCG00000028707	NF2	chr14	+	46698966	46699101	46696510	46696586	46701707	46701782	26151	70	98	72	51	82	80	75.5	7	9	12	0	7	3	6.33333	72	88	93	94	79	83	84.8333	0	1	2	2	1	3	1.5	283	149	1.89887e-07	0.000162105	0.86257	0.967508	0.104937
29534	ENSSSCG00000036028	TMED8	chr7	-	100423775	100423905	100421510	100421637	100429680	100429762	29534	30	19	6	22	27	16	20	1	1	0	4	0	0	1	9	24	18	17	22	29	19.8333	1	0	2	1	2	9	2.5	278	149	0.000433795	0.0501733	0.914672	0.809598	0.105074
3104	ENSSSCG00000008404	MTIF2	chr3	+	85959066	85959178	85958483	85958709	85966090	85966262	3104	42	17	37	39	33	40	34.6667	0	0	0	0	0	0	0	35	34	35	27	27	35	32.1667	2	7	1	0	3	0	2.16667	260	149	0.000302046	0.0386781	1	0.894825	0.105175
42236	ENSSSCG00000011194	ANKRD28	chr13	-	2997236	2997320	2988660	2988731	3008774	3008853	42236	4	10	0	0	0	2	2.66667	10	9	3	13	12	11	9.66667	0	2	1	0	1	0	0.666667	1	10	6	15	10	13	9.16667	232	149	0.000374969	0.0449649	0.150505	0.0446241	0.105881
22757	ENSSSCG00000012813	BRCC3	chrX	+	125419741	125419816	125398999	125399088	125431600	125431732	22757	1	3	2	7	0	3	2.66667	0	1	5	2	2	4	2.33333	1	2	4	7	3	4	3.5	0	0	0	0	12	0	2	223	149	0.000143551	0.0229778	0.432982	0.539018	0.106036
6810	ENSSSCG00000011214	NGLY1	chr13	-	12670448	12670563	12666410	12666656	12677560	12677613	6810	56	41	40	54	58	53	50.3333	0	1	0	0	0	0	0.166667	55	27	45	35	24	38	37.3333	4	0	0	10	0	2	2.66667	263	149	1.3682e-05	0.00383257	0.994189	0.888037	0.106152
14334	ENSSSCG00000028377	CRYZL1	chr13	-	197209420	197209542	197204385	197204942	197211694	197211793	14334	43	14	10	16	25	34	23.6667	0	0	5	0	3	5	2.16667	46	25	18	22	19	16	24.3333	0	3	0	0	0	0	0.5	270	149	9.47746e-05	0.0167396	0.85771	0.964102	0.106392
26900	ENSSSCG00000029125	FAM13B	chr2	-	140038947	140039139	140038304	140038517	140040733	140040900	26900	28	39	31	38	30	17	30.5	0	0	2	2	0	0	0.666667	17	13	43	35	42	21	28.5	0	0	6	0	8	1	2.5	298	149	1.63194e-05	0.00436667	0.958115	0.850746	0.107369
33308	ENSSSCG00000016381	SNED1	chr15	+	139865891	139865993	139865152	139865235	139871734	139871851	33308	37	62	38	47	45	33	43.6667	4	6	9	6	1	12	6.33333	16	13	34	10	40	27	23.3333	0	0	4	2	2	0	1.33333	250	149	0.000395206	0.0463076	0.804277	0.912511	0.108234
8182	ENSSSCG00000002664	GSE1	chr6	-	3279075	3279294	3268644	3268844	3348481	3349832	8182	37	25	35	19	23	35	29	0	5	2	7	3	2	3.16667	14	20	36	28	53	33	30.6667	0	4	3	0	0	0	1.16667	298	149	0.000600513	0.0622294	0.820755	0.929293	0.108538
5381	ENSSSCG00000005232	SMARCA2	chr1	-	219814554	219814759	219801814	219802079	219815283	219815421	5381	2	0	5	1	2	9	3.16667	10	11	2	13	18	7	10.1667	0	3	0	0	0	0	0.5	6	13	15	9	8	8	9.83333	298	149	2.42643e-05	0.00591554	0.134752	0.0247934	0.109958
30960	ENSSSCG00000025290	ZNF596	chr10	-	12515662	12515758	12514888	12514980	12516944	12517071	30960	18	23	30	28	16	25	23.3333	0	2	0	1	0	0	0.5	33	36	19	14	27	25	25.6667	0	2	6	2	4	2	2.66667	244	149	1.32375e-06	0.000753379	0.966099	0.8546	0.111499
18507	ENSSSCG00000028635	NA	chr3	-	11851912	11851975	11850146	11850224	11853147	11853204	18507	13	27	34	9	14	27	20.6667	0	0	0	2	0	1	0.5	13	24	28	24	44	34	27.8333	1	3	2	5	2	7	3.33333	211	149	1.92189e-06	0.000977724	0.966874	0.854998	0.111876
36126	ENSSSCG00000007311	NA	chr17	+	39222536	39222636	39215097	39215276	39225773	39225969	36126	18	10	8	10	19	15	13.3333	1	0	0	0	0	0	0.166667	11	10	32	30	26	22	21.8333	1	3	1	0	4	3	2	248	149	0.000184534	0.0273408	0.979619	0.867704	0.111915
40137	ENSSSCG00000022413	TIRAP	chr9	+	53390618	53391203	53388115	53388268	53392769	53394165	40137	30	51	39	25	46	42	38.8333	3	3	1	1	0	0	1.33333	48	20	47	39	50	39	40.5	4	0	2	6	12	2	4.33333	298	149	0.000300093	0.0385657	0.935743	0.823729	0.112014
26081	ENSSSCG00000025770	ST6GAL1	chr13	+	124797221	124797292	124794411	124794525	124798431	124799089	26081	8	23	19	26	9	24	18.1667	46	87	90	117	89	80	84.8333	0	24	34	31	60	44	32.1667	35	74	61	61	104	81	69.3333	219	149	0.000590163	0.0616918	0.127169	0.23992	0.112751
33368	ENSSSCG00000039658	NA	chr10	+	47210677	47210974	47140832	47140986	47211958	47212142	33368	21	14	17	23	31	17	20.5	36	80	60	48	56	46	54.3333	25	36	22	47	51	54	39.1667	49	50	38	58	56	64	52.5	298	149	1.92786e-05	0.00508261	0.15871	0.271676	0.112967
909	ENSSSCG00000016119	NA	chr15	-	106944244	106944325	106929419	106929497	106955728	106956237	909	2	14	7	30	20	7	13.3333	35	40	42	78	38	29	43.6667	17	26	23	10	13	31	20	19	50	51	18	20	44	33.6667	229	149	0.000328719	0.0410292	0.165744	0.278774	0.11303
38404	ENSSSCG00000011849	TNK2	chr13	+	134122912	134123040	134121202	134122548	134124012	134124815	38404	61	63	73	82	79	60	69.6667	13	15	8	11	5	1	8.83333	68	34	47	20	57	64	48.3333	2	2	2	3	0	4	2.16667	276	149	0.000163448	0.0248324	0.809804	0.92333	0.113526
17459	ENSSSCG00000000970	PPP6R2	chr5	-	289817	289903	288838	288936	293302	293367	17459	31	43	19	15	35	16	26.5	1	1	4	9	3	4	3.66667	24	28	25	18	29	37	26.8333	1	0	1	0	0	5	1.16667	234	149	0.00015914	0.0243845	0.821492	0.936083	0.114591
31215	ENSSSCG00000017257	ABCA9	chr12	+	11351924	11352019	11351778	11351854	11353576	11353696	31215	12	41	18	10	43	11	22.5	0	6	7	1	1	0	2.5	15	7	7	27	12	13	13.5	0	0	0	0	0	2	0.333333	243	149	3.82147e-06	0.00142728	0.846591	0.96129	0.114699
28403	ENSSSCG00000026940	CASP10	chr15	+	104859716	104860182	104858099	104858260	104869363	104869499	28403	28	25	11	20	18	43	24.1667	2	0	2	0	5	3	2	8	32	13	19	31	40	23.8333	0	1	1	0	0	0	0.333333	298	149	0.000213756	0.0300753	0.857988	0.972789	0.114801
11692	ENSSSCG00000023160	NA	chr7	-	30330669	30330853	30330453	30330479	30331957	30332051	11692	36	32	23	37	31	18	29.5	0	1	0	0	2	0	0.5	18	22	23	30	36	9	23	3	0	0	3	1	5	2	298	149	0.000268791	0.035432	0.967213	0.851852	0.115361
36793	ENSSSCG00000032315	XRCC2	chr18	+	4822271	4822353	4808468	4808590	4832403	4835804	36793	16	11	31	10	21	2	15.1667	3	5	3	3	1	0	2.5	26	13	14	1	4	7	10.8333	4	0	0	0	0	0	0.666667	230	149	7.09504e-06	0.0022788	0.797166	0.913248	0.116082
36328	ENSSSCG00000031538	RNASE4	chr7	-	78257223	78258244	78249486	78250138	78262331	78262429	36328	9	20	27	33	8	10	17.8333	36	44	48	38	39	44	41.5	20	10	33	18	16	39	22.6667	36	12	55	20	15	26	27.3333	298	149	0.000695648	0.0683355	0.17686	0.293103	0.116244
29269	ENSSSCG00000028117	CDK5RAP2	chr1	-	260533639	260533735	260531641	260531829	260540752	260540881	29269	42	49	17	23	31	7	28.1667	0	0	4	0	0	1	0.833333	8	12	17	25	27	28	19.5	1	1	2	0	2	8	2.33333	244	149	0.000390413	0.0458959	0.95379	0.836155	0.117634
1500	ENSSSCG00000016625	CTTNBP2	chr18	+	28544670	28544757	28528529	28528609	28553783	28553936	1500	15	30	30	22	32	24	25.5	2	0	0	0	2	0	0.666667	17	21	28	15	19	18	19.6667	0	1	3	4	1	5	2.33333	235	149	7.84761e-05	0.0148876	0.960399	0.842373	0.118027
9466	ENSSSCG00000016778	NLN	chr16	+	44257390	44257505	44225676	44225903	44259998	44260258	9466	9	19	26	12	0	4	11.6667	44	49	63	55	43	47	50.1667	11	18	25	20	22	26	20.3333	29	39	26	40	52	39	37.5	263	149	8.90348e-06	0.00275202	0.116415	0.235001	0.118585
14390	ENSSSCG00000002867	CEBPG	chr6	+	43166409	43166493	43164936	43165119	43171367	43175002	14390	19	36	43	19	18	28	27.1667	49	67	56	49	65	50	56	34	39	34	22	52	54	39.1667	33	37	56	46	49	48	44.8333	232	149	0.000683602	0.0675222	0.237551	0.359412	0.121861
36186	ENSSSCG00000015525	TOR3A	chr9	+	120864260	120864439	120861380	120861494	120884432	120884557	36186	20	20	12	23	24	19	19.6667	2	3	0	7	0	0	2	11	29	21	16	26	19	20.3333	0	0	0	0	1	2	0.5	298	149	0.000360233	0.0437815	0.830986	0.953125	0.122139
1884	ENSSSCG00000008554	ABHD1	chr3	-	111997016	111997190	111996805	111996854	111997317	111997430	1884	16	16	11	30	19	5	16.1667	1	0	0	0	3	0	0.666667	17	24	15	33	21	11	20.1667	0	1	6	4	2	2	2.5	298	149	7.56506e-06	0.00237934	0.92381	0.801325	0.122485
39992	ENSSSCG00000013262	AMBRA1	chr2	+	15963613	15963665	15935379	15935585	15967839	15968093	39992	5	10	4	4	1	3	4.5	12	21	14	17	18	15	16.1667	0	0	1	2	1	3	1.16667	15	37	9	20	11	11	17.1667	200	149	6.50566e-06	0.00215982	0.171754	0.0481911	0.123563
34920	ENSSSCG00000039368	NA	chr10	+	25765894	25765966	25760690	25760758	25772140	25772243	34920	12	15	19	16	32	18	18.6667	2	4	1	2	5	0	2.33333	11	16	38	17	31	20	22.1667	0	0	2	0	0	1	0.5	220	149	1.6201e-05	0.00436667	0.844193	0.967769	0.123576
38611	ENSSSCG00000007066	NA	chr17	+	19505017	19505138	19499592	19499682	19548624	19548702	38611	32	50	23	28	36	24	32.1667	0	1	0	0	2	0	0.5	12	20	38	45	26	52	32.1667	0	0	7	4	8	0	3.16667	269	149	2.30486e-06	0.0010371	0.972703	0.849091	0.123613
16844	ENSSSCG00000011446	NEK4	chr13	-	34870279	34870687	34869592	34869763	34873200	34873342	16844	80	120	52	97	87	80	86	0	0	0	0	0	0	0	49	79	65	55	46	74	61.3333	7	0	16	2	1	0	4.33333	298	149	2.34722e-09	7.01331e-06	1	0.87619	0.12381
11764	ENSSSCG00000027455	SLC39A6	chr6	-	119882680	119883427	119880500	119880684	119885086	119885802	11764	32	35	26	22	28	25	28	0	1	0	1	0	0	0.333333	14	32	27	30	21	26	25	1	0	8	1	0	3	2.16667	298	149	7.73797e-05	0.0147577	0.976744	0.852273	0.124471
35430	ENSSSCG00000040503	LRRC45	chr12	-	989161	989302	988448	988561	989522	989701	35430	33	53	48	39	48	47	44.6667	9	4	7	6	0	4	5	41	33	33	16	42	40	34.1667	3	0	0	0	2	1	1	289	149	2.59061e-06	0.0011261	0.821612	0.946281	0.124669
11377	ENSSSCG00000009492	GPR180	chr11	+	63732197	63732398	63723001	63723160	63740097	63740278	11377	28	25	30	33	35	17	28	5	0	6	1	2	2	2.66667	29	54	40	34	34	29	36.6667	0	0	0	0	2	2	0.666667	298	149	1.46704e-06	0.000821886	0.84	0.964912	0.124912
31894	ENSSSCG00000006885	ALG14	chr4	+	122384621	122384753	122349620	122349772	122450744	122450986	31894	55	56	46	54	49	27	47.8333	1	5	0	0	0	3	1.5	55	16	32	32	33	34	33.6667	0	4	7	3	9	1	4	280	149	0.000114292	0.0192391	0.94435	0.817481	0.126869
39746	ENSSSCG00000030480	DYRK1A	chr13	+	201067068	201067154	201010256	201010337	201121682	201121879	39746	25	15	12	12	11	15	15	0	0	0	4	3	7	2.33333	13	16	22	22	36	20	21.5	0	0	1	5	0	0	1	234	149	0.000469638	0.0529988	0.803668	0.931927	0.12826
22965	ENSSSCG00000003687	EPB41L3	chr6	+	101668755	101668872	101668403	101668484	101670038	101671166	22965	11	12	16	20	21	15	15.8333	0	2	3	5	3	0	2.16667	3	10	15	14	9	23	12.3333	0	1	0	0	0	2	0.5	265	149	3.1266e-06	0.00127391	0.804261	0.932747	0.128485
5923	ENSSSCG00000036636	C3orf62	chr13	-	31879805	31879946	31878862	31878980	31891049	31891111	5923	57	57	48	60	49	61	55.3333	10	5	1	5	14	9	7.33333	50	42	42	43	72	58	51.1667	3	0	7	0	2	1	2.16667	289	149	0.000158168	0.0243845	0.79551	0.924101	0.128591
34921	ENSSSCG00000039368	NA	chr10	+	25767177	25767246	25760690	25760758	25772140	25772243	34921	13	24	13	25	12	10	16.1667	2	4	1	2	5	0	2.33333	11	12	21	29	11	9	15.5	0	0	2	0	0	1	0.5	217	149	1.55063e-06	0.000840196	0.826311	0.955128	0.128818
37109	ENSSSCG00000025106	THNSL2	chr3	-	57819040	57819111	57818630	57818865	57823267	57823362	37109	10	13	16	11	27	5	13.6667	50	41	56	48	53	40	48	19	12	25	28	8	25	19.5	32	12	32	27	29	60	32	219	149	0.00029051	0.03774	0.162279	0.293085	0.130806
42953	ENSSSCG00000017310	KANSL1	chr12	+	17044269	17044374	17033861	17034003	17059588	17059698	42953	40	21	20	21	24	40	27.6667	2	1	0	0	0	0	0.5	10	15	26	21	15	37	20.6667	0	0	3	4	6	1	2.33333	253	149	2.42454e-05	0.00591554	0.970227	0.839132	0.131096
6731	ENSSSCG00000015720	BIN1	chr15	+	25376560	25376780	25370424	25370572	25376992	25377103	6731	35	34	16	15	18	23	23.5	3	1	0	5	2	6	2.83333	25	14	28	17	19	16	19.8333	0	0	0	3	1	0	0.666667	298	149	6.44916e-06	0.00215982	0.805714	0.937008	0.131294
20767	ENSSSCG00000011877	CD86	chr13	-	138447893	138448046	138434518	138434564	138450768	138451074	20767	3	27	18	35	35	20	23	3	0	0	0	0	0	0.5	7	14	15	30	24	24	19	1	2	1	4	4	0	2	298	149	0.000727563	0.0701293	0.958333	0.826087	0.132246
19675	ENSSSCG00000010674	FAM204A	chr14	-	128397470	128397532	128396291	128396536	128401990	128402271	19675	22	20	27	24	17	25	22.5	2	1	4	8	0	8	3.83333	19	23	19	25	32	33	25.1667	2	2	0	0	2	1	1.16667	210	149	8.2836e-05	0.0154184	0.806374	0.938671	0.132297
22404	ENSSSCG00000004845	FAN1	chr1	-	143932067	143932262	143919694	143919951	143932773	143932877	22404	18	30	12	25	27	22	22.3333	2	0	0	2	0	0	0.666667	22	22	11	23	22	29	21.5	7	0	0	1	5	2	2.5	298	149	7.01222e-06	0.0022788	0.943662	0.811321	0.132341
35649	ENSSSCG00000009771	DDX55	chr14	-	29371566	29371659	29370534	29370649	29372627	29372759	35649	19	21	19	16	17	37	21.5	0	1	2	1	0	0	0.666667	32	27	8	7	18	18	18.3333	0	1	8	4	0	2	2.5	241	149	0.000165802	0.0250663	0.952242	0.819295	0.132947
39109	ENSSSCG00000008835	RASL11B	chr8	+	39705774	39705851	39704374	39704431	39706653	39708167	39109	19	6	3	6	21	10	10.8333	3	4	4	0	1	0	2	12	18	12	14	3	7	11	4	0	0	0	0	0	0.666667	225	149	0.000157056	0.0243777	0.781994	0.916154	0.13416
23065	ENSSSCG00000021791	SENP7	chr13	+	157600315	157600510	157589372	157589570	157615687	157615806	23065	7	12	4	5	2	8	6.33333	4	0	2	2	2	1	1.83333	2	7	11	11	1	8	6.66667	0	0	0	0	6	0	1	298	149	0.00109095	0.0929121	0.633333	0.769231	0.135897
30596	ENSSSCG00000016263	NA	chr15	+	131331253	131331403	131327490	131327553	131331805	131331889	30596	77	118	88	121	84	108	99.3333	6	0	8	9	5	0	4.66667	98	112	85	97	118	86	99.3333	0	13	10	15	18	29	14.1667	298	149	6.28372e-05	0.0124477	0.91411	0.778068	0.136043
40595	ENSSSCG00000016942	CWC27	chr16	+	43355843	43355940	43346321	43346740	43363424	43363537	40595	39	32	33	29	32	25	31.6667	6	0	3	0	7	4	3.33333	16	30	22	27	30	26	25.1667	0	0	0	0	1	0	0.166667	245	149	4.32837e-08	5.96899e-05	0.852454	0.989228	0.136774
8826	ENSSSCG00000009963	TPST2	chr14	-	44156053	44156215	44145750	44145822	44186406	44186458	8826	6	2	8	0	4	0	3.33333	10	4	6	8	11	11	8.33333	0	0	1	1	0	0	0.333333	4	3	1	4	15	8	5.83333	298	149	8.09881e-07	0.000531225	0.166667	0.0277778	0.138889
36951	ENSSSCG00000008842	KIT	chr8	+	41485888	41486011	41484667	41484795	41488442	41488554	36951	3	2	3	4	4	1	2.83333	0	0	0	0	0	5	0.833333	2	3	5	7	2	2	3.5	0	1	2	5	0	3	1.83333	271	149	0.00035875	0.0437516	0.651492	0.512111	0.13938
105	ENSSSCG00000021464	SOAT1	chr9	+	121096770	121096878	121095109	121095169	121097802	121098085	105	25	21	25	18	27	55	28.5	0	0	0	0	4	1	0.833333	13	42	25	22	26	21	24.8333	0	6	6	5	3	0	3.33333	256	149	3.54853e-06	0.00136809	0.952166	0.812598	0.139567
7121	ENSSSCG00000001410	BAG6	chr7	-	23757379	23757526	23756896	23757084	23758046	23758154	7121	96	82	86	98	170	105	106.167	24	22	35	27	18	24	25	84	102	92	75	125	90	94.6667	48	39	31	47	49	29	40.5	295	149	0.000952988	0.0841592	0.682028	0.541413	0.140615
39490	ENSSSCG00000032552	NA	chr12	+	40142991	40143075	40139329	40139740	40143997	40144208	39490	28	42	27	48	42	47	39	7	5	4	8	5	3	5.33333	32	32	45	61	60	37	44.5	0	0	0	1	1	4	1	232	149	6.48246e-09	1.36723e-05	0.82445	0.966193	0.141743
11593	ENSSSCG00000009943	SSH1	chr14	+	42013845	42013892	42010976	42011105	42015359	42015506	11593	2	14	12	17	28	13	14.3333	0	2	4	0	1	11	3	7	19	22	2	10	7	11.1667	0	0	4	0	0	0	0.666667	195	149	2.74978e-05	0.00638143	0.784979	0.927529	0.14255
32164	ENSSSCG00000037710	ZNF473	chr6	+	55014608	55014770	55010512	55010707	55017947	55018074	32164	11	16	11	15	14	16	13.8333	5	2	0	1	3	1	2	3	17	13	10	23	25	15.1667	0	1	0	0	2	1	0.666667	298	149	1.26758e-05	0.00363591	0.775701	0.919192	0.143491
28112	ENSSSCG00000010151	LYST	chr14	+	55563197	55563359	55557613	55557763	55564000	55564192	28112	13	20	10	18	28	11	16.6667	0	8	0	1	7	2	3	6	12	10	10	11	9	9.66667	0	3	0	0	0	1	0.666667	298	149	3.98451e-05	0.0087647	0.735294	0.878788	0.143494
35268	ENSSSCG00000013399	TEAD1	chr2	-	46456417	46456429	46455457	46455592	46469818	46469881	35268	4	4	0	1	3	1	2.16667	10	4	10	11	10	3	8	0	3	0	0	1	0	0.666667	12	7	15	12	3	12	10.1667	160	149	0.000194084	0.0280726	0.201414	0.0575512	0.143863
15788	ENSSSCG00000008515	MEMO1	chr3	+	107613625	107613737	107600088	107600157	107635900	107636043	15788	30	29	21	17	28	22	24.5	1	2	3	1	1	0	1.33333	28	28	30	23	26	28	27.1667	2	7	6	8	2	3	4.66667	260	149	0.000137986	0.0223869	0.913272	0.769379	0.143892
38403	ENSSSCG00000011849	TNK2	chr13	+	134122647	134122743	134121202	134122548	134124012	134124823	38403	51	43	51	42	53	45	47.5	13	15	8	11	5	1	8.83333	29	19	49	29	45	49	36.6667	2	2	2	3	0	4	2.16667	244	149	7.69781e-05	0.0147577	0.766558	0.911771	0.145213
11504	ENSSSCG00000000573	KCNJ8	chr5	+	51606002	51606041	51594681	51594787	51607456	51607558	11504	9	11	9	13	10	13	10.8333	0	0	5	3	1	2	1.83333	20	15	14	9	12	12	13.6667	0	0	1	1	0	0	0.333333	187	149	0.000463196	0.0525567	0.824817	0.970299	0.145482
27873	ENSSSCG00000006470	RRNAD1	chr4	-	93358888	93359073	93358142	93358484	93361181	93361325	27873	19	25	9	22	27	40	23.6667	3	0	0	1	2	1	1.16667	21	16	16	18	16	10	16.1667	1	4	1	5	0	4	2.5	298	149	0.00110738	0.0940875	0.910256	0.76378	0.146477
27297	ENSSSCG00000015668	ORC4	chr15	+	4136903	4136977	4096646	4096734	4139777	4139854	27297	16	24	27	19	33	24	23.8333	0	0	0	0	1	0	0.166667	16	15	23	23	31	28	22.6667	2	12	0	0	1	2	2.83333	222	149	1.95866e-05	0.00512612	0.989688	0.842999	0.14669
11452	ENSSSCG00000005212	PLGRKT	chr1	+	216710155	216710272	216694962	216695049	216739327	216739722	11452	8	13	7	18	13	22	13.5	0	1	4	0	2	4	1.83333	8	5	15	12	24	7	11.8333	2	0	0	0	0	0	0.333333	265	149	0.00034994	0.0429695	0.805459	0.952291	0.146832
7344	ENSSSCG00000036339	FAM126B	chr15	-	104685516	104685633	104681720	104681808	104688662	104688758	7344	25	31	28	24	49	7	27.3333	3	1	0	1	0	0	0.833333	10	38	43	28	19	26	27.3333	6	3	3	2	2	7	3.83333	265	149	1.14306e-06	0.000675326	0.948566	0.800367	0.148199
25812	ENSSSCG00000004997	PRPF39	chr1	+	175302478	175302547	175302170	175302296	175302650	175302813	25812	13	15	19	13	13	21	15.6667	3	5	1	4	0	2	2.5	9	17	14	4	11	15	11.6667	0	0	0	0	2	0	0.333333	217	149	9.65953e-08	0.000104952	0.811425	0.960052	0.148627
30677	ENSSSCG00000034841	RGS19	chr17	-	62894473	62894833	62891944	62892046	62895053	62895109	30677	22	22	16	32	14	33	23.1667	3	0	0	0	0	0	0.5	8	19	16	21	12	26	17	4	2	2	0	4	0	2	298	149	1.99539e-05	0.0051844	0.958621	0.809524	0.149097
4752	ENSSSCG00000000006	PPARA	chr5	-	3354816	3354945	3343606	3343712	3365098	3365161	4752	17	52	29	34	27	36	32.5	0	0	18	4	0	0	3.66667	15	22	35	19	36	26	25.5	0	0	0	0	2	0	0.333333	277	149	0.000112652	0.0191428	0.826624	0.976275	0.149651
15040	ENSSSCG00000010825	MARK1	chr10	+	10098663	10098708	10092117	10092372	10104227	10104867	15040	0	1	2	0	5	0	1.33333	1	0	0	2	4	1	1.33333	1	3	3	2	1	1	1.83333	0	0	0	6	0	0	1	193	149	0.000294214	0.0379462	0.435673	0.585985	0.150312
1340	ENSSSCG00000000754	RAD52	chr5	-	68146163	68146238	68145463	68145664	68147758	68147904	1340	18	10	9	4	24	22	14.5	4	3	8	0	1	1	2.83333	11	13	11	13	9	18	12.5	1	3	0	0	0	0	0.666667	223	149	1.28981e-05	0.00367032	0.773726	0.926079	0.152354
5399	ENSSSCG00000013086	CYB561A3	chr2	+	10146018	10146126	10142962	10143084	10147639	10147842	5399	71	45	27	41	38	41	43.8333	0	0	0	5	1	0	1	41	41	26	48	64	35	42.5	2	1	15	8	1	8	5.83333	256	149	3.44723e-07	0.000274667	0.962282	0.809179	0.153103
41391	ENSSSCG00000017682	MYO19	chr12	-	38024926	38025035	38024268	38024435	38025960	38026055	41391	0	0	0	0	0	1	0.166667	1	9	4	6	6	2	4.66667	6	0	0	2	4	0	2	8	14	1	5	2	3	5.5	257	149	0.000956733	0.0841592	0.0202859	0.174116	0.15383
39663	ENSSSCG00000030274	PPEF1	chrX	+	15218840	15218990	15217734	15217771	15223588	15223735	39663	15	17	23	21	15	16	17.8333	1	0	4	3	1	4	2.16667	20	8	19	15	15	16	15.5	0	1	1	0	0	0	0.333333	298	149	9.04818e-06	0.00277284	0.804511	0.958763	0.154252
21914	ENSSSCG00000030581	VGLL4	chr13	-	67778324	67778446	67738557	67738747	67853961	67854038	21914	28	31	31	60	41	29	36.6667	5	10	0	14	5	11	7.5	21	27	28	54	42	35	34.5	0	2	2	7	0	4	2.5	270	149	0.0012074	0.0992921	0.729579	0.883931	0.154352
22403	ENSSSCG00000004845	FAN1	chr1	-	143931375	143931504	143919694	143919951	143932773	143932877	22403	27	18	33	15	20	15	21.3333	2	0	0	2	0	0	0.666667	24	20	11	7	25	17	17.3333	7	0	0	1	5	2	2.5	277	149	2.24166e-06	0.0010371	0.945094	0.78856	0.156534
11543	ENSSSCG00000017886	FBXO39	chr12	-	50653659	50653745	50645093	50645166	50655092	50655288	11543	20	36	43	126	31	49	50.8333	0	4	0	5	4	0	2.16667	31	74	26	80	65	102	63	6	15	3	21	6	17	11.3333	234	149	6.68393e-08	8.55901e-05	0.937262	0.779716	0.157546
37650	ENSSSCG00000005303	PIGO	chr1	-	235882718	235882770	235881958	235882162	235884018	235884243	37650	11	11	6	33	17	17	15.8333	4	2	1	1	5	6	3.16667	9	6	10	8	17	23	12.1667	0	0	1	0	0	2	0.5	200	149	1.41048e-07	0.000133086	0.78836	0.947722	0.159362
32399	ENSSSCG00000039094	PLEC	chr4	+	742988	746369	741959	742058	746476	753213	32399	44	61	55	57	89	81	64.5	17	26	17	19	28	21	21.3333	47	54	69	30	52	83	55.8333	18	41	45	22	44	42	35.3333	298	149	9.32477e-05	0.0167028	0.601866	0.44137	0.160496
34745	ENSSSCG00000028646	MMADHC	chr15	+	2501406	2501445	2499179	2499203	2503115	2503260	34745	0	0	0	0	1	0	0.166667	17	14	11	12	10	5	11.5	1	3	2	0	3	3	2	13	2	9	1	12	9	7.66667	187	149	9.56724e-05	0.0168154	0.0114159	0.172089	0.160673
6294	ENSSSCG00000007901	CIITA	chr3	-	32189174	32189333	32187884	32187956	32190447	32192101	6294	7	4	19	14	16	19	13.1667	0	0	0	1	0	3	0.666667	12	5	6	23	7	12	10.8333	2	1	0	0	6	2	1.83333	298	149	8.2994e-05	0.0154184	0.908046	0.747126	0.16092
10114	ENSSSCG00000006165	SEC31B	chr14	-	111620968	111621092	111612888	111613084	111621448	111621535	10114	1	9	8	4	9	1	5.33333	0	3	0	3	0	0	1	0	6	1	3	2	16	4.66667	2	2	2	1	4	0	1.83333	272	149	0.000998766	0.0867089	0.745	0.582356	0.162644
30582	ENSSSCG00000012295	MAGIX	chrX	+	43209167	43209404	43207053	43207146	43209510	43209682	30582	66	39	41	58	61	53	53	8	0	17	11	7	4	7.83333	72	30	52	45	46	72	52.8333	3	0	0	1	2	5	1.83333	298	149	8.00176e-06	0.00249481	0.771845	0.935103	0.163259
19278	ENSSSCG00000006500	UBQLN4	chr4	+	93979180	93979398	93976430	93976587	93979968	93980231	19278	10	26	13	14	14	21	16.3333	1	4	1	0	6	2	2.33333	13	15	14	8	6	9	10.8333	1	1	0	0	0	0	0.333333	298	149	1.70944e-07	0.000155559	0.777778	0.942029	0.164251
12642	ENSSSCG00000004146	REPS1	chr1	+	25543789	25543870	25540026	25540148	25550472	25550560	12642	16	8	4	6	7	12	8.83333	16	13	6	8	15	18	12.6667	1	2	6	7	6	5	4.5	12	28	20	13	12	18	17.1667	229	149	0.000571418	0.0602594	0.312122	0.145708	0.166414
16448	ENSSSCG00000027266	PNPLA3	chr5	-	5083612	5083673	5080140	5080353	5084881	5085091	16448	43	14	14	88	50	3	35.3333	0	0	0	0	0	0	0	42	4	19	3	6	10	14	1	0	8	0	0	3	2	209	149	0.000385657	0.0456297	1	0.833067	0.166933
18420	ENSSSCG00000003586	EPB41	chr6	+	85980562	85980604	85980366	85980423	85982174	85982237	18420	0	1	5	8	2	1	2.83333	2	0	1	2	3	3	1.83333	2	2	5	5	1	1	2.66667	1	0	2	0	2	0	0.833333	190	149	0.000845469	0.077729	0.547913	0.715057	0.167144
26063	ENSSSCG00000025770	ST6GAL1	chr13	+	124784930	124784993	124729931	124730045	124798431	124799089	26063	21	42	22	42	23	32	30.3333	0	0	0	0	0	1	0.166667	4	38	18	30	47	2	23.1667	0	2	9	0	0	10	3.5	211	149	8.39986e-05	0.0155137	0.992279	0.823761	0.168518
40677	ENSSSCG00000010900	DENND1B	chr10	-	20511863	20511923	20510598	20510652	20515842	20515923	40677	11	4	5	12	12	9	8.83333	0	0	0	2	0	3	0.833333	7	5	7	4	4	11	6.33333	1	2	4	2	2	0	1.83333	208	149	1.59251e-05	0.00432571	0.88363	0.712201	0.171429
34297	ENSSSCG00000000364	SARNP	chr5	-	21252462	21252562	21250123	21250191	21261816	21261874	34297	7	14	10	5	10	6	8.66667	1	2	2	1	2	1	1.5	15	27	11	19	8	12	15.3333	0	2	0	0	1	0	0.5	248	149	4.13039e-05	0.00892138	0.776353	0.948519	0.172167
15634	ENSSSCG00000008697	HTT	chr8	+	1844457	1844505	1842157	1842362	1847289	1847370	15634	0	5	0	2	0	0	1.16667	6	17	14	8	17	9	11.8333	1	4	1	2	5	11	4	4	11	9	14	9	10	9.5	196	149	3.44411e-05	0.00762274	0.0697239	0.242474	0.17275
1341	ENSSSCG00000000754	RAD52	chr5	-	68157710	68157778	68155995	68156114	68157940	68158034	1341	19	14	18	11	10	20	15.3333	0	0	0	0	0	1	0.166667	8	1	16	9	14	27	12.5	0	2	5	2	1	2	2	216	149	0.000135257	0.0222098	0.984487	0.811724	0.172764
7407	ENSSSCG00000015105	SLC37A4	chr9	-	46253136	46253610	46252438	46252778	46253988	46254017	7407	6	8	7	4	6	16	7.83333	3	0	1	0	1	1	1	4	1	1	3	6	18	5.5	1	3	2	1	0	3	1.66667	298	149	0.00114186	0.0953879	0.79661	0.622642	0.173969
18399	ENSSSCG00000033546	UBXN11	chr6	-	83707612	83707641	83704024	83704125	83708686	83708792	18399	3	2	4	3	1	3	2.66667	0	0	0	1	0	2	0.5	0	1	0	2	12	0	2.5	2	0	2	0	2	1	1.16667	177	149	0.00107785	0.0920147	0.817839	0.643351	0.174488
29854	ENSSSCG00000003567	KDF1	chr6	-	84257233	84258304	84255652	84255727	84264951	84265041	29854	14	16	9	29	18	14	16.6667	4	1	5	0	1	2	2.16667	1	11	12	12	16	11	10.5	0	0	1	0	0	0	0.166667	298	149	2.77455e-06	0.00115676	0.793651	0.969231	0.17558
16185	ENSSSCG00000014887	ALG8	chr9	-	12514000	12514116	12512666	12512793	12515143	12515211	16185	4	12	1	2	2	0	3.5	46	24	15	11	14	18	21.3333	3	15	11	4	1	15	8.16667	19	8	12	14	13	12	13	264	149	0.000534456	0.057894	0.0847485	0.26175	0.177002
28495	ENSSSCG00000009356	NA	chr11	+	12691483	12691591	12690001	12690241	12693472	12695130	28495	25	45	19	34	42	26	31.8333	13	11	7	5	9	8	8.83333	45	42	41	35	57	42	43.6667	4	0	6	7	3	6	4.33333	256	149	0.000161279	0.0246071	0.67716	0.854335	0.177175
474	ENSSSCG00000014207	APC	chr2	-	116933511	116933565	116929704	116929844	116934870	116934966	474	3	6	0	6	3	2	3.33333	6	8	9	0	9	7	6.5	1	0	0	3	1	1	1	4	10	8	11	5	4	7	202	149	0.00031462	0.0401448	0.274452	0.0953295	0.179123
20235	ENSSSCG00000004516	MBD1	chr1	-	99908166	99908235	99907435	99907600	99908318	99908435	20235	19	16	15	32	13	15	18.3333	12	18	29	22	13	14	18	9	17	12	9	3	15	10.8333	15	15	31	21	28	38	24.6667	217	149	0.00117125	0.0969869	0.41154	0.231693	0.179847
30312	ENSSSCG00000004704	PPIP5K1	chr1	+	127910068	127910182	127896331	127896496	127913529	127915449	30312	19	14	17	6	15	22	15.5	4	3	5	4	2	1	3.16667	12	17	11	14	20	41	19.1667	2	3	0	0	0	1	1	262	149	2.56585e-05	0.00609262	0.735705	0.915967	0.180262
3651	ENSSSCG00000016214	STK16	chr15	+	121287232	121287348	121287018	121287139	121287743	121287864	3651	18	16	22	18	22	13	18.1667	4	3	0	4	1	5	2.83333	17	16	15	19	21	15	17.1667	2	0	0	0	0	0	0.333333	264	149	1.64768e-08	2.73173e-05	0.783492	0.96674	0.183248
14945	ENSSSCG00000013836	NA	chr2	+	62171950	62172121	62167555	62167876	62173034	62173538	14945	22	12	30	19	36	13	22	3	2	0	8	3	2	3	25	15	28	12	38	11	21.5	0	2	0	0	0	0	0.333333	298	149	1.67614e-08	2.73173e-05	0.785714	0.969925	0.184211
29891	ENSSSCG00000028875	HAVCR2	chr16	+	66139763	66139823	66139534	66139664	66141113	66141452	29891	1	7	2	20	11	3	7.33333	0	0	0	2	1	0	0.5	2	25	4	4	8	17	10	0	3	2	2	7	2	2.66667	208	149	6.08621e-07	0.000454627	0.913092	0.728725	0.184367
2382	ENSSSCG00000033528	BPTF	chr12	+	14163676	14163865	14162927	14163134	14182274	14182462	2382	1	6	3	3	4	7	4	0	0	0	0	1	2	0.5	0	8	10	4	6	4	5.33333	2	2	0	0	3	3	1.66667	298	149	0.000103634	0.0178645	0.8	0.615385	0.184615
16683	ENSSSCG00000014211	YTHDC2	chr2	+	118057477	118057656	118053503	118053569	118058167	118058264	16683	28	33	26	32	19	29	27.8333	1	1	21	0	4	0	4.5	26	33	39	18	21	24	26.8333	1	0	0	0	0	4	0.833333	298	149	0.000190712	0.0277967	0.755656	0.94152	0.185864
34723	ENSSSCG00000011632	NA	chr13	-	73882475	73882579	73881147	73881262	73884710	73884884	34723	3	7	19	7	7	8	8.5	0	4	2	0	0	4	1.66667	5	10	15	14	13	19	12.6667	0	1	0	0	0	2	0.5	252	149	0.00116228	0.0964667	0.750964	0.937417	0.186454
12399	ENSSSCG00000001974	G2E3	chr7	-	68906392	68906499	68903710	68903751	68916919	68916994	12399	0	0	2	0	0	2	0.666667	4	7	7	2	3	7	5	3	13	2	1	0	2	3.5	6	11	5	2	6	5	5.83333	255	149	2.28663e-06	0.0010371	0.0722775	0.259582	0.187304
547	ENSSSCG00000015588	ANGEL2	chr9	+	130456738	130457064	130453919	130454175	130462500	130462757	547	17	16	14	7	15	11	13.3333	5	4	1	1	3	0	2.33333	18	16	16	3	34	19	17.6667	2	1	1	0	0	0	0.666667	298	149	7.35839e-07	0.000507375	0.740741	0.929825	0.189084
5884	ENSSSCG00000001930	NA	chr7	+	60977868	60977929	60977322	60977417	60978162	60978253	5884	25	26	16	13	25	21	21	5	11	14	9	7	3	8.16667	8	28	29	33	28	25	25.1667	2	4	3	4	5	3	3.5	209	149	0.000913543	0.0817277	0.647045	0.836767	0.189723
4667	ENSSSCG00000009359	SUPT20H	chr11	-	12840607	12840634	12840013	12840046	12842164	12842322	4667	23	26	11	13	17	28	19.6667	3	7	1	3	5	14	5.5	10	43	18	23	33	30	26.1667	1	4	0	0	1	2	1.33333	175	149	2.86078e-07	0.000238263	0.752751	0.943532	0.190782
15310	ENSSSCG00000036022	NA	chr4	+	1768120	1768203	1764779	1765238	1772238	1773360	15310	4	5	5	0	1	0	2.5	12	2	4	3	2	5	4.66667	0	2	2	0	0	0	0.666667	6	9	4	4	9	5	6.16667	231	149	1.47825e-05	0.00404601	0.256808	0.0651865	0.191622
6162	ENSSSCG00000013382	PLEKHA7	chr2	+	42308172	42308283	42306562	42306705	42310166	42311517	6162	1	0	0	1	0	0	0.333333	16	7	9	20	8	17	12.8333	4	3	2	5	5	1	3.33333	5	10	7	10	4	8	7.33333	259	149	3.03309e-09	7.76796e-06	0.0147226	0.20729	0.192567
4330	ENSSSCG00000008137	NA	chr3	-	47634571	47634903	47629610	47629770	47672686	47672884	4330	10	7	8	8	13	6	8.66667	1	5	1	0	4	4	2.5	5	13	4	15	13	8	9.66667	0	0	0	6	0	0	1	298	149	0.000361437	0.0437815	0.634146	0.828571	0.194425
10243	ENSSSCG00000043116	NA	chr6	-	62452237	62452364	62440509	62444078	62456331	62456517	10243	4	14	13	7	8	11	9.5	0	3	1	2	9	1	2.66667	10	5	15	3	14	7	9	0	1	0	4	0	0	0.833333	275	149	0.000873222	0.0796676	0.65873	0.854049	0.19532
7183	ENSSSCG00000009243	THAP9	chr8	-	135413346	135413542	135411639	135411943	135420542	135420728	7183	24	22	27	16	22	19	21.6667	1	0	2	0	1	0	0.666667	17	21	35	6	13	20	18.6667	3	9	4	2	1	0	3.16667	298	149	7.00315e-07	0.000492349	0.942029	0.746667	0.195362
20121	ENSSSCG00000010606	SLK	chr14	+	114940275	114940368	114937441	114937621	114947309	114947439	20121	24	35	27	41	39	34	33.3333	2	0	3	4	10	3	3.66667	14	26	35	20	25	34	25.6667	5	7	9	14	2	14	8.5	241	149	0.000337467	0.0418681	0.848954	0.651191	0.197764
40011	ENSSSCG00000010862	CDC42BPA	chr10	-	14718337	14718385	14696861	14696945	14719457	14719534	40011	0	0	0	2	0	0	0.333333	5	17	10	24	10	19	14.1667	4	5	5	8	0	4	4.33333	2	10	15	18	13	11	11.5	196	149	7.80724e-10	2.54481e-06	0.0175728	0.222669	0.205096
22016	ENSSSCG00000015885	PLA2R1	chr15	-	66900851	66900884	66898507	66900711	66903649	66903826	22016	6	15	8	8	11	18	11	1	0	0	0	3	2	1	8	7	15	15	7	3	9.16667	2	2	10	1	5	0	3.33333	181	149	0.000109699	0.0187298	0.900549	0.69361	0.20694
11464	ENSSSCG00000021207	HESX1	chr13	-	39048400	39048664	39047694	39047894	39087541	39087654	11464	8	5	4	9	4	3	5.5	1	0	6	3	1	1	2	4	9	4	6	11	3	6.16667	2	0	2	1	0	0	0.833333	298	149	0.000773784	0.0730106	0.578947	0.787234	0.208287
28237	ENSSSCG00000011776	YEATS2	chr13	+	121696428	121696587	121694742	121694985	121698303	121698407	28237	16	37	19	20	9	15	19.3333	3	4	2	0	0	1	1.66667	19	18	18	8	15	8	14.3333	2	7	5	2	7	1	4	298	149	0.000780289	0.0734311	0.852941	0.641791	0.21115
13126	ENSSSCG00000033497	NA	chr6	-	69170745	69170871	69124159	69124265	69179827	69179898	13126	14	19	9	13	18	14	14.5	6	7	6	4	1	2	4.33333	14	19	25	9	8	15	15	0	0	1	1	5	1	1.33333	274	149	0.00074563	0.070914	0.645343	0.859505	0.214162
43012	ENSSSCG00000005288	TLE4	chr1	+	232407232	232407307	232392204	232392267	232433002	232433207	43012	9	2	4	8	2	6	5.16667	1	1	2	1	0	4	1.5	10	9	4	4	4	1	5.33333	0	0	2	0	0	0	0.333333	223	149	0.000952525	0.0841592	0.697102	0.914461	0.217359
24500	ENSSSCG00000038873	SLMAP	chr13	+	39672276	39672339	39666370	39666421	39685540	39685600	24500	11	10	7	9	11	12	10	4	6	8	1	1	3	3.83333	9	11	9	16	9	10	10.6667	0	5	2	0	0	0	1.16667	211	149	0.000292756	0.0378944	0.648155	0.865886	0.217731
10497	ENSSSCG00000023245	NONO	chrX	+	57298717	57299351	57293430	57293509	57305745	57305905	10497	14	15	19	9	10	19	14.3333	0	3	0	0	1	0	0.666667	5	13	10	5	29	11	12.1667	10	0	4	0	0	2	2.66667	298	149	0.000159092	0.0243845	0.914894	0.695238	0.219656
6095	ENSSSCG00000036096	NA	chr3	-	39262651	39262768	39262293	39262415	39263446	39264019	6095	12	6	6	14	10	4	8.66667	6	0	0	1	0	4	1.83333	12	20	6	25	26	5	15.6667	0	2	0	0	1	0	0.5	265	149	0.00114338	0.0953879	0.726625	0.946287	0.219663
22389	ENSSSCG00000037376	NA	chr12	+	4842883	4842964	4841861	4841958	4855958	4857244	22389	20	15	19	6	18	8	14.3333	14	16	18	7	15	12	13.6667	19	20	21	27	12	17	19.3333	4	3	13	10	10	5	7.5	229	149	0.000861567	0.0788048	0.405609	0.626482	0.220873
24192	ENSSSCG00000011162	NA	chr10	+	68646492	68646552	68621826	68621869	68670660	68670799	24192	14	14	13	16	15	13	14.1667	6	2	6	6	8	1	4.83333	4	5	14	9	17	13	10.3333	1	0	2	1	1	0	0.833333	208	149	1.01017e-06	0.000624476	0.677381	0.898813	0.221432
2478	ENSSSCG00000007963	ZNF263	chr3	-	38911370	38911551	38908604	38908721	38912569	38913043	2478	4	12	2	8	6	3	5.83333	0	4	0	3	0	4	1.83333	3	15	9	8	9	7	8.5	0	0	0	0	1	4	0.833333	298	149	0.000837853	0.0774258	0.614035	0.836066	0.22203
43029	ENSSSCG00000003054	ZNF575	chr6	+	50396735	50396845	50396337	50396454	50397275	50397387	43029	6	9	4	23	18	7	11.1667	8	0	0	0	0	0	1.33333	3	7	7	7	10	6	6.66667	0	0	2	6	3	4	2.5	258	149	0.000646866	0.0649674	0.828671	0.606307	0.222364
23063	ENSSSCG00000021791	SENP7	chr13	+	157589372	157589570	157558373	157558471	157615687	157615806	23063	17	2	5	2	4	4	5.66667	0	3	1	0	1	0	0.833333	1	1	13	8	10	1	5.66667	1	5	2	3	3	0	2.33333	298	149	0.000727104	0.0701293	0.772727	0.548387	0.22434
18024	ENSSSCG00000041717	NA	chrX	-	84911733	84911797	84903305	84903590	84922435	84922499	18024	3	0	1	1	6	6	2.83333	5	2	10	8	4	5	5.66667	0	0	0	0	0	2	0.333333	1	5	5	10	6	11	6.33333	212	149	1.88153e-07	0.000162105	0.260035	0.0356715	0.224363
28404	ENSSSCG00000026940	CASP10	chr15	+	104862141	104862235	104858099	104858260	104869363	104869499	28404	4	3	4	7	16	14	8	2	0	2	0	5	3	2	4	5	6	7	11	17	8.33333	0	1	1	0	0	0	0.333333	242	149	1.21192e-05	0.00353278	0.711217	0.938997	0.22778
1583	ENSSSCG00000014132	NA	chr2	+	90719475	90719713	90714796	90714847	90723370	90723888	1583	10	12	10	21	16	13	13.6667	0	1	0	0	1	4	1	8	13	14	7	30	15	14.5	2	3	0	1	4	14	4	298	149	0.000267554	0.0353991	0.87234	0.644444	0.227896
19222	ENSSSCG00000027444	STAU1	chr17	-	50849729	50849854	50844170	50844309	50869005	50869076	19222	12	3	3	8	12	19	9.5	0	5	2	3	2	2	2.33333	6	6	14	8	5	4	7.16667	0	1	0	1	0	0	0.333333	273	149	2.47592e-08	3.69892e-05	0.689647	0.921473	0.231826
29192	ENSSSCG00000015386	FAM126A	chr9	-	91777087	91777166	91770640	91770742	91821412	91821619	29192	33	13	17	11	15	31	20	1	2	4	0	2	0	1.5	15	16	16	17	21	12	16.1667	4	12	5	3	2	6	5.33333	227	149	3.02073e-05	0.00681184	0.897455	0.665515	0.23194
20497	ENSSSCG00000012591	AMOT	chrX	-	92632784	92632932	92629922	92630856	92639593	92639671	20497	3	6	7	7	7	5	5.83333	1	0	0	1	1	0	0.5	3	1	13	2	12	5	6	0	4	2	1	4	0	1.83333	296	149	0.000114147	0.0192391	0.854498	0.622274	0.232224
17104	ENSSSCG00000004275	FAM135A	chr1	+	50691643	50691798	50690187	50690261	50692606	50692870	17104	7	14	10	9	7	7	9	0	0	0	0	0	0	0	12	11	7	9	24	9	12	4	6	0	1	0	0	1.83333	298	149	0.000188086	0.0276082	1	0.765957	0.234043
18368	ENSSSCG00000031775	YAF2	chr5	-	73473988	73474088	73419803	73419956	73474181	73474253	18368	6	5	1	11	1	6	5	1	1	2	0	2	4	1.66667	1	10	7	5	6	7	6	0	1	0	1	0	1	0.5	248	149	4.95714e-05	0.0101443	0.643165	0.878193	0.235027
41716	ENSSSCG00000005424	NIPSNAP3B	chr1	+	246129886	246129990	246129499	246129622	246131379	246132650	41716	2	0	0	0	0	0	0.333333	4	1	14	2	9	6	6	4	3	1	0	2	2	2	0	2	2	9	1	5	3.16667	252	149	2.69722e-05	0.00636243	0.0318036	0.271898	0.240094
14594	ENSSSCG00000034874	FANCG	chr1	-	235872898	235873188	235872695	235872742	235873445	235873512	14594	27	10	13	14	13	22	16.5	0	0	2	0	1	0	0.5	19	10	16	20	22	31	19.6667	4	10	0	2	2	7	4.16667	298	149	7.70561e-08	9.17627e-05	0.942857	0.702381	0.240476
2383	ENSSSCG00000033528	BPTF	chr12	+	14178157	14178346	14162927	14163134	14182274	14182462	2383	6	8	6	4	11	9	7.33333	0	0	0	0	1	2	0.5	5	1	10	1	10	8	5.83333	2	2	0	0	3	3	1.66667	298	149	9.81486e-05	0.0170487	0.88	0.636364	0.243636
40359	ENSSSCG00000021138	CEP250	chr17	+	38837213	38837383	38836900	38837028	38844435	38844603	40359	10	31	16	15	17	21	18.3333	0	0	0	0	2	0	0.333333	6	3	18	5	11	18	10.1667	4	4	0	0	4	0	2	298	149	1.0061e-05	0.00303142	0.964912	0.717647	0.247265
11367	ENSSSCG00000030616	RESF1	chr5	-	42284244	42284309	42266767	42266851	42298032	42298121	11367	3	7	8	6	11	8	7.16667	0	0	3	3	0	4	1.66667	3	11	3	13	11	17	9.66667	0	0	0	0	0	0	0	213	149	0.00042275	0.0492133	0.750498	1	0.249502
16349	ENSSSCG00000028536	LHFPL2	chr2	-	87462010	87462063	87415197	87415255	87483302	87483381	16349	2	0	0	1	0	0	0.5	7	16	7	8	11	10	9.83333	0	0	4	3	6	0	2.16667	6	2	2	4	3	7	4	201	149	0.000151382	0.023911	0.0363237	0.286496	0.250172
28095	ENSSSCG00000006461	ARHGEF11	chr4	+	93139219	93139249	93138346	93138443	93142985	93143112	28095	5	7	8	3	6	7	6	4	4	7	0	1	4	3.33333	5	3	3	7	20	5	7.16667	0	1	1	0	0	4	1	178	149	0.000253851	0.034169	0.601076	0.857124	0.256048
20229	ENSSSCG00000004516	MBD1	chr1	-	99904707	99904779	99899868	99901244	99905925	99905987	20229	7	4	16	13	9	9	9.66667	11	9	11	8	10	9	9.66667	9	14	15	19	17	15	14.8333	5	6	2	0	7	11	5.16667	220	149	0.000978646	0.0853755	0.403794	0.660375	0.256581
41100	ENSSSCG00000016095	CLK1	chr15	-	104558912	104559003	104558457	104558524	104560008	104560237	41100	43	46	30	23	31	40	35.5	1	3	8	5	4	7	4.66667	28	27	25	23	37	37	29.5	3	17	17	18	20	9	14	239	149	4.53169e-05	0.00961442	0.825861	0.567784	0.258077
17557	ENSSSCG00000002656	ZCCHC14	chr6	+	1890631	1890705	1879273	1879397	1902356	1902428	17557	14	28	9	24	13	20	18	0	0	0	0	1	0	0.166667	6	5	20	10	13	8	10.3333	0	2	0	0	10	4	2.66667	222	149	3.78646e-06	0.00142728	0.986392	0.722283	0.264109
32315	ENSSSCG00000023693	PROC	chr15	-	25052874	25053159	25050482	25050768	25054154	25054225	32315	2	18	12	20	9	4	10.8333	0	0	1	9	4	8	3.66667	7	4	10	9	9	12	8.5	3	0	1	0	0	0	0.666667	298	149	2.79397e-05	0.00642166	0.59633	0.864407	0.268077
25861	ENSSSCG00000006901	EVI5	chr4	+	124499267	124499414	124498690	124498723	124520318	124520453	25861	22	32	23	7	20	26	21.6667	1	3	0	0	2	1	1.16667	15	12	28	10	18	18	16.8333	2	3	1	10	8	6	5	295	149	3.49906e-06	0.00136809	0.903662	0.629692	0.273971
19153	ENSSSCG00000013644	KRI1	chr2	-	69334225	69334275	69333614	69333711	69334354	69334409	19153	23	9	19	20	19	31	20.1667	0	2	1	1	1	0	0.833333	14	14	12	6	12	19	12.8333	7	3	4	0	10	5	4.83333	198	149	5.45929e-09	1.22339e-05	0.947947	0.666454	0.281493
14333	ENSSSCG00000004531	C18orf54	chr1	+	103864579	103864668	103862412	103862508	103865238	103865567	14333	2	1	3	1	8	4	3.16667	2	3	4	1	3	6	3.16667	1	3	2	4	0	6	2.66667	0	0	1	3	1	0	0.833333	237	149	0.000122688	0.0204603	0.38601	0.667974	0.281964
10087	ENSSSCG00000024088	TLN2	chr1	-	109259192	109259339	109253899	109254066	109266430	109266550	10087	10	2	1	7	20	5	7.5	2	1	1	0	0	0	0.666667	2	2	8	5	5	4	4.33333	4	2	0	0	1	3	1.66667	295	149	0.00044368	0.0511516	0.850349	0.567702	0.282647
42982	ENSSSCG00000009613	DMTN	chr14	+	6344961	6345027	6344771	6344779	6345307	6345388	42982	5	4	3	17	8	9	7.66667	0	0	0	2	2	1	0.833333	7	4	2	9	13	9	7.33333	0	2	3	5	4	8	3.66667	214	149	4.87809e-06	0.0017105	0.864967	0.582031	0.282936
22193	ENSSSCG00000013764	RFX1	chr2	+	65191109	65191226	65189933	65190041	65192326	65192422	22193	24	28	46	28	29	37	32	7	3	7	1	1	3	3.66667	19	26	16	22	26	21	21.6667	6	10	14	6	10	15	10.1667	265	149	1.57002e-06	0.000840196	0.83071	0.545096	0.285614
30659	ENSSSCG00000009010	ARFIP1	chr8	-	76253369	76253449	76237285	76237387	76270172	76270258	30659	17	18	17	16	12	28	18	7	10	3	1	0	8	4.83333	8	32	13	36	18	15	20.3333	0	0	0	0	0	0	0	228	149	5.60552e-13	6.69953e-09	0.708774	1	0.291226
38604	ENSSSCG00000004332	BACH2	chr1	-	58071935	58072084	57990296	57990551	58191655	58191768	38604	8	32	13	25	6	6	15	0	0	0	0	0	0	0	5	10	3	20	9	25	12	0	0	11	3	0	1	2.5	297	149	0.0007276	0.0701293	1	0.70658	0.29342
14849	ENSSSCG00000012510	ARMCX2	chrX	-	83217760	83218017	83217145	83217209	83218105	83218177	14849	3	3	3	9	0	4	3.66667	3	0	1	3	3	0	1.66667	3	4	4	2	2	3	3	0	0	1	0	1	0	0.333333	298	149	2.17594e-05	0.00553322	0.52381	0.818182	0.294372
7762	ENSSSCG00000003926	BTBD19	chr6	-	166522133	166522193	166521762	166521894	166523699	166523753	7762	2	9	2	3	0	3	3.16667	3	2	0	2	1	2	1.66667	1	6	3	6	2	1	3.16667	0	1	0	0	0	1	0.333333	208	149	1.92184e-05	0.00508261	0.576461	0.871882	0.295421
34437	ENSSSCG00000012123	RAB9A	chrX	+	10343687	10343776	10343465	10343556	10344171	10344237	34437	10	10	5	7	12	7	8.5	0	0	0	0	2	0	0.333333	11	9	10	11	13	4	9.66667	0	1	3	4	5	8	3.5	237	149	8.91913e-09	1.71102e-05	0.941286	0.634555	0.306731
17552	ENSSSCG00000005300	VCP	chr1	-	235872898	235873163	235872683	235872742	235873445	235873512	17552	16	9	6	9	9	13	10.3333	0	0	2	0	1	0	0.5	7	10	10	17	14	18	12.6667	4	10	0	2	2	7	4.16667	298	149	1.07421e-07	0.000112632	0.911765	0.603175	0.30859
10606	ENSSSCG00000005915	NA	chr4	-	593670	593786	593334	593400	593881	594014	10606	1	5	5	11	7	3	5.33333	4	2	3	1	0	1	1.83333	5	8	4	1	5	3	4.33333	0	1	0	0	0	0	0.166667	264	149	1.06793e-06	0.000648993	0.621481	0.936201	0.31472
30614	ENSSSCG00000012071	NA	chr13	+	203346125	203346425	203339665	203339983	203361625	203361650	30614	3	14	31	15	9	8	13.3333	7	4	4	0	6	7	4.66667	16	16	15	18	2	11	13	0	1	0	0	3	0	0.666667	298	149	2.05826e-06	0.000997283	0.588235	0.906977	0.318741
17056	ENSSSCG00000008402	CLHC1	chr3	+	86012290	86012492	86006591	86006725	86013100	86013185	17056	4	5	8	7	8	9	6.83333	3	3	1	3	3	2	2.5	4	2	8	9	8	6	6.16667	0	0	0	0	1	1	0.333333	298	149	3.90102e-10	1.74839e-06	0.577465	0.902439	0.324974
39310	ENSSSCG00000011826	TMEM44	chr13	-	131583440	131583473	131578851	131580109	131590494	131590653	39310	1	3	2	4	1	3	2.33333	4	1	2	0	3	2	2	2	0	1	0	0	1	0.666667	1	6	2	4	1	3	2.83333	181	149	9.342e-06	0.00283862	0.489901	0.162265	0.327636
95	ENSSSCG00000016409	UBE3C	chr18	-	1630001	1630148	1619110	1619339	1653895	1653961	95	1	4	1	2	4	1	2.16667	1	2	2	1	2	2	1.66667	9	7	10	7	3	2	6.33333	0	0	1	4	1	1	1.16667	295	149	0.000742115	0.070914	0.396358	0.732755	0.336398
33491	ENSSSCG00000000894	CCDC38	chr5	+	87604562	87604714	87602886	87602956	87610781	87610987	33491	20	38	37	3	10	9	19.5	0	5	0	0	2	0	1.16667	2	3	5	5	4	6	4.16667	2	0	0	4	2	2	1.66667	298	149	0.000329561	0.0410292	0.89313	0.555556	0.337574
15615	ENSSSCG00000017643	NA	chr12	-	34779760	34780054	34779272	34779366	34782186	34782482	15615	7	1	6	5	12	1	5.33333	1	2	1	8	6	2	3.33333	1	1	0	0	3	0	0.833333	7	2	3	6	0	3	3.5	298	149	3.23586e-05	0.00725135	0.444444	0.106383	0.338061
6724	ENSSSCG00000015720	BIN1	chr15	+	25371712	25371841	25370424	25370572	25376992	25377103	6724	8	0	7	5	4	7	5.16667	3	1	0	5	2	6	2.83333	2	7	5	9	12	3	6.33333	0	0	0	3	1	0	0.666667	277	149	1.54021e-06	0.000840196	0.495176	0.836337	0.341161
33040	ENSSSCG00000011795	IGF2BP2	chr13	-	123507118	123507247	123498899	123498968	123510128	123510264	33040	9	8	4	10	12	10	8.83333	1	0	0	0	0	1	0.333333	8	5	6	2	7	4	5.33333	2	0	7	0	3	0	2	277	149	4.97951e-05	0.0101443	0.934446	0.589224	0.345222
37942	ENSSSCG00000006737	IGSF3	chr4	+	104132749	104132809	104130919	104131309	104135751	104136153	37942	4	2	2	3	10	9	5	0	0	1	0	0	3	0.666667	1	3	2	1	6	2	2.5	0	0	5	1	2	3	1.83333	208	149	4.09449e-05	0.00889745	0.843078	0.494141	0.348937
37501	ENSSSCG00000030546	HSD11B1L	chr2	-	73294209	73294379	73292548	73292635	73294512	73294713	37501	11	2	6	12	1	7	6.5	2	6	1	3	5	1	3	0	10	0	4	20	6	6.66667	1	0	1	0	0	1	0.5	298	149	4.93282e-05	0.0101443	0.52	0.869565	0.349565
19219	ENSSSCG00000027444	STAU1	chr17	-	50846607	50846764	50844170	50844309	50869005	50869076	19219	9	4	6	3	6	2	5	0	5	2	3	2	2	2.33333	8	2	2	8	5	5	5	0	1	0	1	0	0	0.333333	298	149	3.71902e-09	8.88969e-06	0.517241	0.882353	0.365112
23130	ENSSSCG00000022906	NA	chr6	+	58471294	58471579	58470944	58471202	58471872	58471966	23130	3	11	16	12	7	7	9.33333	0	2	0	0	0	1	0.5	5	6	9	5	8	6	6.5	0	2	4	0	6	6	3	298	149	1.10795e-07	0.000112632	0.903226	0.52	0.383226
11041	ENSSSCG00000044941	NA	chr14	+	101095375	101095522	101095139	101095247	101115065	101115171	11041	0	1	1	1	0	0	0.5	7	3	5	0	5	1	3.5	1	0	11	6	7	0	4.16667	1	3	2	0	0	9	2.5	295	149	7.17677e-05	0.013985	0.067299	0.457055	0.389756
18033	ENSSSCG00000041717	NA	chrX	-	84918738	84918910	84911733	84911797	84922435	84922540	18033	8	5	2	7	1	2	4.16667	1	0	0	2	3	2	1.33333	7	9	3	6	3	4	5.33333	0	0	0	0	0	0	0	298	149	0.00102986	0.0887989	0.609756	1	0.390244
12224	ENSSSCG00000001817	FURIN	chr7	+	53461559	53461647	53460690	53460751	53463883	53464221	12224	29	19	9	16	12	14	16.5	1	48	12	16	1	25	17.1667	9	9	25	21	34	29	21.1667	0	0	2	2	18	2	4	236	149	0.000896902	0.0810036	0.377659	0.769634	0.391975
5398	ENSSSCG00000013086	CYB561A3	chr2	+	10144298	10144425	10142962	10143084	10147639	10147842	5398	25	23	6	8	10	16	14.6667	0	0	0	5	1	0	1	13	7	6	9	15	11	10.1667	2	1	15	8	1	8	5.83333	275	149	3.66804e-06	0.00139912	0.888227	0.485679	0.402547
20206	ENSSSCG00000015780	STOX2	chr15	+	45289057	45289106	45286632	45288898	45294619	45299077	20206	3	3	9	0	0	0	2.5	1	2	1	2	3	2	1.83333	6	7	0	4	2	8	4.5	0	0	1	0	1	0	0.333333	197	149	4.94407e-08	6.56554e-05	0.507724	0.910799	0.403075
42539	ENSSSCG00000014868	EMSY	chr9	+	10639671	10639713	10638106	10638181	10643413	10643589	42539	2	10	4	4	4	4	4.66667	0	0	2	1	7	0	1.66667	1	6	2	0	3	0	2	4	3	5	4	1	8	4.16667	190	149	2.75867e-05	0.00638143	0.687088	0.273478	0.41361
25456	ENSSSCG00000011743	MECOM	chr13	-	107776986	107777013	107770815	107770982	107782870	107782958	25456	1	0	3	3	0	3	1.66667	8	1	4	2	1	5	3.5	0	3	7	4	3	4	3.5	2	0	2	1	1	1	1.16667	175	149	0.000488444	0.0543588	0.28848	0.71865	0.430169
9874	ENSSSCG00000007093	ZNF133	chr17	+	26597232	26597377	26595872	26596035	26613197	26613324	9874	2	2	2	0	4	3	2.16667	0	3	1	1	0	3	1.33333	2	9	5	2	8	5	5.16667	1	1	0	0	0	0	0.333333	293	149	0.000613666	0.0634092	0.452464	0.887416	0.434952
33624	ENSSSCG00000008948	ALB	chr8	+	69658557	69658781	69655838	69655936	69660735	69660774	33624	3	16	10	12	7	14	10.3333	0	0	0	0	6	18	4	12	2	17	9	10	1	8.5	0	0	0	0	0	0	0	298	149	8.2105e-05	0.015413	0.563636	1	0.436364
21803	ENSSSCG00000001720	SLC25A27	chr7	+	41449077	41449111	41446940	41447048	41453244	41454864	21803	3	4	3	2	1	7	3.33333	0	0	3	0	0	0	0.5	0	2	2	0	3	2	1.5	4	4	0	1	2	0	1.83333	182	149	4.93765e-05	0.0101443	0.84515	0.401137	0.444014
18018	ENSSSCG00000041717	NA	chrX	-	84909690	84909912	84903306	84903590	84911733	84911797	18018	1	7	1	5	3	7	4	5	2	1	4	4	8	4	15	9	6	7	4	3	7.33333	0	2	0	1	1	2	1	298	149	1.9989e-06	0.000981788	0.333333	0.785714	0.452381
5612	ENSSSCG00000004701	CATSPER2	chr1	+	127827911	127828079	127826886	127827113	127828519	127828657	5612	10	12	4	9	12	8	9.16667	0	2	0	0	2	2	1	0	2	3	3	9	0	2.83333	1	7	0	5	2	2	2.83333	298	149	1.74381e-06	0.000919477	0.820896	0.333333	0.487562
18634	ENSSSCG00000001539	PPARD	chr7	+	31254277	31254367	31226266	31226350	31256929	31257001	18634	0	2	2	0	0	3	1.16667	3	1	2	4	2	0	2	4	1	0	4	5	1	2.5	0	0	1	0	1	0	0.333333	238	149	2.89506e-10	1.48289e-06	0.267504	0.824419	0.556915
41817	ENSSSCG00000011218	SLC4A7	chr13	-	13966738	13966913	13963045	13963179	13968980	13969087	41817	0	1	1	1	7	3	2.16667	4	1	0	1	9	0	2.5	7	4	11	7	0	8	6.16667	0	0	1	0	1	0	0.333333	298	149	2.18528e-06	0.00103674	0.302326	0.902439	0.600113
37847	ENSSSCG00000007980	FAM234A	chr3	-	41424112	41424143	41423723	41424020	41424354	41424424	37847	0	1	1	1	2	2	1.16667	6	0	9	2	5	1	3.83333	2	2	4	10	3	7	4.66667	0	0	3	0	0	0	0.5	179	149	1.26453e-11	9.06797e-08	0.202132	0.885963	0.683831
