# Supplementary material for: RNA-seq reveals insights into molecular mechanisms of metabolic restoration via tryptophan supplementation in low birth weight piglet model
Source: J Anim Sci. 2022 May 11;100(5):skac156. doi: 10.1093/jas/skac156 (PMC9155244; doi:10.1093/jas/skac156)
Supplement: skac156_suppl_Supplementary_Materials [file skac156_suppl_supplementary_materials.zip › skac156_suppl_Supplementary_File_S5.xlsx]

## Sheet: A3SS.MATS.JC
ID	GeneID		geneSymbol	chr	strand	longExonStart_0base	longExonEnd	shortES	shortEE	flankingES	flankingEE	ID	IJC_SAMPLE_1						average	SJC_SAMPLE_1						average	IJC_SAMPLE_2						average	SJC_SAMPLE_2						average	IncFormLen	SkipFormLen	PValue	FDR	IncLevel1	IncLevel2	IncLevelDifference
1617	ENSSSCG00000013464	ENSSSCG00000012026	SPPL2B	chr2	-	76234848	76235063	76234848	76234911	76235668	76235750	1617	62	58	65	82	54	93	69	0	0	0	5	1	1	1.16667	66	61	54	77	44	49	58.5	6	4	2	0	0	7	3.16667	298	149	0.000294726	0.0264423	0.96729	0.902314	0.0649761
1090	ENSSSCG00000027859	ENSSSCG00000024596	HDAC7	chr5	-	78166519	78166607	78166519	78166577	78166732	78166920	1090	6	1	1	0	0	0	1.33333	35	30	17	23	24	43	28.6667	5	0	2	2	7	0	2.66667	17	15	20	22	18	25	19.5	178	149	0.0019483	0.0963136	0.0374748	0.102714	0.0652395
1341	ENSSSCG00000027275	ENSSSCG00000006653	HHLA2	chr13	-	151175132	151176014	151175132	151175489	151200863	151200940	1341	11	42	52	28	29	25	31.1667	2	0	3	3	2	6	2.66667	57	34	51	18	28	23	35.1667	0	0	0	0	1	2	0.5	298	149	5.82842e-07	0.000337039	0.853881	0.97235	0.118469
1063	ENSSSCG00000032475	ENSSSCG00000032557	CEP44	chr14	-	15891262	15891414	15891262	15891401	15893000	15893048	1063	10	9	9	8	6	2	7.33333	0	1	0	1	0	0	0.333333	10	8	5	18	5	12	9.66667	1	6	2	4	0	0	2.16667	161	149	4.14113e-05	0.0117712	0.953184	0.80503	0.148154
1047	ENSSSCG00000014891	ENSSSCG00000034662	GAB2	chr9	-	12674334	12675113	12674334	12674927	12691499	12691743	1047	3	0	2	5	0	4	2.33333	7	5	7	7	4	0	5	2	0	0	1	0	0	0.5	6	10	10	6	3	4	6.5	298	149	0.000997309	0.0559427	0.189189	0.037037	0.152152
824	ENSSSCG00000024197	ENSSSCG00000045448	USP48	chr6	-	79772341	79772472	79772341	79772469	79773605	79773720	824	16	23	18	13	10	8	14.6667	11	5	11	7	6	15	9.16667	28	23	23	9	13	24	20	5	6	1	6	5	1	4	151	149	0.00076371	0.0510787	0.612224	0.831473	0.219249
1613	ENSSSCG00000028108	ENSSSCG00000015120	ASAP3	chr6	-	81314809	81315008	81314809	81315005	81315139	81315247	1613	5	9	7	3	0	9	5.5	4	7	4	6	6	3	5	6	3	2	7	14	3	5.83333	2	0	0	0	2	5	1.5	151	149	0.00103324	0.0559427	0.520483	0.793277	0.272794
1095	ENSSSCG00000007544	ENSSSCG00000004509	SUN1	chr3	+	517851	517997	517857	517997	517650	517709	1095	61	80	67	64	60	65	66.1667	10	2	6	4	7	16	7.5	67	63	57	45	38	46	52.6667	2	1	2	3	3	2	2.16667	154	149	9.63978e-05	0.0156578	0.895132	0.959214	0.0640826
549	ENSSSCG00000014626	ENSSSCG00000003825	HPX	chr9	+	3292027	3292136	3292028	3292136	3291570	3291782	549	40	72	27	50	74	26	48.1667	0	2	652	0	0	773	237.833	71	70	6	15	16	64	40.3333	293	371	1107	366	759	0	482.667	149	149	2.29373e-06	0.000869322	0.168415	0.0771192	0.0912957
1106	ENSSSCG00000022963	ENSSSCG00000003713	NA	chr3	+	40490610	40490735	40490649	40490735	40490035	40490120	1106	7	0	5	5	5	2	4	26	38	20	32	25	27	28	7	7	7	11	11	8	8.5	20	27	18	51	11	26	25.5	187	149	0.00124625	0.0644083	0.102195	0.209859	0.107664
1253	ENSSSCG00000008179	ENSSSCG00000045401	REV1	chr3	+	54857027	54857230	54857114	54857230	54856726	54856892	1253	2	2	4	3	2	2	2.5	20	8	27	16	10	23	17.3333	7	5	5	7	9	13	7.66667	26	18	21	13	18	23	19.8333	235	149	0.000278841	0.0264423	0.0837863	0.196847	0.11306
44	ENSSSCG00000035224	ENSSSCG00000043485	NA	chr12	+	25439669	25439797	25439672	25439797	25439391	25439487	44	34	35	23	48	31	43	35.6667	6	7	9	15	7	8	8.66667	28	17	60	48	43	29	37.5	2	2	1	4	11	0	3.33333	151	149	9.00547e-05	0.0156578	0.802406	0.917362	0.114956
1495	ENSSSCG00000002877	ENSSSCG00000006000	NA	chr6	+	44351642	44351741	44351645	44351741	44351259	44351380	1495	3	1	0	0	3	4	1.83333	4	15	13	13	5	10	10	0	0	0	1	0	0	0.166667	17	18	5	14	5	17	12.6667	151	149	0.000601352	0.0427336	0.153192	0.0128172	0.140375
364	ENSSSCG00000010056	ENSSSCG00000035037	NA	chr14	+	49633226	49633390	49633282	49633390	49632232	49632390	364	11	11	11	19	15	2	11.5	2	4	1	5	0	0	2	12	17	15	22	9	6	13.5	0	0	0	0	1	2	0.5	204	149	0.000175924	0.0236249	0.807683	0.951739	0.144056
576	ENSSSCG00000024325	ENSSSCG00000003278	SGK2	chr17	+	46191798	46192108	46191807	46192108	46190663	46190811	576	0	1	1	3	0	2	1.16667	1	18	15	11	3	10	9.66667	3	3	3	1	6	1	2.83333	0	3	13	5	21	2	7.33333	157	149	0.000991368	0.0559427	0.102769	0.268298	0.165529
1679	ENSSSCG00000027509	ENSSSCG00000004039	VPS54	chr3	+	77887618	77887860	77887654	77887860	77886071	77886227	1679	16	19	8	31	17	9	16.6667	19	15	16	26	15	23	19	29	22	25	24	14	26	23.3333	10	18	16	10	5	11	11.6667	184	149	0.000483729	0.0392857	0.415319	0.618257	0.202938
		ENSSSCG00000008959
		ENSSSCG00000030241
		ENSSSCG00000035058
		ENSSSCG00000018079
		ENSSSCG00000007034
		ENSSSCG00000015334
		ENSSSCG00000028758
		ENSSSCG00000040566
		ENSSSCG00000036359
		ENSSSCG00000041566
		ENSSSCG00000002836
		ENSSSCG00000049134
		ENSSSCG00000039095
		ENSSSCG00000038619
		ENSSSCG00000016074
		ENSSSCG00000006511
		ENSSSCG00000020680
		ENSSSCG00000014917
		ENSSSCG00000036705
		ENSSSCG00000020735
		ENSSSCG00000038990
		ENSSSCG00000040773
		ENSSSCG00000031441

## Sheet: A5SS
ID	GeneID	geneSymbol	chr	strand	longExonStart_0base	longExonEnd	shortES	shortEE	flankingES	flankingEE	ID	IJC_SAMPLE_1						average	SJC_SAMPLE_1						average	IJC_SAMPLE_2						average	SJC_SAMPLE_2						average	IncFormLen	SkipFormLen	PValue	FDR	IncLevel1	IncLevel2	IncLevelDifference
1095	ENSSSCG00000015482	VAMP4	chr9	-	114150464	114150565	114150510	114150565	114149462	114149542	1095	43	31	31	35	36	20	32.6667	3	0	2	7	2	1	2.5	37	41	41	40	40	36	39.1667	0	0	4	1	0	0	0.833333	194	149	0.000529038	0.0272658	0.909385	0.973044	0.063659
8	ENSSSCG00000035999	NUDT16L1	chr3	-	37691872	37692203	37691942	37692203	37690991	37691214	8	3	4	1	4	3	7	3.66667	47	56	44	39	40	24	41.6667	9	9	8	5	10	5	7.66667	42	51	47	37	23	28	38	218	149	0.00115703	0.0408004	0.0567344	0.121185	0.0644509
978	ENSSSCG00000017952	SAT2	chr12	-	52912219	52912503	52912401	52912503	52911722	52912086	978	45	60	65	35	26	13	40.6667	6	4	0	0	0	5	2.5	58	44	57	37	15	39	41.6667	2	0	0	0	2	1	0.833333	298	149	0.00123267	0.0412945	0.890511	0.961538	0.0710275
474	ENSSSCG00000014009	CNOT6	chr2	-	78144370	78144475	78144385	78144475	78144220	78144289	474	12	9	9	17	5	15	11.1667	1	4	0	6	2	0	2.16667	5	5	13	17	9	10	9.83333	0	0	0	0	1	3	0.666667	163	149	3.60859e-05	0.00604438	0.824905	0.930954	0.106049
1076	ENSSSCG00000031532	GBGT1	chr1	-	272836299	272836449	272836314	272836449	272835378	272835503	1076	2	0	0	1	1	1	0.833333	1	6	8	8	3	8	5.66667	5	3	3	0	0	6	2.83333	15	6	11	3	6	3	7.33333	163	149	0.000919774	0.0362499	0.118498	0.260999	0.142501
146	ENSSSCG00000002812	KIFC3	chr6	-	19660843	19661529	19661420	19661529	19659986	19660642	146	90	62	32	47	29	33	48.8333	19	13	2	5	9	9	9.5	43	44	89	48	48	55	54.5	5	6	2	8	3	2	4.33333	298	149	0.00137786	0.0439602	0.719902	0.862797	0.142895
778	ENSSSCG00000005997	COL14A1	chr4	-	18835175	18835327	18835184	18835327	18827185	18827315	778	31	25	10	32	35	28	26.8333	15	14	13	11	16	17	14.3333	30	24	18	21	24	17	22.3333	7	9	4	5	4	4	5.5	157	149	0.0010668	0.0397087	0.63986	0.793971	0.154111
45	ENSSSCG00000008395	VRK2	chr3	-	83535940	83536075	83536020	83536075	83534288	83534429	45	23	16	1	5	20	15	13.3333	0	2	0	0	0	3	0.833333	6	4	21	10	8	3	8.66667	0	3	2	3	1	3	2	228	149	1.59011e-05	0.00355125	0.912711	0.739031	0.17368
920	ENSSSCG00000014794	NUP98	chr9	+	6355157	6355296	6355157	6355245	6361823	6361916	920	6	4	0	6	2	5	3.83333	40	23	29	34	34	27	31.1667	0	3	0	3	1	2	1.5	59	40	41	18	30	32	36.6667	199	149	0.000650703	0.0311408	0.0843258	0.0297201	0.0546057
154	ENSSSCG00000051151	NA	chr16	+	39980737	39980848	39980737	39980788	39984306	39984588	154	2	5	4	2	1	0	2.33333	19	28	17	15	7	19	17.5	2	0	1	0	0	0	0.5	24	16	27	18	13	12	18.3333	208	149	0.000364465	0.0203493	0.0871855	0.0191623	0.0680231
609	ENSSSCG00000013620	PLPPR2	chr2	+	70042731	70043471	70042731	70042946	70043651	70043685	609	0	0	1	4	0	0	0.833333	12	3	7	5	6	4	6.16667	2	4	3	1	1	9	3.33333	13	5	13	5	11	6	8.83333	298	149	0.000103276	0.00768836	0.0632911	0.15873	0.095439
54	ENSSSCG00000038466	EIF4E2	chr15	+	133077243	133083763	133077243	133077380	133083892	133083971	54	4	2	1	2	6	6	3.5	20	23	13	22	13	24	19.1667	6	10	16	8	8	18	11	26	41	23	25	9	18	23.6667	298	149	0.000302061	0.0183983	0.0836653	0.188571	0.104906
726	ENSSSCG00000040434	KANSL3	chr3	+	57002836	57004811	57002836	57002888	57005466	57005609	726	19	15	6	16	24	19	16.5	2	0	0	0	0	3	0.833333	15	19	20	22	12	8	16	2	7	0	2	0	1	2	298	149	8.36742e-05	0.00768836	0.908257	0.8	0.108257
725	ENSSSCG00000040434	KANSL3	chr3	+	57002836	57003833	57002836	57002888	57005466	57005609	725	19	19	6	17	25	21	17.8333	2	0	0	0	0	3	0.833333	15	19	21	22	14	8	16.5	2	7	0	2	0	1	2	298	149	8.98325e-05	0.00768836	0.91453	0.804878	0.109652
898	ENSSSCG00000039473	NA	chr12	+	37899735	37899895	37899735	37899853	37903362	37903517	898	13	9	12	14	15	3	11	3	5	1	6	3	0	3	13	9	27	29	11	21	18.3333	2	0	0	5	2	0	1.5	190	149	0.00175184	0.0533516	0.741965	0.905525	0.16356
945	ENSSSCG00000008721	ABLIM2	chr8	+	3043088	3043213	3043088	3043096	3043296	3043377	945	0	2	1	0	1	0	0.666667	2	5	2	7	0	2	3	2	2	1	6	5	5	3.5	2	1	6	5	7	8	4.83333	265	149	0.000115125	0.0077134	0.11107	0.289347	0.178277
191	ENSSSCG00000012993	SLC25A45	chr2	+	6852706	6853259	6852706	6852750	6853567	6853753	191	19	2	12	18	5	22	13	2	1	2	2	0	4	1.83333	12	9	9	13	1	9	8.83333	0	0	0	0	0	0	0	298	149	5.39139e-05	0.00722446	0.78	1	0.22
1071	ENSSSCG00000021741	ZNF527	chr6	+	46312706	46312833	46312706	46312823	46313420	46313516	1071	5	10	3	3	10	4	5.83333	2	6	6	0	4	1	3.16667	2	7	3	8	5	6	5.16667	0	0	3	0	0	0	0.5	158	149	7.61406e-07	0.000255071	0.63466	0.906931	0.272271
477	ENSSSCG00000015820	NSD3	chr15	+	48234849	48234966	48234849	48234933	48236448	48236590	477	10	1	7	7	6	6	6.16667	0	0	5	1	0	1	1.16667	4	5	4	5	1	5	4	7	1	4	1	4	1	3	181	149	0.000813838	0.0340795	0.813127	0.523266	0.289861
206	ENSSSCG00000010316	KAT6B	chr14	+	77546518	77547450	77546518	77546574	77548419	77548541	206	5	2	2	3	2	4	3	3	4	1	0	1	1	1.66667	2	4	4	6	11	1	4.66667	3	1	0	0	0	0	0.666667	298	149	9.62638e-05	0.00768836	0.473684	0.777778	0.304094
921	ENSSSCG00000014240	CSNK1G3	chr2	+	127108498	127108594	127108498	127108588	127117513	127117620	921	2	5	5	3	5	1	3.5	0	0	2	0	1	0	0.5	2	0	8	4	5	6	4.16667	4	2	0	6	1	7	3.33333	154	149	2.0363e-07	0.000136432	0.871345	0.547392	0.323953
		DEG
		ABLIM2
		CNOT6
		COL14A1
		CSNK1G3
		EIF4E2
		GBGT1
		KANSL3
		KAT6B
		KIFC3
		NSD3
		NUDT16L1
		NUP98
		PLPPR2
		SAT2
		SLC25A45
		USP32
		VAMP4
		VRK2
		ZNF527

## Sheet: MXE
ID	GeneID	geneSymbol	chr	strand	1stExonStart_0base	1stExonEnd	2ndExonStart_0base	2ndExonEnd	upstreamES	upstreamEE	downstreamES	downstreamEE	ID	IJC_SAMPLE_1						average	SJC_SAMPLE_1						average	IJC_SAMPLE_2						average	SJC_SAMPLE_2						average	IncFormLen	SkipFormLen	PValue	FDR	IncLevel1	IncLevel2	IncLevelDifference
5235	ENSSSCG00000012295	MAGIX	chrX	+	43209008	43209091	43209167	43209404	43207053	43207146	43209510	43209682	5235	3	2	3	3	6	0	2.83333	66	39	41	58	61	53	53	1	0	0	1	0	1	0.5	58	60	61	66	22	56	53.8333	231	298	0.000166269	0.0245513	0.0645153	0.01184	0.0526753
7073	ENSSSCG00000011616	COPG1	chr13	+	71679431	71679534	71707031	71707252	71672732	71672884	71708073	71708126	7073	1	11	6	25	14	4	10.1667	97	124	114	118	126	92	111.833	5	11	4	1	6	3	5	138	136	172	116	111	115	131.333	251	298	0.000207089	0.0272497	0.0974175	0.0432452	0.0541722
7211	ENSSSCG00000035124	ILDR2	chr4	+	84097015	84097192	84106054	84106168	84072623	84072743	84110496	84110713	7211	8	1	2	0	0	6	2.83333	25	43	41	54	25	21	34.8333	3	0	0	0	0	0	0.5	45	49	27	29	29	41	36.6667	298	262	0.000242021	0.0301403	0.0667406	0.011847	0.0548936
1321	ENSSSCG00000006687	ITGA10	chr4	+	99417382	99417584	99421114	99421347	99416299	99416415	99424708	99424820	1321	32	40	34	55	37	35	38.8333	5	8	0	4	1	3	3.5	47	42	65	43	30	44	45.1667	2	3	1	0	0	1	1.16667	298	298	0.000143939	0.0218224	0.917323	0.97482	0.0574973
3411	ENSSSCG00000006350	NA	chr4	-	88879993	88880248	88885838	88886096	88879175	88879312	88887584	88887605	3411	0	0	1	1	0	1	0.5	60	114	98	136	109	130	107.833	0	0	0	41	0	1	7	120	84	52	105	131	135	104.5	298	298	2.13064e-05	0.00594363	0.00461538	0.0627803	0.0581649
9	ENSSSCG00000025023	PGGHG	chr2	+	99482	99542	99808	100092	99253	99393	100403	100614	9	6	1	12	5	10	3	6.16667	73	101	75	91	52	73	77.5	2	3	9	3	0	0	2.83333	101	84	137	70	91	106	98.1667	208	298	0.000228431	0.028965	0.102333	0.039709	0.0626242
1759	ENSSSCG00000016715	OSBPL3	chr18	+	47435115	47435246	47439279	47439387	47424484	47424641	47447296	47447431	1759	26	34	27	23	30	8	24.6667	4	4	2	3	2	3	3	28	19	15	13	10	14	16.5	3	0	0	0	2	0	0.833333	279	256	0.000374624	0.0405774	0.882964	0.947829	0.0648647
6558	ENSSSCG00000040088	NA	chr2	+	12378021	12378129	12380920	12381047	12372307	12372403	12382551	12382723	6558	454	1191	156	427	563	190	496.833	1089	1762	965	1090	1485	1094	1247.5	1265	944	671	498	707	551	772.667	2070	1290	1470	1052	1249	1415	1424.33	256	275	0.000659575	0.0574985	0.299632	0.368183	0.068551
522	ENSSSCG00000037808	NA	chr4	-	110422467	110422563	110454925	110455021	110422271	110422382	110455743	110455844	522	141	76	381	390	217	188	232.167	13	15	9	16	3	14	11.6667	68	121	138	153	354	189	170.5	6	15	10	44	42	20	22.8333	244	244	1.63792e-07	9.26925e-05	0.952153	0.881897	0.0702566
3315	ENSSSCG00000005787	CTDP1	chr1	-	145773533	145773712	145784266	145784429	145769767	145770503	145791080	145791222	3315	0	6	1	4	2	4	2.83333	34	21	19	45	27	30	29.3333	0	0	2	0	0	1	0.5	41	26	27	33	36	33	32.6667	298	298	3.17455e-05	0.00763425	0.0880829	0.0150754	0.0730075
2071	ENSSSCG00000013497	ANKRD24	chr2	-	74550578	74550659	74551786	74551974	74550342	74550450	74552147	74552254	2071	5	2	7	13	6	10	7.16667	0	3	0	1	5	4	2.16667	2	4	1	5	6	2	3.33333	0	0	4	0	0	0	0.666667	298	229	0.00102096	0.078244	0.717659	0.793486	0.0758267
6555	ENSSSCG00000040088	NA	chr2	+	12372307	12372403	12380920	12381047	12365197	12365309	12382551	12382723	6555	316	712	90	335	428	172	342.167	1089	1762	965	1090	1485	1091	1247	925	714	437	352	620	413	576.833	2069	1290	1470	1053	1249	1415	1424.33	244	275	3.29189e-05	0.00765255	0.236206	0.313393	0.0771875
5323	ENSSSCG00000015631	GRB10	chr9	-	136644255	136644460	136668812	136668903	136618166	136618323	136691840	136691938	5323	25	25	22	18	29	32	25.1667	1	1	2	1	2	1	1.33333	39	20	21	10	16	35	23.5	0	2	10	4	6	2	4	239	298	0.000411795	0.0410265	0.959241	0.879884	0.0793567
3175	ENSSSCG00000002825	NA	chr6	-	29895344	29895449	29897196	29897301	29893076	29893115	29898783	29898937	3175	1772	2136	3074	2122	2033	2182	2219.83	462	1576	1416	1895	1624	779	1292	2171	1885	973	882	766	2224	1483.5	1755	1556	800	732	716	1785	1224	253	253	0.000955237	0.0748519	0.632101	0.547922	0.0841786
4699	ENSSSCG00000003854	ECHDC2	chr6	+	159332393	159332461	159338999	159339187	159326149	159326708	159343970	159344021	4699	15	191	167	143	136	153	134.167	582	621	788	658	700	772	686.833	119	15	8	4	169	148	77.1667	718	703	782	748	716	783	741.667	216	298	1.79017e-07	9.26925e-05	0.212287	0.125525	0.086762
347	ENSSSCG00000012713	ATP11C	chrX	-	114400088	114400193	114406163	114406229	114394437	114396954	114406348	114406502	347	7	5	4	1	2	4	3.83333	34	50	48	39	38	35	40.6667	0	0	1	0	0	2	0.5	56	36	45	45	46	52	46.6667	214	253	1.07826e-07	7.51979e-05	0.100267	0.0125084	0.0877586
2677	ENSSSCG00000024267	TMEM50A	chr6	+	82863757	82863869	82869264	82869332	82861649	82861774	82870530	82870623	2677	13	11	6	13	14	23	13.3333	55	44	55	53	43	39	48.1667	9	5	6	4	3	13	6.66667	46	48	56	69	34	54	51.1667	260	216	0.000644656	0.0569092	0.186973	0.0976713	0.0893013
1585	ENSSSCG00000002905	RBM42	chr6	+	45077133	45077208	45079460	45079526	45076951	45077036	45079603	45079779	1585	38	31	38	48	42	54	41.8333	14	2	5	7	7	9	7.33333	55	38	60	53	55	69	55	7	0	2	8	2	2	3.5	223	214	0.000173031	0.0245513	0.845544	0.937811	0.0922677
325	ENSSSCG00000023054	IDO2	chr17	+	9316047	9316165	9335021	9335073	9303329	9303449	9339607	9339756	325	0	1	3	1	4	3	2	6	22	15	6	14	14	12.8333	0	0	0	1	0	0	0.166667	25	8	7	4	11	16	11.8333	266	200	0.00106365	0.079821	0.104886	0.0104789	0.0944071
4320	ENSSSCG00000011540	SETD5	chr13	+	65803804	65804029	65807833	65807939	65803548	65803646	65808322	65808474	4320	0	2	0	8	4	3	2.83333	11	13	18	16	9	12	13.1667	1	0	3	0	3	0	1.16667	21	18	24	15	6	16	16.6667	298	254	0.000682932	0.0580985	0.154989	0.056305	0.0986842
423	ENSSSCG00000031789	ACSL5	chr14	+	122825335	122825437	122826647	122826794	122824574	122824718	122827772	122828045	423	203	164	205	184	159	121	172.667	373	226	278	263	298	187	270.833	176	205	175	173	205	198	188.667	143	232	126	207	150	290	191.333	250	295	2.9915e-05	0.00763425	0.42932	0.537798	0.108478
6002	ENSSSCG00000029697	FAM120B	chr1	-	151420	151593	160329	160431	132485	132692	171675	171856	6002	25	48	50	30	41	47	40.1667	1	22	5	9	6	21	10.6667	39	24	36	42	34	30	34.1667	10	2	0	5	1	1	3.16667	250	298	0.000179541	0.0245513	0.817805	0.927855	0.11005
6910	ENSSSCG00000000385	SLC39A5	chr5	+	21632230	21632312	21632683	21632723	21631963	21632075	21633035	21633376	6910	4	12	9	2	32	22	13.5	65	45	67	82	80	63	67	34	27	38	24	29	17	28.1667	65	55	62	85	42	92	66.8333	230	188	7.40229e-05	0.0125911	0.141409	0.256222	0.114813
322	ENSSSCG00000023054	IDO2	chr17	+	9309489	9309504	9312307	9312407	9307548	9307667	9335021	9335073	322	15	9	10	8	10	6	9.66667	1	3	7	0	0	6	2.83333	19	4	10	10	24	17	14	2	0	2	0	0	2	1	163	248	0.000215323	0.0278086	0.838473	0.955158	0.116685
6635	ENSSSCG00000009519	CLYBL	chr11	+	68737013	68737115	68738832	68738926	68732921	68733110	68740246	68740414	6635	40	50	36	30	34	40	38.3333	25	25	20	21	27	30	24.6667	61	58	65	36	57	62	56.5	27	28	29	14	14	17	21.5	250	242	0.00138138	0.0953839	0.600691	0.717818	0.117127
1335	ENSSSCG00000036169	UMAD1	chr9	+	77936985	77937085	78062917	78062991	77914957	77915082	78134357	78134572	1335	0	3	2	0	0	2	1.16667	17	17	17	10	11	12	14	0	5	1	4	4	6	3.33333	19	15	16	11	7	8	12.6667	248	222	0.000286042	0.0347648	0.0694184	0.190656	0.121238
517	ENSSSCG00000037808	NA	chr4	-	110411919	110412020	110455743	110455844	110411072	110411168	110479699	110479715	517	287	266	683	630	520	394	463.333	83	137	77	63	61	137	93	333	405	403	277	533	520	411.833	225	77	135	220	190	156	167.167	249	249	0.000396983	0.0410231	0.832834	0.711284	0.12155
2991	ENSSSCG00000021761	UBAP1	chr10	-	32576446	32576571	32588614	32588655	32555040	32555223	32625841	32626479	2991	10	24	7	14	6	24	14.1667	2	0	2	3	1	11	3.16667	29	17	18	23	8	15	18.3333	0	0	0	1	0	1	0.333333	189	273	1.86076e-07	9.26925e-05	0.865987	0.987569	0.121582
7119	ENSSSCG00000000502	CNOT2	chr5	+	34502073	34502196	34513017	34513084	34492040	34492263	34524405	34524553	7119	6	5	3	3	3	6	4.33333	10	13	18	7	15	20	13.8333	2	1	2	1	2	0	1.33333	16	14	12	18	8	13	13.5	271	215	0.000197263	0.026456	0.199053	0.0726628	0.12639
4881	ENSSSCG00000009256	ANTXR2	chr8	+	137730031	137730103	137732177	137732249	137728914	137729417	137747352	137747434	4881	34	43	54	55	51	91	54.6667	28	32	26	32	24	35	29.5	51	43	43	44	32	54	44.5	56	30	34	34	33	61	41.3333	220	220	0.00134959	0.0944981	0.649505	0.518447	0.131058
3998	ENSSSCG00000009925	GIT2	chr14	+	41035229	41035478	41037079	41037169	41031248	41031353	41041317	41041400	3998	0	0	2	0	5	0	1.16667	4	12	10	10	14	12	10.3333	0	3	6	4	5	0	3	3	12	12	11	8	2	8	298	238	0.000466934	0.0448309	0.0827127	0.230471	0.147759
5145	ENSSSCG00000027608	FAM172A	chr2	-	100789433	100789625	100794971	100795037	100714594	100714813	100850405	100850506	5145	0	1	0	2	0	0	0.5	14	8	14	5	5	5	8.5	2	4	0	0	1	3	1.66667	10	5	3	10	5	14	7.83333	214	298	0.00135501	0.0944981	0.0757114	0.228563	0.152851
479	ENSSSCG00000038825	NA	chr6	+	56535211	56535389	56552802	56552980	56533769	56533928	56553180	56553293	479	21	17	44	71	32	25	35	20	31	52	63	40	87	48.8333	15	6	30	35	10	28	20.6667	41	29	56	88	76	56	57.6667	298	298	0.00109938	0.081565	0.417495	0.26383	0.153665
4129	ENSSSCG00000038663	NA	chr1	+	56185978	56186041	56186514	56186590	56184770	56184850	56213652	56213719	4129	7	0	2	1	1	5	2.66667	46	28	33	28	13	13	26.8333	12	10	8	8	2	1	6.83333	19	29	27	16	15	19	20.8333	211	224	0.00029411	0.0347648	0.0954334	0.258275	0.162842
4004	ENSSSCG00000027417	LDLRAD4	chr6	-	96475080	96475503	96526570	96526660	96460085	96460226	96577345	96577643	4004	10	9	9	10	12	4	9	32	55	48	43	23	22	37.1667	16	11	15	15	28	9	15.6667	36	20	26	44	30	21	29.5	238	298	0.000994251	0.0770434	0.232658	0.399384	0.166726
7207	ENSSSCG00000035124	ILDR2	chr4	+	84095750	84095897	84097015	84097192	84072623	84072743	84110496	84110713	7207	16	7	12	11	10	8	10.6667	8	1	2	0	0	6	2.83333	22	11	7	10	13	18	13.5	3	0	0	0	0	0	0.5	295	298	1.02852e-06	0.000398494	0.791796	0.964633	0.172836
7042	ENSSSCG00000009978	AP1B1	chr14	-	46500414	46500568	46505802	46506033	46500248	46500311	46520006	46520092	7042	2	7	2	7	0	11	4.83333	5	12	16	21	16	5	12.5	0	2	0	2	0	1	0.833333	9	7	3	3	8	13	7.16667	298	298	5.32531e-05	0.0100375	0.278846	0.104167	0.174679
4859	ENSSSCG00000010380	MAPK8	chr14	+	89093911	89093983	89094335	89094398	89090711	89090877	89095721	89095904	4859	2	3	1	2	0	4	2	11	13	7	5	6	11	8.83333	0	0	0	0	0	0	0	11	8	5	7	5	7	7.16667	220	211	3.04606e-05	0.00763425	0.17841	0	0.17841
6935	ENSSSCG00000017139	RPTOR	chr12	-	1863621	1863780	1910375	1910458	1853294	1853441	1922760	1922863	6935	12	15	7	17	16	18	14.1667	31	22	18	29	32	19	25.1667	10	10	8	11	2	3	7.33333	33	24	33	34	33	24	30.1667	231	298	0.00061248	0.0554732	0.420687	0.238734	0.181953
7275	ENSSSCG00000031532	GBGT1	chr1	-	272830677	272830812	272831661	272831697	272827933	272829242	272831779	272831830	7275	2	6	2	5	3	4	3.66667	47	38	33	29	27	24	33	15	7	13	9	4	13	10.1667	46	32	23	34	27	26	31.3333	184	283	8.3661e-05	0.0138917	0.145952	0.332909	0.186958
570	ENSSSCG00000008404	MTIF2	chr3	+	85974092	85974217	85979078	85979283	85971104	85971244	85979903	85980156	570	19	33	15	11	25	21	20.6667	23	30	35	15	20	24	24.5	37	41	43	30	41	32	37.3333	17	17	24	21	18	25	20.3333	273	298	0.000122426	0.0194046	0.479379	0.667133	0.187754
1012	ENSSSCG00000002935	NA	chr6	-	46115302	46115361	46116333	46116750	46105221	46105348	46119802	46120147	1012	10	12	15	18	7	3	10.8333	0	0	0	2	1	0	0.5	23	15	5	10	6	22	13.5	3	0	7	4	3	2	3.16667	298	207	3.502e-07	0.00016282	0.937696	0.747559	0.190137
1973	ENSSSCG00000005221	SPATA6L	chr1	+	217312191	217312233	217328000	217328125	217308904	217308953	217331109	217331187	1973	1	2	3	3	1	3	2.16667	0	11	4	4	3	4	4.33333	0	0	4	1	0	0	0.833333	7	4	6	4	1	3	4.16667	190	273	9.02224e-05	0.0146328	0.41807	0.223222	0.194849
3991	ENSSSCG00000001062	DTNBP1	chr7	-	11658812	11658835	11682627	11682760	11613442	11613598	11688037	11688098	3991	19	16	42	27	26	27	26.1667	1	0	4	1	0	1	1.16667	30	15	24	30	16	13	21.3333	5	6	2	4	2	9	4.66667	281	171	2.27031e-06	0.000753959	0.931735	0.735583	0.196152
3557	ENSSSCG00000035525	NA	chr13	+	107589417	107589546	107590886	107591015	107586553	107586682	107595761	107597061	3557	0	4	11	2	0	0	2.83333	2	2	13	14	5	5	6.83333	1	0	0	0	1	1	0.5	3	4	1	8	3	9	4.66667	277	277	0.00040046	0.0410231	0.293103	0.0967742	0.196329
480	ENSSSCG00000038825	NA	chr6	+	56536749	56536949	56554369	56554569	56536467	56536570	56554765	56554932	480	57	18	78	53	70	89	60.8333	33	49	43	69	79	103	62.6667	25	24	55	29	22	22	29.5	70	46	71	62	94	86	71.5	298	298	0.000172595	0.0245513	0.492578	0.292079	0.200498
1121	ENSSSCG00000002412	STON2	chr7	-	104095329	104095500	104133464	104133662	104041537	104041740	104154716	104155001	1121	4	5	9	6	10	13	7.83333	0	0	0	0	3	2	0.833333	5	4	4	3	5	7	4.66667	5	1	4	0	2	0	2	298	298	3.8453e-05	0.00838034	0.903846	0.7	0.203846
1330	ENSSSCG00000026954	TMEM87B	chr3	-	44300209	44300283	44303499	44303573	44298410	44298517	44305625	44305719	1330	12	14	8	10	15	14	12.1667	11	3	3	2	1	1	3.5	25	7	17	17	14	22	17	1	0	1	0	0	0	0.333333	222	222	7.70916e-09	8.96062e-06	0.776596	0.980769	0.204173
6427	ENSSSCG00000025425	FCSK	chr6	+	13483051	13483171	13483348	13483520	13482439	13482520	13483924	13484031	6427	19	19	13	15	13	14	15.5	14	23	17	14	15	14	16.1667	5	6	11	12	14	13	10.1667	39	14	28	31	21	20	25.5	268	298	0.000350424	0.0387913	0.515993	0.307154	0.208839
5002	ENSSSCG00000000902	NR2C1	chr5	+	88257447	88257613	88263303	88263425	88256079	88256264	88269527	88269667	5002	18	25	10	9	10	14	14.3333	14	16	14	8	9	13	12.3333	17	5	8	12	3	5	8.33333	23	11	28	10	11	21	17.3333	298	270	0.00131517	0.0944981	0.5129	0.303425	0.209474
4052	ENSSSCG00000010584	MFSD13A	chr14	+	113474088	113474212	113476351	113476545	113472197	113472440	113477888	113478697	4052	7	2	0	7	0	3	3.16667	5	10	7	10	6	11	8.16667	0	0	3	0	0	2	0.833333	5	6	12	12	16	7	9.66667	272	298	4.3583e-05	0.00882366	0.298157	0.0862968	0.21186
7041	ENSSSCG00000009978	AP1B1	chr14	-	46500414	46500560	46505802	46506019	46500248	46500311	46520006	46520121	7041	0	1	0	4	0	7	2	1	5	5	10	5	4	5	0	0	0	2	0	0	0.333333	3	5	2	2	11	7	5	298	294	0.000885612	0.0701848	0.282964	0.0617128	0.221252
2855	ENSSSCG00000010638	TCF7L2	chr14	+	123538019	123538070	123540177	123540250	123537371	123537420	123545134	123545951	2855	7	9	0	3	0	2	3.5	5	10	20	12	5	5	9.5	1	3	2	0	0	0	1	25	6	20	19	17	5	15.3333	199	221	5.79985e-05	0.0103713	0.290353	0.0675359	0.222817
6080	ENSSSCG00000013983	JMJD4	chr2	-	50808445	50808713	50809056	50809182	50807729	50807876	50811245	50811411	6080	20	46	15	25	26	14	24.3333	16	9	14	17	17	15	14.6667	15	18	15	15	11	9	13.8333	35	16	31	16	15	16	21.5	274	298	0.00059018	0.0541567	0.643419	0.411684	0.231735
2654	ENSSSCG00000015215	CHEK1	chr9	+	52772363	52772459	52777448	52777557	52769414	52769519	52778442	52778620	2654	0	6	3	1	2	0	2	2	6	0	2	5	3	3	0	0	1	2	0	1	0.666667	3	5	2	4	3	3	3.33333	244	257	0.00128621	0.0934381	0.41252	0.174001	0.238519
6705	ENSSSCG00000017781	PIPOX	chr12	+	45268083	45268236	45317306	45317459	45266891	45267074	45317824	45317983	6705	0	6	10	0	3	1	3.33333	38	0	0	1	11	0	8.33333	0	3	2	0	0	0	0.833333	27	5	38	15	13	8	17.6667	298	298	4.0377e-05	0.008533	0.285714	0.045045	0.240669
366	ENSSSCG00000006620	TUFT1	chr4	-	97670087	97670174	97675564	97675666	97669151	97669241	97703437	97703557	366	12	4	0	13	2	12	7.16667	15	11	12	9	18	31	16	0	0	1	2	0	0	0.5	7	11	23	7	8	7	10.5	250	235	3.82846e-09	5.33994e-06	0.296291	0.0428441	0.253447
4963	ENSSSCG00000007264	NA	chr17	-	36894454	36894685	36896165	36896286	36893089	36893187	36899599	36899810	4963	7	7	13	9	11	9	9.33333	14	24	27	24	24	23	22.6667	23	23	22	11	31	17	21.1667	15	15	26	20	9	20	17.5	269	298	3.61105e-05	0.00812369	0.31326	0.572635	0.259374
527	ENSSSCG00000037808	NA	chr4	-	110431330	110431426	110432206	110432307	110431135	110431246	110432406	110432488	527	43	7	186	186	102	80	100.667	109	253	76	109	35	167	124.833	0	26	59	9	86	70	41.6667	283	144	170	230	174	111	185.333	249	244	0.000628042	0.0561534	0.441408	0.180533	0.260875
5077	ENSSSCG00000010025	LIMK2	chr14	+	47963920	47964147	47967054	47967073	47951480	47951596	47969476	47969589	5077	5	7	6	2	2	1	3.83333	3	6	3	7	0	1	3.33333	3	0	0	1	3	1	1.33333	4	6	5	4	4	9	5.33333	298	167	0.000498982	0.0470257	0.391899	0.122884	0.269014
7323	ENSSSCG00000003684	MTCL1	chr6	-	99079799	99080054	99083991	99084159	99074299	99074569	99091727	99091910	7323	0	1	0	2	0	0	0.5	2	0	2	0	1	2	1.16667	3	8	0	3	2	4	3.33333	0	4	1	5	3	2	2.5	298	298	5.64804e-05	0.0103656	0.3	0.571429	0.271429
6702	ENSSSCG00000011001	APTX	chr10	+	33482137	33482197	33483784	33484011	33481254	33481557	33494547	33495583	6702	9	14	18	25	9	6	13.5	1	0	0	4	1	0	1	11	7	12	9	4	13	9.33333	2	3	5	9	4	15	6.33333	208	298	5.14673e-10	1.19644e-06	0.950839	0.678595	0.272244
5525	ENSSSCG00000037424	CDK19	chr1	-	76620008	76620140	76625029	76625087	76606060	76606204	76649381	76649522	5525	6	5	1	4	9	6	5.16667	13	8	7	9	4	9	8.33333	7	2	0	0	1	1	1.83333	11	3	10	27	5	12	11.3333	206	280	0.000849881	0.0681272	0.457323	0.180243	0.27708
1963	ENSSSCG00000002778	ZDHHC1	chr6	-	28054309	28054468	28054568	28054693	28051058	28051141	28055105	28055207	1963	5	7	4	3	1	4	4	1	0	1	0	0	0	0.333333	5	8	2	3	1	3	3.66667	0	0	6	5	1	1	2.16667	273	298	4.42828e-05	0.00882366	0.929072	0.648788	0.280285
6788	ENSSSCG00000005371	TRMO	chr1	-	239800373	239800467	239805017	239805143	239794580	239795725	239831053	239831141	6788	0	0	6	0	1	2	1.5	1	6	11	3	0	7	4.66667	2	0	4	6	2	1	2.5	1	2	5	0	5	0	2.16667	274	242	0.000784049	0.0643289	0.221117	0.504727	0.283611
6227	ENSSSCG00000027349	NA	chr8	-	3852453	3852525	3855622	3855717	3851667	3851796	3857224	3857305	6227	14	11	7	9	13	18	12	6	17	1	3	9	2	6.33333	8	10	2	11	4	10	7.5	13	16	20	20	3	5	12.8333	243	220	0.00124391	0.091316	0.63173	0.346021	0.285709
825	ENSSSCG00000015410	PHTF2	chr9	-	102229857	102229953	102231070	102231226	102224401	102224527	102236719	102236806	825	4	8	2	5	6	7	5.33333	0	2	0	2	1	0	0.833333	8	5	3	2	4	7	4.83333	9	1	3	5	1	1	3.33333	298	244	1.90654e-05	0.0055401	0.83975	0.542805	0.296946
1370	ENSSSCG00000009705	GALNT7	chr14	-	16736498	16736681	16736824	16737007	16733026	16733144	16739079	16739159	1370	2	0	0	1	3	5	1.83333	19	11	2	2	2	12	8	15	7	0	6	10	14	8.66667	20	2	12	4	5	12	9.16667	298	298	0.00134221	0.0944981	0.186441	0.485981	0.299541
655	ENSSSCG00000010699	ATE1	chr14	-	131556703	131556832	131557992	131558121	131523391	131523424	131560093	131560323	655	23	8	14	21	19	19	17.3333	5	18	13	7	10	2	9.16667	21	3	4	9	8	6	8.5	11	15	18	13	14	22	15.5	277	277	0.00033221	0.0373683	0.654088	0.354167	0.299921
2419	ENSSSCG00000005308	RUSC2	chr1	+	236316311	236316941	236317159	236317345	236308968	236311065	236317514	236317655	2419	25	21	29	17	18	19	21.5	11	21	14	7	10	12	12.5	15	12	19	9	13	8	12.6667	31	28	32	13	26	24	25.6667	298	298	1.08665e-08	9.4729e-06	0.632353	0.330435	0.301918
4440	ENSSSCG00000026864	NA	chrY	+	9201020	9201108	9207628	9207734	9175004	9175084	9209665	9209752	4440	0	3	4	5	5	4	3.5	6	0	3	1	0	0	1.66667	1	1	2	3	1	2	1.66667	2	5	2	2	1	5	2.83333	236	254	0.00106443	0.079821	0.693267	0.387668	0.3056
4102	ENSSSCG00000005056	DLGAP5	chr1	-	184511289	184511476	184513517	184513737	184508417	184508478	184517665	184517758	4102	11	5	6	2	4	5	5.5	4	10	0	5	0	0	3.16667	11	2	2	8	5	4	5.33333	26	16	5	9	3	10	11.5	298	298	0.000583805	0.0541567	0.634615	0.316832	0.317784
2796	ENSSSCG00000014946	CEP295	chr9	+	26137741	26137907	26138300	26138444	26132809	26136281	26143218	26143371	2796	6	2	8	3	7	4	5	1	2	6	5	2	4	3.33333	1	3	8	5	2	6	4.16667	19	8	8	11	7	13	11	298	292	0.000796658	0.0646034	0.595109	0.270691	0.324418
4216	ENSSSCG00000007814	KIAA0556	chr3	-	19219334	19219472	19230967	19231183	19199805	19200667	19236362	19236465	4216	6	7	8	13	3	6	7.16667	1	1	3	2	0	0	1.16667	6	1	6	7	1	4	4.16667	6	3	8	1	1	3	3.66667	298	286	3.1707e-05	0.00763425	0.854978	0.521669	0.333308
1410	ENSSSCG00000013857	EPS15L1	chr2	+	61167641	61167764	61168714	61168777	61165417	61165465	61173670	61173796	1410	16	11	5	5	7	8	8.66667	3	2	1	7	2	5	3.33333	3	2	3	7	0	5	3.33333	5	3	10	4	5	4	5.16667	271	211	0.0007801	0.0643289	0.669351	0.334363	0.334988
6706	ENSSSCG00000017781	PIPOX	chr12	+	45268601	45268760	45317824	45317983	45268083	45268236	45318557	45318633	6706	0	6	47	3	0	4	10	58	3	0	3	19	2	14.1667	0	9	0	6	0	0	2.5	65	13	67	8	27	27	34.5	298	298	0.000405878	0.0410231	0.413793	0.0675676	0.346226
3302	ENSSSCG00000034704	ZNF532	chr1	-	161920282	161920459	161924525	161924707	161914173	161914336	161936898	161939261	3302	11	3	2	1	12	1	5	7	3	5	0	7	9	5.16667	0	0	3	0	2	1	1	12	6	7	1	3	8	6.16667	298	298	4.64618e-05	0.00900069	0.491803	0.139535	0.352268
2266	ENSSSCG00000008787	KLHL5	chr8	+	30378608	30378681	30381792	30382269	30374776	30374889	30396356	30396539	2266	1	4	1	2	2	1	1.83333	4	0	5	6	0	5	3.33333	0	0	0	1	0	0	0.166667	3	6	2	1	1	6	3.16667	221	298	8.08526e-07	0.000331686	0.425825	0.0662664	0.359558
4599	ENSSSCG00000001097	RIPOR2	chr7	-	19663066	19663120	19664535	19664559	19660473	19660623	19666314	19666393	4599	1	2	3	3	0	1	1.66667	2	1	2	6	1	2	2.33333	0	2	0	0	0	0	0.333333	4	4	1	4	5	4	3.66667	172	202	9.79398e-06	0.0029697	0.456188	0.0964661	0.359722
7072	ENSSSCG00000015644	IKBKE	chr9	+	67131983	67132180	67133422	67133487	67131294	67131474	67133575	67133667	7072	4	3	3	8	3	4	4.16667	0	0	1	2	0	1	0.666667	1	0	0	9	5	0	2.5	2	1	2	2	3	3	2.16667	298	213	1.04545e-08	9.4729e-06	0.817094	0.451973	0.36512
3635	ENSSSCG00000037977	ALMS1	chr3	-	69390769	69390965	69400897	69401023	69386624	69386742	69416702	69417147	3635	3	8	2	3	10	2	4.66667	0	4	1	0	0	1	1	6	0	0	0	1	3	1.66667	1	4	6	3	0	0	2.33333	274	298	0.000302666	0.0351799	0.835402	0.437207	0.398196
4247	ENSSSCG00000022794	NA	chr7	+	120647198	120647280	120650530	120650613	120644672	120644818	120653908	120654587	4247	9	3	6	1	2	5	4.33333	1	3	0	1	1	2	1.33333	3	5	2	1	0	4	2.5	12	2	6	3	1	2	4.33333	230	231	0.000457477	0.0448309	0.765486	0.366861	0.398625
3295	ENSSSCG00000027444	STAU1	chr17	-	50849729	50849854	50859775	50859850	50846607	50846764	50869005	50869076	3295	2	2	1	1	2	1	1.5	1	0	0	1	0	0	0.333333	1	0	1	1	1	3	1.16667	2	4	1	1	1	2	1.83333	223	273	8.72378e-08	6.75996e-05	0.846366	0.437901	0.408465
251	ENSSSCG00000006455	NA	chr4	+	92404068	92404389	92406503	92406824	92401667	92401988	92408157	92408472	251	34	81	67	75	101	116	79	797	59	72	71	71	68	189.667	291	77	222	93	101	88	145.333	47	47	72	71	65	61	60.5	298	298	0.000319254	0.0364997	0.294045	0.706073	0.412028
5641	ENSSSCG00000011795	IGF2BP2	chr13	-	123498899	123498968	123507118	123507247	123497991	123498108	123510128	123510264	5641	7	5	3	5	10	1	5.16667	2	0	0	1	1	1	0.833333	4	3	0	5	2	1	2.5	3	0	1	7	3	3	2.83333	277	217	4.22158e-06	0.00133824	0.829265	0.408714	0.420551
4709	ENSSSCG00000003854	ECHDC2	chr6	+	159338739	159338796	159341122	159341220	159326485	159326708	159343970	159344021	4709	0	5	6	0	2	1	2.33333	7	19	6	20	5	2	9.83333	10	5	11	0	7	12	7.5	10	4	0	6	4	6	5	205	246	0.000388072	0.0410063	0.221636	0.642857	0.421221
3409	ENSSSCG00000006350	NA	chr4	-	88879993	88880248	88885838	88886096	88874465	88874503	88887584	88887605	3409	1	0	1	0	0	1	0.5	2	7	7	3	1	3	3.83333	0	1	0	43	0	3	7.83333	14	3	2	1	13	3	6	298	298	0.00068312	0.0580985	0.115385	0.566265	0.45088
7253	ENSSSCG00000005943	ST3GAL1	chr4	+	7881821	7881978	7889599	7889805	7835367	7835519	7896162	7897067	7253	2	7	2	0	2	4	2.83333	2	0	0	2	6	8	3	3	1	4	1	19	9	6.16667	0	0	0	0	0	2	0.333333	298	298	1.39094e-07	8.81858e-05	0.485714	0.948718	0.463004
3223	ENSSSCG00000017623	VEZF1	chr12	-	34260014	34260235	34260782	34260908	34257387	34258082	34262832	34262988	3223	2	2	0	0	8	6	3	10	10	1	6	11	6	7.33333	5	11	2	1	1	1	3.5	1	1	2	2	0	0	1	274	298	1.49371e-06	0.00052287	0.307922	0.791951	0.484029
		DEG
		ACSL5
		ALMS1
		ANKRD24
		ANTXR2
		AP1B1
		APTX
		ATE1
		ATP11C
		CD5L
		CDK19
		CDK5RAP1
		CEP295
		CES1
		CHEK1
		CLYBL
		CNOT2
		COPG1
		CTDP1
		DLGAP5
		DTNBP1
		ECHDC2
		EPS15L1
		FAM120B
		FAM172A
		FCGR2B
		FCSK
		GALNT7
		GBGT1
		GIT2
		GRB10
		HEMGN
		HHIPL1
		IDO2
		IGF2BP2
		IKBKE
		ILDR2
		ITGA10
		JMJD4
		KATNIP
		KLHL5
		LDLRAD4
		LIMK2
		LOC100153543
		LOC100515508
		LOC100518109
		LOC100518644
		LOC100626318
		LOC100626407
		LOC110255229
		LOC110255287
		LOC110260307
		LOC396706
		MAGIX
		MAPK8
		MFSD13A
		MTCL1
		MTIF2
		NR2C1
		OSBPL3
		PGGHG
		PHTF2
		RBM42
		RIPOR2
		RNF185
		RPTOR
		RUSC2
		SETD5
		SLC39A5
		SNTA1
		SPATA6L
		ST3GAL1
		STAU1
		STON2
		TBC1D14
		TCF7L2
		TMEM50A
		TMEM87B
		TRMO
		TUFT1
		UBAP1
		UMAD1
		VEZF1
		ZDHHC1
		ZNF568

## Sheet: RI
ID	GeneID	geneSymbol	chr	strand	riExonStart_0base	riExonEnd	upstreamES	upstreamEE	downstreamES	downstreamEE	ID	IJC_SAMPLE_1						average	SJC_SAMPLE_1						average	IJC_SAMPLE_2						average	SJC_SAMPLE_2						average	IncFormLen	SkipFormLen	PValue	FDR	IncLevel1	IncLevel2	IncLevelDifference
1918	ENSSSCG00000012980	KAT5	chr2	-	6570816	6571137	6570816	6570891	6570981	6571137	1918	0	0	4	0	0	1	0.833333	10	1	17	4	9	15	9.33333	0	7	5	0	0	1	2.16667	10	8	16	14	6	13	11.1667	238	149	0.00173904	0.0490844	0.0529383	0.108315	0.0553769
1533	ENSSSCG00000005667	NUP188	chr1	+	269311497	269311955	269311497	269311629	269311881	269311955	1533	0	2	1	2	3	2	1.66667	28	32	34	21	23	34	28.6667	11	2	10	6	3	2	5.66667	27	39	24	22	28	42	30.3333	298	149	5.5469e-05	0.00481727	0.0282486	0.0854271	0.0571785
250	ENSSSCG00000013086	CYB561A3	chr2	+	10154043	10155054	10154043	10154198	10154897	10155054	250	1	3	4	8	3	2	3.5	30	25	33	39	23	31	30.1667	1	13	3	5	5	12	6.5	24	26	40	22	20	22	25.6667	298	149	0.00563979	0.0994894	0.0548303	0.112392	0.0575616
488	ENSSSCG00000028934	FAM3A	chrX	-	125018503	125021191	125018503	125018627	125021167	125021191	488	7	15	10	12	10	21	12.5	80	94	107	101	116	115	102.167	18	13	46	14	19	40	25	99	96	105	80	79	114	95.5	298	149	3.34598e-06	0.00068563	0.057648	0.115741	0.0580928
941	ENSSSCG00000011136	TASOR2	chr10	-	65201942	65202745	65201942	65202048	65202591	65202745	941	2	3	6	9	4	2	4.33333	27	29	15	19	39	15	24	0	1	0	1	3	2	1.16667	26	28	14	21	23	29	23.5	298	149	2.81559e-05	0.003532	0.0828025	0.0242215	0.0585811
552	ENSSSCG00000001917	CD276	chr7	-	59706959	59708710	59706959	59706995	59708668	59708710	552	1	1	2	2	2	3	1.83333	32	26	20	28	18	15	23.1667	3	2	7	7	3	6	4.66667	18	13	21	19	21	28	20	298	149	0.000485041	0.0219044	0.0380623	0.104478	0.0664153
1923	ENSSSCG00000005901	GPT	chr4	-	300366	303160	300366	300532	301017	303160	1923	35	33	18	35	37	33	31.8333	0	1	5	2	1	4	2.16667	24	36	30	32	10	10	23.6667	0	0	2	1	0	1	0.666667	298	149	0.00116467	0.0386739	0.880184	0.946667	0.0664823
25	ENSSSCG00000037451	PPFIA1	chr2	-	3075183	3078488	3075183	3075252	3078322	3078488	25	27	38	30	28	26	25	29	56	41	53	47	57	36	48.3333	28	21	20	14	19	22	20.6667	48	49	65	55	47	58	53.6667	298	149	0.00433195	0.0865667	0.230769	0.161458	0.0693109
338	ENSSSCG00000005917	HSF1	chr4	-	464065	464279	464065	464135	464213	464279	338	19	21	25	19	32	21	22.8333	91	61	95	78	94	69	81.3333	44	28	29	32	29	27	31.5	74	62	87	57	80	65	70.8333	226	149	0.00120223	0.0387807	0.156181	0.226719	0.0705381
1171	ENSSSCG00000023920	P3H1	chr6	+	168685998	168686563	168685998	168686116	168686487	168686563	1171	36	46	22	36	44	32	36	92	64	91	88	101	72	84.6667	47	54	40	38	78	48	50.8333	73	74	107	74	60	76	77.3333	298	149	0.00523521	0.0968943	0.175325	0.247364	0.0720395
1924	ENSSSCG00000005901	GPT	chr4	-	303713	303994	303713	303843	303918	303994	1924	9	13	13	20	13	23	15.1667	54	47	55	60	28	52	49.3333	2	6	10	12	8	9	7.83333	46	49	54	24	32	87	48.6667	223	149	0.00318075	0.073287	0.17041	0.0971034	0.0733064
1457	ENSSSCG00000023973	NOC2L	chr6	-	63309956	63310311	63309956	63310070	63310167	63310311	1457	19	49	53	36	59	38	42.3333	96	81	76	94	113	85	90.8333	35	59	15	52	24	9	32.3333	114	90	134	74	113	160	114.167	245	149	0.00404762	0.0830867	0.220842	0.146932	0.0739109
1086	ENSSSCG00000025892	PRR3	chr7	+	23112532	23113668	23112532	23112641	23113545	23113668	1086	37	17	38	28	51	34	34.1667	1	1	2	2	1	3	1.66667	41	32	35	38	43	50	39.8333	1	0	0	0	0	0	0.166667	298	149	0.00326917	0.073818	0.911111	0.991701	0.0805901
1006	ENSSSCG00000004516	MBD1	chr1	-	99902710	99904779	99902710	99903005	99904707	99904779	1006	54	56	65	71	54	65	60.8333	5	2	8	10	12	2	6.5	88	63	88	88	94	69	81.6667	6	2	6	5	2	3	4	298	149	0.005749	0.0998556	0.823928	0.910781	0.0868529
589	ENSSSCG00000020809	B3GAT3	chr2	+	9120485	9121220	9120485	9120722	9121045	9121220	589	23	27	55	33	51	39	38	0	4	3	0	2	3	2	34	55	53	34	17	50	40.5	0	1	0	0	0	0	0.166667	298	149	0.00129262	0.0401759	0.904762	0.991837	0.0870748
1074	ENSSSCG00000030996	XBP1	chr14	-	46012680	46012826	46012680	46012755	46012781	46012826	1074	424	512	565	520	394	524	489.833	183	164	208	116	266	220	192.833	565	539	545	609	409	776	573.833	181	140	98	123	193	117	142	174	149	0.00109197	0.0373585	0.685061	0.775808	0.0907469
762	ENSSSCG00000005054	MAPK1IP1L	chr1	+	184410404	184416961	184410404	184411112	184412126	184416961	762	11	10	12	17	25	9	14	33	35	44	41	38	59	41.6667	18	18	15	27	30	13	20.1667	33	32	38	34	20	37	32.3333	298	149	0.00437051	0.0865667	0.143836	0.237721	0.0938854
764	ENSSSCG00000011731	SMC4	chr13	+	100078271	100079624	100078271	100078358	100079480	100079624	764	2	2	0	0	1	4	1.5	10	4	26	19	12	12	13.8333	4	3	7	7	5	4	5	18	11	28	15	1	14	14.5	298	149	0.000467209	0.0219044	0.0514286	0.147059	0.0956303
313	ENSSSCG00000007288	MYH7B	chr17	+	38364770	38365249	38364770	38364927	38365221	38365249	313	0	1	2	2	6	1	2	1	9	6	7	10	9	7	0	0	0	3	0	0	0.5	16	10	12	8	7	5	9.66667	298	149	0.000750596	0.0282474	0.125	0.0252101	0.0997899
996	ENSSSCG00000014044	NSD1	chr2	-	80806699	80807643	80806699	80806789	80807529	80807643	996	7	10	3	6	7	5	6.33333	26	18	16	19	9	11	16.5	1	1	5	4	4	2	2.83333	26	26	18	22	16	24	22	298	149	0.000209248	0.0131245	0.161017	0.0604982	0.100519
1592	ENSSSCG00000006774	PPM1J	chr4	+	107725684	107725972	107725684	107725795	107725894	107725972	1592	23	20	27	19	11	15	19.1667	2	0	5	5	1	1	2.33333	7	7	7	27	30	14	15.3333	0	0	0	4	0	0	0.666667	247	149	7.90538e-06	0.00127502	0.832079	0.932771	0.100692
1092	ENSSSCG00000017752	WSB1	chr12	+	43897325	43899845	43897325	43897426	43899672	43899845	1092	79	168	127	122	107	169	128.667	42	47	43	60	54	66	52	120	125	157	213	98	212	154.167	44	29	25	50	43	45	39.3333	298	149	0.00371585	0.0791547	0.553009	0.662133	0.109125
1415	ENSSSCG00000043195	TMEM115	chr13	-	32831198	32831723	32831198	32831341	32831605	32831723	1415	21	23	44	26	41	44	33.1667	28	25	49	37	34	34	34.5	52	51	72	60	48	49	55.3333	31	33	28	38	39	40	34.8333	298	149	0.00198671	0.0534046	0.324633	0.442667	0.118034
1412	ENSSSCG00000008360	CEP68	chr3	-	76882540	76886055	76882540	76884058	76885662	76886055	1412	0	1	1	4	2	5	2.16667	12	19	4	21	14	19	14.8333	10	3	5	6	10	2	6	22	8	23	5	7	13	13	298	149	0.000362167	0.0201008	0.0680628	0.1875	0.119437
757	ENSSSCG00000006956	ZC3H3	chr4	+	1065125	1065441	1065125	1065287	1065371	1065441	757	7	12	13	11	4	5	8.66667	27	26	29	33	29	44	31.3333	5	12	18	14	9	27	14.1667	23	21	26	28	27	22	24.5	232	149	0.00507182	0.0954347	0.150845	0.270799	0.119954
972	ENSSSCG00000026103	ZBTB17	chr6	-	75110456	75110751	75110456	75110573	75110663	75110751	972	1	14	10	9	9	8	8.5	26	29	27	18	27	26	25.5	19	14	13	13	10	22	15.1667	12	24	26	20	13	34	21.5	238	149	0.00135296	0.0401971	0.172654	0.306342	0.133688
351	ENSSSCG00000011182	ASTE1	chr13	+	1437159	1438485	1437159	1438092	1438251	1438485	351	13	11	2	6	9	13	9	3	3	0	3	0	1	1.66667	10	3	15	9	13	22	12	0	0	0	2	0	3	0.833333	298	149	0.000373886	0.0201008	0.72973	0.878049	0.148319
466	ENSSSCG00000011804	RFC4	chr13	-	124589531	124589798	124589531	124589648	124589717	124589798	466	3	7	5	5	2	4	4.33333	17	11	25	14	12	18	16.1667	10	13	9	7	12	15	11	24	14	23	15	4	18	16.3333	217	149	0.00185884	0.0511862	0.155439	0.316206	0.160767
168	ENSSSCG00000016214	STK16	chr15	+	121287018	121287864	121287018	121287139	121287743	121287864	168	8	15	18	17	18	9	14.1667	4	3	0	4	1	5	2.83333	15	12	30	17	18	26	19.6667	1	2	2	1	1	1	1.33333	298	149	0.00491009	0.0954347	0.714286	0.880597	0.166311
1398	ENSSSCG00000011167	ZNF782	chr10	+	25285345	25285624	25285345	25285374	25285451	25285624	1398	16	18	23	15	19	28	19.8333	1	0	0	6	2	2	1.83333	22	23	21	16	4	20	17.6667	4	2	10	8	4	1	4.83333	225	149	0.00533589	0.0971648	0.877512	0.707648	0.169863
1466	ENSSSCG00000021688	ZDHHC13	chr2	-	40251245	40254302	40251245	40251870	40254204	40254302	1466	2	3	3	1	0	0	1.5	9	3	6	4	2	7	5.16667	6	3	3	4	1	3	3.33333	1	1	2	6	1	12	3.83333	298	149	0.00281845	0.0663211	0.126761	0.30303	0.17627
966	ENSSSCG00000028609	SLC12A4	chr6	-	28551802	28554307	28551802	28552027	28552494	28554307	966	31	56	54	33	32	35	40.1667	17	18	24	29	42	17	24.5	64	61	80	75	39	65	64	20	12	17	23	12	21	17.5	298	149	0.000189712	0.0131245	0.450467	0.646465	0.195997
1340	ENSSSCG00000002746	DHODH	chr6	+	14954699	14955147	14954699	14954853	14954987	14955147	1340	17	43	32	34	72	16	35.6667	35	26	32	29	42	27	31.8333	37	64	71	76	101	31	63.3333	16	14	28	27	22	43	25	282	149	0.000898253	0.0316915	0.371857	0.572382	0.200525
2010	ENSSSCG00000021612	ARHGAP28	chr6	-	100495307	100498408	100495307	100497280	100497597	100498408	2010	4	16	14	16	28	12	15	0	1	0	1	0	0	0.333333	9	21	18	11	6	16	13.5	0	2	5	0	6	2	2.5	298	149	3.11885e-07	8.80295e-05	0.957447	0.72973	0.227717
176	ENSSSCG00000012955	RAB1B	chr2	-	6120556	6120932	6120556	6120656	6120758	6120932	176	0	2	0	5	2	4	2.16667	6	14	12	10	5	10	9.5	3	6	11	9	4	8	6.83333	6	17	7	7	3	5	7.5	250	149	4.52317e-05	0.00428298	0.119664	0.351921	0.232257
1265	ENSSSCG00000011743	MECOM	chr13	-	107754481	107758311	107754481	107754792	107758127	107758311	1265	1	1	0	0	3	0	0.833333	14	9	4	8	6	13	9	4	3	13	4	3	6	5.5	1	12	4	10	1	2	5	298	149	1.34505e-09	5.06188e-07	0.0442478	0.354839	0.310591
1035	ENSSSCG00000017879	SPNS2	chr12	+	50488583	50489228	50488583	50488747	50489067	50489228	1035	3	6	10	1	8	7	5.83333	1	4	4	3	1	2	2.5	4	6	0	2	8	8	4.66667	9	8	6	11	7	17	9.66667	298	149	0.000603424	0.0251872	0.538462	0.194444	0.344017
1590	ENSSSCG00000011353	PFKFB4	chr13	-	31212555	31216525	31212555	31214718	31216460	31216525	1590	6	5	2	2	4	4	3.83333	2	3	2	1	1	0	1.5	4	0	3	5	0	0	2	9	4	0	3	5	4	4.16667	298	149	0.000553764	0.0240461	0.560976	0.193548	0.367427
		DEG
		ARHGAP28
		ASTE1
		B3GAT3
		CD276
		CEP68
		CYB561A3
		DHODH
		FAM3A
		GPT
		HSF1
		KAT5
		KLC2
		MAPK1IP1L
		MBD1
		MECOM
		MYH7B
		NOC2L
		NPRL2
		NSD1
		NUP188
		P3H1
		PFKFB4
		PPFIA1
		PPM1J
		PPP1R16A
		PRR3
		RAB1B
		RFC4
		SLC12A4
		SLC2A1
		SMC4
		SPNS2
		STK16
		TASOR2
		TMEM115
		WSB1
		XBP1
		ZBTB17
		ZC3H3
		ZDHHC13
		ZNF782

## Sheet: SE
ID	GeneID	geneSymbol	chr	strand	exonStart_0base	exonEnd	upstreamES	upstreamEE	downstreamES	downstreamEE	ID	IJC_SAMPLE_1						average	SJC_SAMPLE_1						average	IJC_SAMPLE_2						average	SJC_SAMPLE_2						average	IncFormLen	SkipFormLen	PValue	FDR	IncLevel1	IncLevel2	IncLevelDifference
696	ENSSSCG00000050184	NA	chr12	-	33531930	33531983	33525430	33526936	33536338	33537008	696	1	2	2	3	1	2	1.83333	0	3	0	0	5	0	1.33333	6	0	0	1	0	2	1.5	0	2	1	2	2	1	1.33333	201	149	0.000292399	0.0392723	0.504774	0.45473	0.0500432
16192	ENSSSCG00000032819	QPCTL	chr6	+	52047490	52047607	52046605	52046705	52049435	52052483	16192	68	91	76	85	101	75	82.6667	1	5	9	0	6	2	3.83333	110	68	115	94	70	95	92	5	0	2	1	0	0	1.33333	265	149	0.000241552	0.035019	0.923812	0.974872	0.0510604
24233	ENSSSCG00000010824	RAB3GAP2	chr10	-	9747195	9747262	9744313	9744408	9750008	9750115	24233	100	95	91	117	110	118	105.167	0	0	0	0	0	0	0	132	85	108	92	76	122	102.5	4	8	6	2	1	2	3.83333	215	149	6.53841e-06	0.00260493	1	0.948799	0.0512011
7382	ENSSSCG00000026052	LSM14B	chr17	+	61558034	61558151	61557147	61557283	61559924	61560092	7382	121	89	101	137	77	105	105	0	0	0	0	4	0	0.666667	75	90	97	82	58	125	87.8333	0	0	1	2	15	2	3.33333	265	149	0.000169726	0.0275383	0.988834	0.936772	0.0520623
41959	ENSSSCG00000035124	ILDR2	chr4	+	84095750	84095897	84072623	84072743	84097015	84097192	41959	80	70	73	49	79	69	70	6	1	2	0	0	6	2.5	98	53	53	57	57	105	70.5	3	0	0	0	0	0	0.5	295	149	0.000698972	0.0731148	0.93396	0.986153	0.0521927
15146	ENSSSCG00000009668	CLU	chr14	-	11349356	11349392	11348880	11349015	11349688	11349764	15146	70	158	160	94	107	59	108	6	2	5	1	1	2	2.83333	150	106	78	110	101	77	103.667	5	8	11	8	4	10	7.66667	184	149	3.37256e-05	0.0089913	0.96862	0.916316	0.0523039
37736	ENSSSCG00000014250	NA	chr2	-	130060694	130060771	130056801	130056922	130062022	130062207	37736	0	12	6	7	2	1	4.66667	42	36	38	38	23	30	34.5	1	4	0	0	0	4	1.5	44	39	22	29	29	35	33	225	149	0.000305114	0.0406719	0.0822118	0.0292214	0.0529903
30842	ENSSSCG00000015631	GRB10	chr9	-	136668812	136668903	136644255	136644460	136691840	136691938	30842	76	81	70	69	97	74	77.8333	1	1	2	1	2	1	1.33333	101	59	68	47	51	79	67.5	0	2	8	4	6	2	3.66667	239	149	0.000411503	0.0499694	0.973257	0.919851	0.0534056
18766	ENSSSCG00000009523	NA	chr11	-	69289158	69289335	69287684	69288769	69300955	69301127	18766	0	2	0	1	8	0	1.83333	41	44	44	33	34	38	39	0	13	6	0	7	8	5.66667	36	31	47	29	20	42	34.1667	298	149	2.60539e-05	0.00721733	0.0229645	0.0765766	0.0536121
24393	ENSSSCG00000027189	PPP1R12C	chr6	-	59331986	59332131	59331825	59331900	59335421	59335581	24393	65	108	62	77	86	58	76	3	7	2	0	0	5	2.83333	55	81	90	74	63	64	71.1667	3	0	0	0	0	0	0.5	293	149	0.000154321	0.0258821	0.931697	0.986373	0.0546756
14244	ENSSSCG00000031882	PNPT1	chr3	+	85633062	85633141	85631601	85631657	85635608	85635656	14244	48	56	47	59	48	46	50.6667	2	0	0	0	0	1	0.5	36	50	47	83	82	69	61.1667	1	1	0	6	2	8	3	227	149	0.000102539	0.019443	0.985188	0.930474	0.0547147
40860	ENSSSCG00000017042	UBLCP1	chr16	-	64200717	64200809	64200223	64200309	64201583	64201782	40860	58	63	52	77	81	66	66.1667	0	1	0	0	2	0	0.5	48	41	71	63	42	72	56.1667	4	1	1	2	4	3	2.5	240	149	0.000496554	0.0573512	0.987975	0.933102	0.0548729
25537	ENSSSCG00000034730	PIAS2	chr1	-	96451037	96451212	96447976	96448014	96453515	96453655	25537	0	4	2	1	1	2	1.66667	56	54	46	55	57	50	53	3	3	8	4	1	15	5.66667	53	21	35	32	37	45	37.1667	298	149	3.22821e-07	0.000254369	0.0154799	0.0708333	0.0553535
41931	ENSSSCG00000035186	ADCYAP1	chr6	-	105418366	105418465	105414629	105417299	105418901	105419033	41931	218	134	54	18	99	67	98.3333	9	3	0	0	5	6	3.83333	35	118	65	39	58	42	59.5	1	0	0	0	0	0	0.166667	247	149	7.40837e-06	0.00285528	0.9393	0.995378	0.0560783
31072	ENSSSCG00000014989	DCUN1D5	chr9	-	33704932	33705024	33699890	33699961	33707220	33707607	31072	53	35	44	43	59	46	46.6667	0	3	2	0	2	0	1.16667	53	42	58	58	52	60	53.8333	1	5	3	2	7	3	3.5	240	149	0.000869009	0.0839905	0.96129	0.905204	0.056086
30881	ENSSSCG00000003017	TGFB1	chr6	-	49339703	49339851	49334386	49334540	49342546	49342664	30881	142	86	109	86	72	106	100.167	0	1	0	1	1	0	0.5	95	86	103	107	58	80	88.1667	0	6	1	0	10	2	3.16667	296	149	4.76474e-05	0.0115718	0.990181	0.9334	0.0567806
32293	ENSSSCG00000011752	FNDC3B	chr13	+	110872173	110872260	110869990	110870165	110873577	110873716	32293	49	66	58	58	94	69	65.6667	0	8	0	4	3	2	2.83333	81	55	45	110	110	87	81.3333	0	0	1	1	0	0	0.333333	235	149	0.000116918	0.021044	0.936285	0.993578	0.0572927
23731	ENSSSCG00000024158	ANO1	chr2	-	3258084	3258150	3257533	3257589	3260568	3260620	23731	101	150	158	197	174	102	147	9	8	4	4	11	6	7	217	131	124	98	112	98	130	22	14	9	11	14	5	12.5	214	149	0.000363441	0.0457064	0.935986	0.878657	0.0573283
24951	ENSSSCG00000018008	SCO1	chr12	-	55422404	55422495	55419389	55419587	55423515	55423835	24951	110	101	53	100	99	83	91	2	0	2	0	2	3	1.5	88	57	61	55	100	98	76.5	1	10	1	2	3	9	4.33333	239	149	0.000114129	0.0206469	0.974241	0.916708	0.0575331
9139	ENSSSCG00000004394	RPF2	chr1	+	76924957	76924995	76920941	76921074	76929472	76929512	9139	56	61	39	45	71	54	54.3333	2	0	1	0	2	0	0.833333	64	59	54	37	49	48	51.8333	5	1	2	2	4	7	3.5	186	149	2.44767e-05	0.00683382	0.981214	0.922261	0.0589527
6159	ENSSSCG00000025820	SLC15A4	chr14	+	26135455	26135624	26130730	26131026	26136068	26136146	6159	81	78	75	107	86	106	88.8333	2	2	0	0	0	0	0.666667	91	110	86	77	93	94	91.8333	6	3	1	8	0	4	3.66667	298	149	8.09531e-06	0.00302151	0.985213	0.92605	0.0591621
3724	ENSSSCG00000035901	SPIN1	chr14	+	286860	287094	266887	266936	290982	291425	3724	112	74	45	66	66	41	67.3333	0	0	0	0	0	3	0.5	56	83	43	76	40	77	62.5	0	3	4	3	4	1	2.5	298	149	0.000345396	0.0438963	0.985366	0.925926	0.0594399
11138	ENSSSCG00000015883	MARCHF7	chr15	+	66664433	66664598	66649424	66649646	66675027	66675223	11138	70	82	81	57	74	77	73.5	0	0	0	0	1	5	1	86	83	81	56	66	73	74.1667	5	0	15	1	0	0	3.5	298	149	0.000158071	0.0262622	0.97351	0.913758	0.0597522
705	ENSSSCG00000030284	TRNAU1AP	chr6	+	85586195	85586229	85585815	85585978	85592377	85592649	705	59	43	41	28	44	49	44	1	0	0	1	3	2	1.16667	49	25	62	58	34	40	44.6667	4	1	4	1	10	2	3.66667	182	149	0.000382127	0.0470277	0.968628	0.908867	0.059761
24287	ENSSSCG00000012884	PPP6R3	chr2	-	4422353	4422440	4417633	4417731	4428978	4429064	24287	62	61	58	73	78	51	63.8333	5	5	0	0	5	9	4	59	78	65	94	55	56	67.8333	2	1	1	1	2	1	1.33333	235	149	0.000266465	0.0371981	0.910058	0.969931	0.0598732
9897	ENSSSCG00000036909	ERI3	chr6	+	166971304	166971582	166957730	166960225	166989366	166989483	9897	92	123	103	92	110	107	104.5	2	6	10	7	6	8	6.5	111	117	97	109	87	120	106.833	2	1	3	3	0	8	2.83333	298	149	0.000797212	0.0791808	0.889362	0.94963	0.0602679
6380	ENSSSCG00000006135	CPNE3	chr4	-	50323943	50324031	50317077	50317215	50345216	50345369	6380	6	3	6	1	0	5	3.5	21	14	25	24	16	17	19.5	3	1	4	0	0	0	1.33333	13	32	28	23	9	13	19.6667	236	149	0.000911198	0.08662	0.101786	0.0410468	0.0607391
10359	ENSSSCG00000003652	AKIRIN1	chr6	+	94896307	94896448	94891361	94891685	94899461	94899596	10359	170	155	149	106	153	187	153.333	3	2	2	16	12	0	5.83333	146	154	214	175	143	157	164.833	1	0	1	1	0	1	0.666667	289	149	1.08343e-08	1.47755e-05	0.931282	0.992216	0.0609347
7311	ENSSSCG00000015901	GRB14	chr15	-	71137080	71137478	71130211	71130292	71141990	71142128	7311	88	175	156	124	110	86	123.167	0	6	1	0	1	5	2.16667	158	116	122	77	102	122	116.167	10	7	4	12	0	4	6.16667	298	149	7.55728e-05	0.0161425	0.966013	0.904021	0.0619923
9177	ENSSSCG00000034360	CELSR2	chr4	-	110829025	110829127	110827941	110828036	110829282	110829466	9177	102	73	49	83	68	29	67.3333	2	0	4	2	8	0	2.66667	51	66	43	102	39	52	58.8333	0	0	0	0	0	0	0	250	149	0.000333586	0.0430119	0.937691	1	0.0623092
36753	ENSSSCG00000025106	THNSL2	chr3	-	57814154	57814349	57809217	57809446	57818630	57818857	36753	105	94	77	87	80	64	84.5	0	0	1	4	1	4	1.66667	88	61	67	87	53	73	71.5	0	4	5	10	4	1	4	298	149	0.000711879	0.0731647	0.962049	0.899371	0.0626783
17350	ENSSSCG00000021761	UBAP1	chr10	-	32569927	32570851	32555040	32555223	32576446	32576571	17350	87	66	87	80	97	105	87	2	0	4	3	1	10	3.33333	108	101	78	70	76	66	83.1667	0	0	0	2	0	0	0.333333	298	149	8.47049e-06	0.00308091	0.928826	0.992048	0.0632221
35753	ENSSSCG00000002786	ELMO3	chr6	+	27845683	27845766	27845486	27845591	27845846	27845933	35753	53	102	106	72	91	118	90.3333	0	0	0	0	1	0	0.166667	79	106	52	65	40	93	72.5	6	0	14	0	0	0	3.33333	231	149	3.56106e-05	0.00928441	0.997148	0.933463	0.0636848
31253	ENSSSCG00000034502	H6PD	chr6	+	69677751	69677869	69666617	69666690	69691636	69691906	31253	72	87	70	129	123	117	99.6667	7	2	8	4	7	10	6.33333	77	73	97	80	82	88	82.8333	0	2	3	0	2	4	1.83333	266	149	7.4932e-05	0.0161027	0.898115	0.96199	0.0638745
19628	ENSSSCG00000013650	NA	chr2	-	69128975	69129018	69125377	69125465	69129222	69129277	19628	29	40	39	27	23	19	29.5	8	0	1	3	3	0	2.5	29	35	33	19	27	40	30.5	0	3	0	0	2	0	0.833333	191	149	0.000954752	0.0902762	0.902011	0.966161	0.0641501
38226	ENSSSCG00000014982	MMP7	chr9	-	33221325	33221552	33219639	33219768	33224807	33225080	38226	390	39	9	47	49	47	96.8333	13	0	0	0	5	2	3.33333	57	19	40	85	28	37	44.3333	0	0	0	0	0	0	0	298	149	3.49548e-05	0.00918093	0.935588	1	0.0644122
37584	ENSSSCG00000027865	GALC	chr7	-	109952347	109952411	109950720	109950834	109952666	109952735	37584	43	63	21	58	61	63	51.5	1	0	0	0	1	1	0.5	70	62	40	45	29	70	52.6667	1	4	5	6	2	1	3.16667	212	149	1.5403e-05	0.00483328	0.986374	0.921193	0.0651818
8726	ENSSSCG00000017406	STAT5B	chr12	+	20548409	20548566	20545145	20545283	20550606	20550696	8726	63	81	80	98	88	75	80.8333	10	4	3	5	1	2	4.16667	120	64	86	83	65	80	83	0	3	1	0	3	0	1.16667	298	149	1.76389e-05	0.0052558	0.906542	0.972656	0.0661142
4962	ENSSSCG00000008480	NA	chr3	-	101453892	101454029	101452601	101452894	101454715	101454822	4962	76	76	51	90	87	97	79.5	0	0	1	2	7	2	2	91	77	107	101	48	118	90.3333	6	2	7	0	10	11	6	285	149	0.000451444	0.0537157	0.95409	0.887275	0.0668146
35397	ENSSSCG00000002623	GSTA1	chr7	-	46560749	46560801	46557290	46557432	46564401	46564515	35397	313	518	130	126	232	238	259.5	90	5	0	0	2	2	16.5	632	551	154	83	514	168	350.333	45	125	3	0	92	2	44.5	200	149	4.68619e-05	0.0115391	0.921364	0.854336	0.0670276
38395	ENSSSCG00000011077	MSRB2	chr10	-	51896628	51896705	51890439	51890587	51902579	51902680	38395	74	65	120	52	125	129	94.1667	15	2	5	8	18	6	9	86	83	125	68	63	56	80.1667	5	9	0	2	1	3	3.33333	225	149	0.000739929	0.0751759	0.873878	0.940921	0.0670432
11039	ENSSSCG00000010258	AIFM2	chr14	-	73064382	73064475	73061717	73061826	73066888	73067004	11039	36	46	36	47	53	38	42.6667	0	7	6	3	0	3	3.16667	57	38	36	34	32	36	38.8333	3	1	1	0	1	0	1	241	149	0.000708838	0.0731647	0.892821	0.960014	0.0671932
32331	ENSSSCG00000003100	CCDC61	chr6	+	52316097	52316173	52315808	52315978	52316491	52316649	32331	34	37	29	49	51	28	38	0	1	0	6	2	5	2.33333	38	19	34	40	15	40	31	1	0	0	1	0	0	0.333333	224	149	0.000348772	0.0441671	0.91549	0.984092	0.0686021
40947	ENSSSCG00000009978	AP1B1	chr14	-	46505802	46506033	46500414	46500568	46520006	46520092	40947	2	6	2	3	2	4	3.16667	4	7	11	11	11	1	7.5	0	3	0	0	0	1	0.666667	6	2	1	1	1	6	2.83333	298	149	0.00012828	0.0225029	0.174312	0.105263	0.0690488
21630	ENSSSCG00000017869	ITGAE	chr12	-	49899261	49899405	49898943	49899052	49900021	49900098	21630	0	0	1	0	0	0	0.166667	13	24	22	30	11	26	21	6	1	2	2	5	0	2.66667	16	17	18	16	17	18	17	292	149	0.000108003	0.0200502	0.00403346	0.0741109	0.0700775
20953	ENSSSCG00000028737	USP3	chr1	-	108485561	108485682	108482615	108482747	108486762	108486823	20953	9	1	1	0	2	1	2.33333	42	30	27	19	34	42	32.3333	10	0	4	0	3	19	6	28	25	26	23	26	32	26.6667	269	149	0.000481238	0.056316	0.038436	0.110817	0.0723813
32749	ENSSSCG00000027275	HHLA2	chr13	-	151163281	151163398	151160179	151160235	151164608	151164926	32749	57	119	131	73	84	51	85.8333	5	1	0	0	0	1	1.16667	113	87	70	50	49	49	69.6667	11	2	2	0	1	9	4.16667	265	149	7.99447e-06	0.00301562	0.976396	0.903856	0.0725406
4500	ENSSSCG00000017398	COASY	chr12	-	20261548	20262256	20260439	20260654	20262664	20262751	4500	168	195	209	214	169	157	185.333	12	11	35	15	12	9	15.6667	204	215	180	165	128	166	176.333	3	9	9	0	6	14	6.83333	298	149	8.87568e-05	0.0178815	0.855385	0.92807	0.0726856
16700	ENSSSCG00000011446	NEK4	chr13	-	34870279	34870687	34869592	34869763	34873200	34873342	16700	80	120	52	97	87	80	86	0	0	0	0	0	0	0	81	77	54	50	47	72	63.5	8	5	0	0	0	2	2.5	298	149	0.000337798	0.0433788	1	0.927007	0.0729927
25568	ENSSSCG00000031835	GATAD1	chr9	+	72364049	72364109	72361511	72361637	72365246	72365430	25568	30	58	41	73	40	40	47	3	2	0	5	6	0	2.66667	46	45	53	50	35	45	45.6667	0	0	0	0	0	0	0	208	149	7.81676e-05	0.0165929	0.926609	1	0.0733913
4215	ENSSSCG00000013837	AKAP8	chr2	+	62226738	62227015	62226230	62226263	62227443	62227927	4215	61	97	95	105	75	51	80.6667	0	0	0	1	0	0	0.166667	79	96	85	86	50	77	78.8333	0	4	8	1	7	0	3.33333	298	149	1.19021e-06	0.000727629	0.995885	0.922027	0.0738575
5552	ENSSSCG00000004701	CATSPER2	chr1	+	127814796	127814892	127814447	127814596	127815086	127815233	5552	53	84	134	100	91	108	95	0	5	3	5	6	7	4.33333	94	85	107	81	51	96	85.6667	9	8	5	12	2	17	8.83333	244	149	0.000682863	0.0720624	0.930495	0.855537	0.0749576
19540	ENSSSCG00000005388	INVS	chr1	+	241916214	241916298	241901167	241901294	241918767	241918934	19540	1	8	3	11	3	2	4.66667	31	8	21	19	26	17	20.3333	1	0	2	2	0	2	1.16667	20	15	11	7	13	15	13.5	232	149	0.000311719	0.041089	0.128464	0.0525838	0.0758803
29270	ENSSSCG00000000402	RBMS2	chr5	+	21914989	21915147	21906485	21906652	21919638	21919718	29270	38	36	30	50	32	38	37.3333	1	4	3	4	1	2	2.5	31	43	53	21	23	13	30.6667	0	0	0	1	2	1	0.666667	298	149	0.000181033	0.028694	0.88189	0.958333	0.0764436
9360	ENSSSCG00000009836	ACAD10	chr14	+	32872436	32872582	32865989	32866171	32873280	32873454	9360	50	66	26	72	54	36	50.6667	2	0	0	0	0	0	0.333333	34	42	62	37	51	55	46.8333	1	1	1	5	1	5	2.33333	294	149	0.000154747	0.0258821	0.987185	0.910493	0.0766925
32419	ENSSSCG00000012790	ARHGAP4	chrX	-	124653941	124654345	124651426	124651634	124655150	124655277	32419	3	4	0	6	2	0	2.5	9	18	16	14	21	12	15	0	0	0	0	0	0	0	25	17	10	21	6	30	18.1667	298	149	0.000280872	0.0386014	0.0769231	0	0.0769231
24692	ENSSSCG00000033987	NA	chr15	+	86471927	86472090	86471149	86471495	86472526	86472745	24692	16	9	10	11	21	3	11.6667	32	26	39	33	54	39	37.1667	3	6	3	11	4	1	4.66667	50	30	36	34	28	48	37.6667	298	149	6.0788e-05	0.014138	0.135659	0.0583333	0.0773256
27392	ENSSSCG00000014780	TRIM21	chr9	+	5788041	5788064	5785432	5785663	5788899	5789000	27392	33	29	40	45	22	22	31.8333	2	0	0	0	0	0	0.333333	30	24	23	28	26	33	27.3333	2	4	0	1	6	1	2.33333	171	149	0.000190608	0.0297734	0.988125	0.910772	0.0773539
25710	ENSSSCG00000015023	NA	chr9	-	39617469	39617604	39614146	39614217	39618679	39618818	25710	63	31	41	28	32	41	39.3333	2	0	4	2	3	5	2.66667	59	35	38	34	39	48	42.1667	1	0	0	0	4	0	0.833333	283	149	0.00018619	0.0293419	0.885922	0.963822	0.0779002
6759	ENSSSCG00000006994	PCM1	chr17	+	5615905	5616022	5615566	5615737	5623679	5623857	6759	21	29	31	26	20	27	25.6667	2	3	0	0	0	0	0.833333	46	24	23	20	35	26	29	4	6	0	1	1	3	2.5	265	149	6.81251e-05	0.0153864	0.945408	0.867061	0.0783468
887	ENSSSCG00000038646	ENAH	chr10	-	13469522	13469633	13467072	13467377	13471567	13471890	887	88	60	31	67	40	35	53.5	0	6	2	3	3	3	2.83333	68	27	44	69	49	55	52	0	0	0	0	1	0	0.166667	259	149	8.94328e-06	0.00313364	0.915703	0.99446	0.0787565
41220	ENSSSCG00000017277	PECAM1	chr12	+	14717642	14717665	14701419	14701482	14722267	14723290	41220	31	28	25	23	17	21	24.1667	0	2	0	3	0	0	0.833333	15	26	26	28	13	22	21.6667	1	0	11	0	1	2	2.5	171	149	0.000151213	0.025532	0.961932	0.883064	0.0788687
39143	ENSSSCG00000032552	NA	chr12	+	40079695	40079770	40075335	40075512	40130366	40130554	39143	4	3	12	0	0	6	4.16667	36	29	27	11	35	32	28.3333	1	1	0	0	0	0	0.333333	38	9	29	19	13	23	21.8333	223	149	4.028e-07	0.000303883	0.089468	0.0100979	0.0793701
28041	ENSSSCG00000008453	ABCG8	chr3	-	96603445	96603529	96601725	96601925	96603613	96603776	28041	42	47	43	59	47	50	48	0	1	0	0	0	3	0.666667	49	43	30	62	47	46	46.1667	2	2	0	5	5	6	3.33333	232	149	3.87452e-06	0.00183177	0.978832	0.898939	0.0798928
5358	ENSSSCG00000014568	DENND2B	chr9	+	665281	665386	613728	613896	674058	674986	5358	48	27	37	61	50	68	48.5	0	0	0	2	1	1	0.666667	30	26	39	31	21	45	32	2	3	3	4	0	1	2.16667	253	149	0.000363506	0.0457064	0.977192	0.896887	0.0803055
7346	ENSSSCG00000036339	FAM126B	chr15	-	104685516	104685633	104681720	104681808	104688662	104688758	7346	25	31	28	24	49	7	27.3333	3	1	0	1	0	0	0.833333	33	19	28	31	25	28	27.3333	3	4	1	4	0	2	2.33333	265	149	0.000871151	0.0839905	0.948566	0.868187	0.0803784
27486	ENSSSCG00000004844	MTMR10	chr1	+	143890937	143891028	143884389	143884532	143897306	143897475	27486	15	51	39	45	24	27	33.5	5	2	6	0	4	1	3	67	24	26	39	30	19	34.1667	0	1	0	1	4	0	1	239	149	0.000103643	0.0195477	0.874398	0.955158	0.0807602
8594	ENSSSCG00000010134	TANGO2	chr14	+	51456892	51457012	51455313	51455402	51461931	51461990	8594	32	76	54	57	33	42	49	2	2	3	4	5	2	3	42	34	35	45	16	25	32.8333	0	0	0	0	2	0	0.333333	268	149	9.11792e-06	0.00313711	0.900802	0.982067	0.081265
15201	ENSSSCG00000016611	CADPS2	chr18	+	24826315	24826348	24826127	24826211	24839525	24839633	15201	38	31	49	58	54	42	45.3333	2	1	2	1	2	3	1.83333	33	48	62	44	41	59	47.8333	4	8	0	12	2	9	5.83333	181	149	0.000146664	0.0251228	0.953174	0.870972	0.0822015
8608	ENSSSCG00000010134	TANGO2	chr14	+	51461433	51461587	51455313	51455402	51461931	51462036	8608	52	65	58	79	36	46	56	2	2	3	4	5	2	3	66	34	44	42	29	59	45.6667	0	0	0	0	2	0	0.333333	298	149	5.54999e-06	0.00232191	0.903226	0.985612	0.0823857
1394	ENSSSCG00000000687	CD4	chr5	-	63894260	63894382	63893899	63893967	63895174	63895375	1394	38	63	53	61	78	35	54.6667	4	11	5	1	2	0	3.83333	60	65	46	91	38	48	58	2	0	0	0	0	4	1	270	149	9.28977e-06	0.00313711	0.887259	0.969704	0.0824448
36060	ENSSSCG00000009741	PUS1	chr14	-	23411168	23411271	23403342	23404034	23413895	23414033	36060	67	66	54	58	73	52	61.6667	1	5	0	2	1	2	1.83333	82	49	56	64	89	65	67.5	9	2	1	5	12	7	6	251	149	9.05337e-05	0.0181364	0.952307	0.869763	0.0825443
39721	ENSSSCG00000017573	XYLT2	chr12	+	26652535	26652731	26651981	26652244	26653481	26653815	39721	55	70	66	50	58	47	57.6667	0	0	1	0	0	0	0.166667	44	50	38	54	35	67	48	6	0	4	0	0	4	2.33333	298	149	0.000235612	0.0346653	0.994253	0.911392	0.0828605
36898	ENSSSCG00000010651	ABLIM1	chr14	-	124776187	124776334	124773570	124773662	124779470	124779518	36898	31	47	35	40	31	29	35.5	1	5	2	6	1	3	3	40	35	18	37	31	26	31.1667	1	0	1	4	0	0	1	295	149	0.000478409	0.0561703	0.856669	0.940269	0.0836007
26591	ENSSSCG00000003177	BCL2L12	chr6	+	54711006	54711294	54709833	54709925	54713904	54714129	26591	25	41	37	37	25	44	34.8333	0	0	0	0	2	3	0.833333	40	38	34	29	30	43	35.6667	2	0	0	6	0	8	2.66667	298	149	9.69821e-05	0.0185881	0.954338	0.869919	0.0844192
8793	ENSSSCG00000009963	TPST2	chr14	-	44156053	44156215	44145750	44145822	44186406	44186458	8793	6	2	8	0	4	0	3.33333	10	4	6	8	11	11	8.33333	0	0	2	3	0	0	0.833333	7	5	6	4	2	4	4.66667	298	149	0.000247717	0.0355519	0.166667	0.0819672	0.0846995
29343	ENSSSCG00000029918	CEPT1	chr4	-	109153195	109153280	109146053	109146185	109167004	109167146	29343	19	19	19	41	25	27	25	1	4	2	1	5	0	2.16667	20	29	17	25	21	19	21.8333	0	2	0	0	0	1	0.5	233	149	0.000230318	0.0344517	0.880649	0.965427	0.0847775
3723	ENSSSCG00000035901	SPIN1	chr14	+	281356	281610	266887	266936	290982	291425	3723	45	54	33	47	49	44	45.3333	0	0	0	0	0	3	0.5	55	37	32	50	25	49	41.3333	0	3	4	3	4	1	2.5	298	149	4.21052e-05	0.0104403	0.978417	0.892086	0.0863309
21805	ENSSSCG00000028806	RPS6KA4	chr2	-	7753504	7753664	7752698	7753310	7753960	7754155	21805	75	83	56	43	78	59	65.6667	0	0	0	2	0	0	0.333333	56	46	60	52	44	57	52.5	0	1	6	8	0	2	2.83333	298	149	7.38087e-06	0.00285528	0.98995	0.902579	0.087371
34619	ENSSSCG00000014598	PPFIBP2	chr9	-	2013153	2013195	2010047	2010183	2014097	2014155	34619	23	25	23	7	15	19	18.6667	71	45	60	60	60	60	59.3333	20	7	4	3	4	6	7.33333	59	35	57	41	28	58	46.3333	190	149	0.000618165	0.0678604	0.197894	0.110415	0.087479
42041	ENSSSCG00000013174	CTNND1	chr2	-	13182837	13183126	13180811	13180883	13208984	13209190	42041	52	46	55	98	58	66	62.5	79	97	66	105	70	95	85.3333	43	31	47	59	26	70	46	129	96	94	138	83	87	104.5	298	149	8.79776e-05	0.0178258	0.268049	0.180392	0.0876564
13412	ENSSSCG00000010904	NEK7	chr10	+	21044797	21044938	21024397	21024482	21059503	21059566	13412	28	39	56	66	45	39	45.5	4	2	7	1	2	1	2.83333	49	49	46	37	33	70	47.3333	2	0	0	0	0	1	0.5	289	149	8.26142e-06	0.00305139	0.892235	0.979923	0.0876875
6628	ENSSSCG00000005043	DDHD1	chr1	-	182712964	182713066	182710916	182711045	182720691	182720865	6628	4	0	0	0	1	0	0.833333	23	9	8	8	16	8	12	5	1	6	1	1	0	2.33333	13	8	12	12	8	4	9.5	250	149	0.000141049	0.0242783	0.0397439	0.127693	0.0879495
41824	ENSSSCG00000036350	NA	chr18	+	46214118	46214347	46213183	46213267	46214638	46214774	41824	5	9	0	11	9	5	6.5	34	59	54	53	50	46	49.3333	16	12	19	11	17	16	15.1667	33	48	61	41	33	41	42.8333	298	149	8.20598e-07	0.000548995	0.0618067	0.150413	0.0886066
4880	ENSSSCG00000044340	EEA1	chr5	+	90180443	90180568	90168241	90168343	90187763	90187818	4880	17	31	21	51	41	22	30.5	7	1	2	2	5	1	3	29	20	50	25	15	24	27.1667	1	3	0	1	1	0	1	273	149	0.000241098	0.035019	0.847301	0.936818	0.0895165
35212	ENSSSCG00000013983	JMJD4	chr2	-	50808445	50808713	50807729	50807876	50809056	50809182	35212	33	41	32	44	38	30	36.3333	2	4	4	1	2	0	2.16667	56	42	46	37	33	36	41.6667	0	1	0	0	0	1	0.333333	298	149	0.000139192	0.0240754	0.893443	0.984252	0.0908093
16782	ENSSSCG00000028805	PTPRM	chr6	-	99383107	99383158	99378501	99378656	99383863	99383980	16782	16	3	3	7	8	7	7.33333	38	33	40	24	40	36	35.1667	8	2	1	0	0	0	1.83333	21	39	13	46	23	36	29.6667	199	149	1.72902e-05	0.00523995	0.13505	0.0442244	0.0908256
28493	ENSSSCG00000009890	MAPKAPK5	chr14	-	39872763	39872872	39871047	39871137	39874168	39874266	28493	58	51	55	74	71	51	60	1	1	0	4	0	3	1.5	51	62	77	53	67	62	62	13	2	3	3	5	7	5.5	257	149	1.95969e-05	0.00579054	0.958662	0.867296	0.091366
24835	ENSSSCG00000013260	MDK	chr2	-	16131468	16131534	16130808	16131147	16131873	16132035	24835	68	30	26	47	33	32	39.3333	605	222	249	330	296	307	334.833	127	72	97	37	24	101	76.3333	246	175	306	356	200	305	264.667	214	149	3.98443e-10	1.3826e-06	0.0756069	0.167229	0.0916226
13972	ENSSSCG00000032355	LY86	chr7	+	4138706	4138834	4136910	4136997	4152256	4152309	13972	37	46	16	42	50	50	40.1667	0	0	0	0	0	0	0	33	53	28	63	32	28	39.5	1	0	4	6	0	2	2.16667	276	149	0.000482961	0.0563317	1	0.907766	0.0922341
41337	ENSSSCG00000026981	NA	chr13	+	197739388	197739528	197687782	197688789	197756206	197756773	41337	158	93	142	78	142	155	128	0	1	6	2	2	5	2.66667	143	130	91	149	105	112	121.667	16	8	0	13	6	14	9.5	288	149	2.39743e-07	0.0002024	0.96129	0.868867	0.0924232
15472	ENSSSCG00000004306	ORC3	chr1	+	55990772	55990870	55985107	55985162	55992544	55992689	15472	40	31	33	37	35	26	33.6667	3	0	3	5	1	3	2.5	30	53	32	31	21	30	32.8333	0	0	0	0	0	2	0.333333	246	149	2.17915e-05	0.00618145	0.89079	0.983515	0.0927252
33702	ENSSSCG00000002436	TTC7B	chr7	-	112325097	112325148	112315751	112315892	112332300	112332398	33702	0	0	2	3	0	1	1	16	14	24	22	20	14	18.3333	2	2	7	0	1	5	2.83333	28	19	11	8	14	3	13.8333	199	149	0.000892755	0.0855096	0.0392381	0.132966	0.0937278
34870	ENSSSCG00000016496	ADCK2	chr18	-	9166300	9166429	9164622	9164718	9169156	9169303	34870	43	37	34	47	45	27	38.8333	1	0	0	0	0	1	0.333333	27	42	48	35	28	16	32.6667	2	3	0	4	0	4	2.16667	277	149	0.000181269	0.028694	0.984293	0.89023	0.0940629
32874	ENSSSCG00000012062	TTC3	chr13	+	200742412	200742575	200731730	200731785	200743797	200743843	32874	28	20	20	20	35	37	26.6667	1	2	0	4	3	4	2.33333	44	21	16	23	21	16	23.5	1	0	0	0	0	3	0.666667	298	149	0.000198394	0.0308538	0.851064	0.946309	0.0952449
22230	ENSSSCG00000004845	FAN1	chr1	-	143931375	143931504	143919694	143919951	143932773	143932877	22230	27	18	33	15	20	15	21.3333	2	0	0	2	0	0	0.666667	9	22	36	35	22	31	25.8333	2	4	1	2	0	6	2.5	277	149	8.64686e-06	0.00308091	0.945094	0.847523	0.0975712
41995	ENSSSCG00000010122	CDC45	chr14	+	51146086	51146185	51145706	51145838	51146796	51146958	41995	13	28	23	28	13	25	21.6667	1	0	0	0	2	0	0.5	51	14	15	22	19	27	24.6667	5	3	0	1	2	3	2.33333	247	149	7.28732e-05	0.0160283	0.963154	0.864445	0.0987092
36839	ENSSSCG00000010340	PRXL2A	chr14	+	82250208	82250322	82249493	82249653	82257191	82257321	36839	46	12	28	28	11	30	25.8333	0	1	0	2	0	0	0.5	37	20	28	20	15	18	23	4	2	0	5	0	1	2	262	149	0.000547893	0.0626683	0.967087	0.867375	0.0997115
12306	ENSSSCG00000001974	G2E3	chr7	-	68906392	68906499	68903710	68903751	68916919	68916994	12306	0	0	2	0	0	2	0.666667	4	7	7	2	3	7	5	1	8	2	4	1	0	2.66667	7	1	14	3	7	13	7.5	255	149	0.000240533	0.035019	0.0722775	0.172018	0.0997407
4146	ENSSSCG00000023426	NA	chr8	+	69769650	69769716	69762079	69762212	69775853	69776920	4146	27	34	21	52	16	55	34.1667	0	0	0	0	2	0	0.333333	40	47	33	33	26	55	39	11	3	3	2	0	2	3.5	214	149	1.63569e-07	0.000148713	0.986182	0.885823	0.100358
27877	ENSSSCG00000016857	DAB2	chr16	-	24608999	24609062	24602380	24603034	24609475	24609529	27877	37	43	33	48	49	36	41	0	2	0	4	2	1	1.5	45	9	15	27	26	47	28.1667	2	4	5	0	4	6	3.5	211	149	0.000664656	0.071189	0.950743	0.850365	0.100378
24196	ENSSSCG00000038663	NA	chr1	+	56186514	56186590	56185978	56186041	56213652	56213719	24196	100	45	105	61	35	60	67.6667	7	0	0	0	1	0	1.33333	82	68	35	40	53	52	55	11	6	7	8	1	0	5.5	224	149	2.67705e-07	0.000215734	0.971229	0.869312	0.101918
8413	ENSSSCG00000028210	NT5C	chr12	+	6163274	6163335	6162237	6162750	6163533	6163648	8413	10	8	7	6	8	13	8.66667	1	0	2	0	1	0	0.666667	11	15	14	7	12	14	12.1667	0	3	1	2	3	4	2.16667	209	149	0.000323004	0.0423718	0.90261	0.800132	0.102477
21485	ENSSSCG00000005191	MPDZ	chr1	+	209275693	209275795	209271555	209271723	209278209	209278494	21485	2	0	0	0	0	0	0.333333	19	22	20	14	15	18	18	4	2	0	3	6	5	3.33333	18	5	12	30	13	14	15.3333	250	149	2.27067e-07	0.000196374	0.0109166	0.114704	0.103787
3091	ENSSSCG00000026547	SLC45A3	chr9	-	66354492	66354601	66351178	66351575	66365861	66365921	3091	6	4	2	6	0	0	3	29	11	10	5	10	12	12.8333	0	0	0	0	0	2	0.333333	8	21	8	14	9	15	12.5	257	149	4.58104e-06	0.00205908	0.119354	0.0152251	0.104129
35546	ENSSSCG00000006107	PDP1	chr4	-	42776967	42777002	42768469	42773333	42777722	42777904	35546	4	3	2	2	3	3	2.83333	7	12	6	5	8	10	8	0	1	0	0	3	0	0.666667	8	2	6	3	4	1	4	183	149	9.46404e-05	0.0184069	0.223823	0.119487	0.104336
11600	ENSSSCG00000023160	NA	chr7	-	30330669	30330853	30330453	30330479	30331957	30332051	11600	36	32	23	37	31	18	29.5	0	1	0	0	2	0	0.5	32	26	22	27	9	35	25.1667	2	0	1	5	0	4	2	298	149	0.000269793	0.037515	0.967213	0.862857	0.104356
5295	ENSSSCG00000002812	KIFC3	chr6	-	19660843	19660872	19659986	19660642	19661420	19661529	5295	85	59	32	45	31	38	48.3333	19	13	2	5	9	9	9.5	52	35	82	56	48	60	55.5	5	6	2	8	3	2	4.33333	177	149	0.00026613	0.0371981	0.810709	0.915122	0.104413
23515	ENSSSCG00000007719	NA	chr3	+	11482640	11482745	11476235	11476296	11484331	11485267	23515	3	0	3	0	9	3	3	9	18	2	10	10	17	11	0	0	0	2	0	2	0.666667	23	19	8	3	7	7	11.1667	253	149	0.000149125	0.0254215	0.13839	0.0339659	0.104424
41345	ENSSSCG00000005424	NIPSNAP3B	chr1	+	246129886	246129990	246129499	246129622	246131379	246132650	41345	2	0	0	0	0	0	0.333333	4	1	14	2	9	6	6	2	3	4	0	0	6	2.5	17	5	15	9	6	4	9.33333	252	149	2.01812e-05	0.00586831	0.0318036	0.136722	0.104919
11040	ENSSSCG00000010258	AIFM2	chr14	-	73065158	73065278	73061717	73061826	73066888	73067004	11040	28	30	30	34	31	26	29.8333	0	7	6	3	0	3	3.16667	31	26	35	25	37	33	31.1667	3	1	1	0	1	0	1	268	149	7.40257e-05	0.0160283	0.839688	0.945438	0.10575
35859	ENSSSCG00000028995	TLE2	chr2	+	75516496	75516541	75515976	75516040	75518756	75518819	35859	28	26	40	13	27	21	25.8333	3	6	3	6	1	2	3.5	25	29	38	67	24	45	38	3	0	4	0	0	1	1.33333	193	149	6.81276e-05	0.0153864	0.850707	0.956527	0.105819
9223	ENSSSCG00000003833	DAB1	chr6	+	155335063	155335114	155306675	155306735	155340162	155340225	9223	10	2	11	17	23	9	12	1	0	2	0	1	2	1	17	8	25	15	5	12	13.6667	2	0	3	4	1	6	2.66667	199	149	0.000641371	0.06976	0.899849	0.793274	0.106575
34529	ENSSSCG00000017962	KDM6B	chr12	+	53098963	53099083	53094003	53094120	53099344	53099486	34529	14	42	24	28	15	39	27	1	0	0	3	8	1	2.16667	27	26	31	40	29	34	31.1667	0	0	2	0	0	0	0.333333	268	149	0.000272061	0.0376826	0.873869	0.981126	0.107257
8258	ENSSSCG00000016334	SCLY	chr15	+	137646854	137646955	137641313	137641426	137658044	137658172	8258	123	121	124	112	102	126	118	2	9	2	2	11	6	5.33333	106	112	109	65	67	83	90.3333	11	17	17	3	1	21	11.6667	249	149	4.08043e-05	0.0104332	0.929773	0.822483	0.107289
19592	ENSSSCG00000013523	SAFB2	chr2	+	73345114	73345625	73344164	73344195	73346054	73346104	19592	116	143	121	84	94	97	109.167	16	4	6	9	9	6	8.33333	146	85	84	78	37	87	86.1667	11	10	21	18	11	11	13.6667	298	149	0.000590652	0.0663599	0.86755	0.759178	0.108372
27029	ENSSSCG00000027859	HDAC7	chr5	-	78169039	78169108	78166732	78166920	78170030	78170077	27029	1	3	1	10	0	4	3.16667	13	13	13	15	6	24	14	0	0	0	0	1	2	0.5	15	18	17	13	8	6	12.8333	217	149	1.4722e-06	0.000884767	0.134432	0.026055	0.108377
42533	ENSSSCG00000034395	CREB1	chr15	+	110756594	110756657	110755271	110755454	110757482	110757633	42533	0	0	1	0	0	0	0.166667	17	15	2	8	10	12	10.6667	5	2	0	3	2	0	2	9	6	12	12	14	9	10.3333	211	149	0.000598304	0.0665379	0.0109134	0.120242	0.109329
39910	ENSSSCG00000021744	NA	chr4	+	16140349	16140493	16137192	16137332	16145128	16145574	39910	35	25	45	35	37	40	36.1667	0	0	0	0	1	0	0.166667	21	53	52	15	46	32	36.5	1	4	4	3	2	1	2.5	292	149	6.06833e-06	0.00244513	0.99105	0.881657	0.109393
16470	ENSSSCG00000004938	DENND4A	chr1	-	163669753	163669780	163669090	163669253	163669904	163670022	16470	1	4	0	0	4	3	2	19	15	30	10	21	24	19.8333	0	10	10	6	7	5	6.33333	22	26	17	18	32	24	23.1667	175	149	0.000746678	0.0756449	0.0790696	0.188815	0.109746
29666	ENSSSCG00000003567	KDF1	chr6	-	84257233	84258304	84255652	84255727	84264951	84265041	29666	14	16	9	29	18	14	16.6667	4	1	5	0	1	2	2.16667	21	11	14	25	10	14	15.8333	0	2	1	0	0	2	0.833333	298	149	9.44359e-05	0.0184069	0.793651	0.904762	0.111111
17167	ENSSSCG00000014819	ATG16L2	chr9	+	7353803	7354055	7353426	7353500	7354173	7354239	17167	23	24	23	35	36	46	31.1667	0	4	0	0	0	0	0.666667	20	25	20	28	27	24	24	2	2	0	0	0	9	2.16667	298	149	0.000219867	0.0333518	0.958974	0.847059	0.111916
3569	ENSSSCG00000039166	WTIP	chr6	+	44173959	44174011	44173060	44173191	44174687	44174756	3569	40	14	20	12	24	28	23	13	2	0	0	2	0	2.83333	14	33	20	53	18	38	29.3333	2	0	0	0	1	1	0.666667	200	149	7.34784e-05	0.0160283	0.858109	0.970397	0.112288
702	ENSSSCG00000030284	TRNAU1AP	chr6	+	85575118	85575269	85574646	85574746	85575354	85575407	702	13	12	11	20	20	10	14.3333	34	36	15	15	19	39	26.3333	13	1	5	9	8	7	7.16667	35	38	24	29	32	35	32.1667	298	149	0.00017317	0.027784	0.21393	0.100233	0.113697
7831	ENSSSCG00000035258	RABL3	chr13	+	139634390	139634520	139615545	139615637	139639193	139639308	7831	103	108	115	112	108	115	110.167	7	11	7	5	3	0	5.5	96	89	101	105	67	113	95.1667	19	8	17	11	4	17	12.6667	278	149	9.01436e-06	0.00313364	0.91479	0.801068	0.113722
14930	ENSSSCG00000036789	COX6A2	chr3	+	17119846	17119950	17114509	17114681	17132462	17132566	14930	17	14	23	38	35	25	25.3333	51	42	76	32	44	27	45.3333	20	2	26	12	13	2	12.5	64	65	45	35	24	53	47.6667	252	149	0.000677665	0.0718873	0.248355	0.134239	0.114116
22231	ENSSSCG00000004845	FAN1	chr1	-	143932067	143932262	143919694	143919951	143932773	143932877	22231	18	30	12	25	27	22	22.3333	2	0	0	2	0	0	0.666667	33	17	18	30	17	31	24.3333	2	4	1	2	0	6	2.5	298	149	4.64567e-06	0.00205908	0.943662	0.829545	0.114117
38892	ENSSSCG00000024975	NR5A2	chr10	+	22738770	22738908	22727902	22728189	22742780	22742899	38892	12	17	7	8	14	18	12.6667	19	32	29	29	24	24	26.1667	5	7	3	0	2	2	3.16667	31	22	10	17	5	19	17.3333	286	149	8.67005e-05	0.0177064	0.201401	0.0869071	0.114494
36215	ENSSSCG00000017100	MTRR	chr16	-	74264118	74264236	74261286	74261662	74266408	74266562	36215	95	90	61	59	60	22	64.5	1	3	2	7	4	0	2.83333	51	43	52	31	21	26	37.3333	4	3	6	6	3	7	4.83333	266	149	0.000463931	0.0548336	0.927281	0.812266	0.115016
713	ENSSSCG00000015965	GPR155	chr15	-	80443155	80443239	80441840	80441958	80444886	80445042	713	14	26	12	25	11	23	18.5	3	5	6	1	0	0	2.5	25	17	19	17	8	14	16.6667	2	0	0	1	1	0	0.666667	232	149	1.32738e-05	0.0043987	0.826165	0.94137	0.115205
5298	ENSSSCG00000002812	KIFC3	chr6	-	19682097	19682300	19673289	19673355	19685407	19685546	5298	38	35	20	33	30	13	28.1667	3	4	0	4	3	0	2.33333	25	15	35	38	23	17	25.5	1	0	0	1	0	0	0.333333	298	149	1.37193e-05	0.00450423	0.857868	0.974522	0.116654
35537	ENSSSCG00000008799	LIMCH1	chr8	+	32771600	32771705	32770372	32770465	32773629	32773757	35537	36	25	24	15	25	30	25.8333	0	2	4	4	5	3	3	43	19	31	28	4	10	22.5	1	2	0	0	1	0	0.666667	253	149	1.41608e-05	0.00460655	0.835292	0.952099	0.116807
6838	ENSSSCG00000023472	FMO3	chr9	+	63794850	63795050	63794006	63794149	63799141	63799214	6838	10	4	17	35	31	10	17.8333	0	0	0	0	2	0	0.333333	15	29	14	40	5	30	22.1667	8	1	0	3	0	0	2	298	149	0.00104975	0.0974402	0.963964	0.847134	0.11683
14010	ENSSSCG00000024325	SGK2	chr17	+	46193465	46193560	46193146	46193206	46193817	46193867	14010	0	2	0	0	0	10	2	22	64	36	25	38	45	38.3333	27	15	25	0	19	0	14.3333	63	64	40	34	50	48	49.8333	243	149	7.11192e-09	1.14625e-05	0.0309997	0.149922	0.118923
14470	ENSSSCG00000013876	MYO9B	chr2	-	60487006	60487148	60486315	60486520	60489988	60490110	14470	32	51	28	43	39	48	40.1667	0	0	0	0	1	0	0.166667	32	43	20	33	29	30	31.1667	5	0	0	3	0	6	2.33333	290	149	2.35027e-05	0.00661396	0.991989	0.872819	0.11917
10949	ENSSSCG00000003644	FHL3	chr6	-	93981701	93981871	93981387	93981574	93982689	93982864	10949	78	48	47	49	48	104	62.3333	2	3	3	2	5	20	5.83333	45	38	63	69	57	80	58.6667	0	0	2	0	4	1	1.16667	298	149	4.2822e-07	0.00031633	0.842342	0.961749	0.119406
33080	ENSSSCG00000016830	PRLR	chr16	-	20683179	20683241	20655811	20655924	20767961	20768050	33080	2	2	15	19	4	5	7.83333	2	0	2	5	4	1	2.33333	3	10	2	10	7	1	5.5	0	1	0	4	0	0	0.833333	210	149	0.000230848	0.0344517	0.704315	0.824032	0.119718
30882	ENSSSCG00000003017	TGFB1	chr6	-	49340038	49340116	49334386	49334540	49342546	49342664	30882	36	38	35	41	22	35	34.5	0	1	0	1	1	0	0.5	28	18	22	38	33	36	29.1667	0	6	1	0	10	2	3.16667	226	149	2.04655e-06	0.00106715	0.978491	0.858606	0.119885
30401	ENSSSCG00000012295	MAGIX	chrX	+	43209008	43209091	43207053	43207146	43209510	43209682	30401	3	2	3	3	6	0	2.83333	8	0	17	11	7	4	7.83333	1	0	0	1	0	1	0.5	1	5	9	2	3	7	4.5	231	149	0.000243691	0.0351251	0.189171	0.0668761	0.122295
941	ENSSSCG00000031123	PPIG	chr15	+	75941966	75942016	75940434	75940553	75944604	75944651	941	2	3	6	4	1	0	2.66667	42	24	14	21	22	19	23.6667	5	4	5	13	8	2	6.16667	24	11	21	29	15	11	18.5	198	149	0.000437047	0.052354	0.0781639	0.200538	0.122374
40238	ENSSSCG00000016942	CWC27	chr16	+	43355843	43355940	43346321	43346740	43363424	43363537	40238	39	32	33	29	32	25	31.6667	6	0	3	0	7	4	3.33333	36	30	37	37	31	23	32.3333	0	0	0	1	0	2	0.5	245	149	2.06658e-07	0.000183192	0.852454	0.975203	0.122749
32043	ENSSSCG00000012653	ZDHHC9	chrX	-	106435470	106435541	106433992	106434294	106435890	106436014	32043	0	1	2	2	5	3	2.16667	76	81	80	113	117	96	93.8333	31	25	1	34	13	0	17.3333	42	35	130	56	78	100	73.5	219	149	8.23785e-14	5.84196e-10	0.015467	0.138265	0.122798
8705	ENSSSCG00000010011	TCN2	chr14	+	47501411	47501451	47496322	47496400	47502714	47502904	8705	0	0	0	4	1	3	1.33333	25	12	6	12	6	20	13.5	7	5	7	0	1	5	4.16667	7	21	20	14	5	14	13.5	188	149	0.000442061	0.0527764	0.0725944	0.196539	0.123944
11356	ENSSSCG00000005212	PLGRKT	chr1	+	216710155	216710272	216694962	216695049	216739327	216739722	11356	8	13	7	18	13	22	13.5	0	1	4	0	2	4	1.83333	9	9	19	15	9	11	12	1	0	0	0	2	0	0.5	265	149	0.000558673	0.0634918	0.805459	0.931008	0.125548
36245	ENSSSCG00000007895	ZC3H7A	chr3	+	31344376	31344478	31332516	31332630	31345255	31345295	36245	39	43	36	26	23	45	35.3333	0	0	0	0	0	2	0.333333	26	37	42	44	25	60	39	5	6	1	0	4	7	3.83333	250	149	1.89744e-08	2.41642e-05	0.984418	0.85843	0.125988
34831	ENSSSCG00000026714	TAF9B	chrX	-	62220282	62220358	62217617	62217728	62227296	62227431	34831	21	10	11	30	14	16	17	0	0	0	3	0	0	0.5	25	10	15	9	23	14	16	0	0	1	3	6	3	2.16667	224	149	1.46278e-05	0.00465184	0.957656	0.830855	0.126801
31251	ENSSSCG00000034502	H6PD	chr6	+	69675800	69676437	69666599	69666690	69691636	69691906	31251	44	53	57	60	48	62	54	7	2	8	4	7	10	6.33333	44	45	62	100	37	47	55.8333	0	2	3	0	2	4	1.83333	298	149	9.82309e-06	0.00328592	0.81	0.938375	0.128375
1491	ENSSSCG00000016625	CTTNBP2	chr18	+	28544670	28544757	28528529	28528609	28553783	28553936	1491	15	30	30	22	32	24	25.5	2	0	0	0	2	0	0.666667	22	30	30	28	33	21	27.3333	6	5	0	6	1	3	3.5	235	149	6.85157e-07	0.000472697	0.960399	0.831977	0.128422
38804	ENSSSCG00000009826	TCTN1	chr14	+	32001643	32001769	32000504	32000639	32002417	32002503	38804	21	29	28	42	45	38	33.8333	1	2	2	0	0	0	0.833333	28	23	33	20	28	27	26.5	2	2	6	0	5	3	3	274	149	2.66572e-06	0.00136987	0.956669	0.827691	0.128978
9537	ENSSSCG00000039341	NA	chr8	-	66834297	66834473	66832215	66832403	66836322	66836439	9537	3	8	2	1	0	2	2.66667	1	5	7	7	12	4	6	0	0	4	0	1	0	0.833333	8	12	9	6	4	8	7.83333	298	149	8.68891e-05	0.0177064	0.181818	0.0505051	0.131313
40165	ENSSSCG00000000385	SLC39A5	chr5	+	21632683	21632723	21632230	21632312	21633035	21633376	40165	184	45	173	179	140	164	147.5	4	18	1	0	32	37	15.3333	135	97	144	151	98	176	133.5	53	27	35	43	32	20	35	188	149	1.82534e-06	0.000966015	0.884045	0.751431	0.132614
3077	ENSSSCG00000008404	MTIF2	chr3	+	85979078	85979283	85974092	85974217	85979903	85980156	3077	47	56	55	39	42	57	49.3333	1	6	4	2	5	1	3.16667	45	42	51	30	47	53	44.6667	1	8	9	9	6	11	7.33333	298	149	0.000966572	0.0909569	0.886228	0.752809	0.133419
1644	ENSSSCG00000006403	CRP	chr4	+	90791555	90791766	90788208	90788515	90799446	90803803	1644	21	56	36	124	30	18	47.5	0	0	15	0	2	5	3.66667	61	58	16	37	30	30	38.6667	0	0	0	0	0	0	0	298	149	8.90037e-07	0.000563553	0.866261	1	0.133739
3739	ENSSSCG00000012055	MORC3	chr13	+	200032935	200033821	200029479	200029646	200035394	200035552	3739	33	17	23	28	25	22	24.6667	0	4	0	8	0	6	3	17	18	15	29	40	35	25.6667	2	0	1	0	1	1	0.833333	298	149	4.73698e-05	0.0115718	0.804348	0.939024	0.134677
5360	ENSSSCG00000014568	DENND2B	chr9	+	678421	678558	665281	665386	685422	685574	5360	20	15	22	30	36	34	26.1667	0	0	0	0	0	4	0.666667	20	19	17	17	9	39	20.1667	3	0	4	2	2	3	2.33333	285	149	1.55587e-06	0.000899079	0.953532	0.818793	0.134739
28209	ENSSSCG00000002844	PHKB	chr6	-	37029681	37029739	37024200	37024403	37031996	37032078	28209	12	14	14	12	16	9	12.8333	0	1	0	1	1	0	0.5	21	20	20	12	20	16	18.1667	6	1	3	6	0	2	3	206	149	1.14493e-06	0.000712229	0.948888	0.814126	0.134762
18725	ENSSSCG00000017623	VEZF1	chr12	-	34260014	34260235	34257387	34258082	34262832	34262988	18725	10	10	1	6	11	6	7.33333	25	17	17	17	13	19	18	1	1	2	2	0	0	1	21	19	7	7	18	14	14.3333	298	149	1.04522e-08	1.47755e-05	0.169231	0.0337079	0.135523
14982	ENSSSCG00000015145	ZNF202	chr9	-	50588254	50588427	50587802	50587932	50589136	50589223	14982	3	1	5	2	2	1	2.33333	9	3	8	5	14	5	7.33333	0	0	0	0	0	0	0	11	15	6	9	7	19	11.1667	298	149	8.68891e-06	0.00308091	0.137255	0	0.137255
31969	ENSSSCG00000037710	ZNF473	chr6	+	55014608	55014770	55010512	55010707	55017947	55018074	31969	11	16	11	15	14	16	13.8333	5	2	0	1	3	1	2	31	18	8	13	13	22	17.5	0	0	2	1	1	1	0.833333	298	149	0.00102652	0.0957853	0.775701	0.913043	0.137343
27350	ENSSSCG00000003780	CRYZ	chr6	+	138439304	138439352	138435391	138435453	138441156	138441280	27350	84	47	27	83	70	79	65	384	379	291	451	365	367	372.833	108	151	238	94	101	183	145.833	510	322	240	232	307	315	321	196	149	1.67157e-11	8.46724e-08	0.117025	0.256709	0.139684
11564	ENSSSCG00000002913	NA	chr6	-	45214756	45214845	45213989	45214039	45214934	45215007	11564	5	11	12	8	8	10	9	7	0	4	0	4	0	2.5	8	3	1	7	7	6	5.33333	0	0	0	2	1	1	0.666667	237	149	9.25582e-05	0.0183348	0.693561	0.83415	0.140589
9245	ENSSSCG00000002905	RBM42	chr6	+	45079460	45079526	45077133	45077208	45079603	45079779	9245	34	17	15	11	15	22	19	0	0	2	2	0	1	0.833333	20	3	12	14	6	14	11.5	3	0	1	0	5	3	2	214	149	0.00107831	0.0995697	0.94074	0.80014	0.1406
20539	ENSSSCG00000004813	TTC23	chr1	-	137950961	137951139	137926504	137926610	137967034	137967160	20539	14	18	7	20	21	26	17.6667	2	1	0	0	1	2	1	2	19	7	16	5	26	12.5	0	5	1	0	0	6	2	298	149	0.000574834	0.0649123	0.898305	0.757576	0.140729
33299	ENSSSCG00000002330	PCNX1	chr7	+	94533068	94533253	94514205	94515912	94545437	94545528	33299	1	9	9	10	2	8	6.5	13	7	12	13	13	12	11.6667	4	3	0	1	2	1	1.83333	8	4	14	22	10	8	11	298	149	0.000376393	0.0466649	0.217877	0.0769231	0.140954
18561	ENSSSCG00000032144	ZNF140	chr14	-	22539071	22539198	22538559	22538658	22542120	22542175	18561	15	8	7	12	24	12	13	1	2	2	0	4	2	1.83333	15	7	27	21	15	21	17.6667	2	0	2	0	0	0	0.666667	275	149	0.000490148	0.0569825	0.793473	0.934888	0.141415
14822	ENSSSCG00000013836	NA	chr2	+	62171950	62172121	62167555	62167876	62173034	62173538	14822	22	12	30	19	36	13	22	3	2	0	8	3	2	3	11	30	15	21	19	8	17.3333	0	3	0	0	0	1	0.666667	298	149	3.61647e-06	0.00173288	0.785714	0.928571	0.142857
6839	ENSSSCG00000023472	FMO3	chr9	+	63797513	63797708	63794006	63794149	63799141	63799214	6839	13	6	6	45	24	13	17.8333	0	0	0	0	2	0	0.333333	20	24	6	42	5	13	18.3333	8	1	0	3	0	0	2	298	149	0.000365727	0.0458231	0.963964	0.820896	0.143068
34004	ENSSSCG00000000364	SARNP	chr5	-	21252462	21252562	21250123	21250191	21261816	21261874	34004	7	14	10	5	10	6	8.66667	1	2	2	1	2	1	1.5	15	4	5	14	8	11	9.5	1	0	2	0	0	0	0.5	248	149	7.86173e-05	0.0165929	0.776353	0.919454	0.143102
8985	ENSSSCG00000009793	CLIP1	chr14	+	30403213	30403318	30398664	30398725	30407229	30407946	8985	5	4	2	2	9	4	4.33333	16	27	19	21	23	25	21.8333	10	13	3	6	11	15	9.66667	21	14	25	14	22	7	17.1667	253	149	0.000699022	0.0731148	0.104655	0.249042	0.144387
22976	ENSSSCG00000022906	NA	chr6	+	58471294	58471579	58470944	58471202	58471872	58471966	22976	3	11	16	12	7	7	9.33333	0	2	0	0	0	1	0.5	16	11	12	22	2	6	11.5	3	1	0	1	3	3	1.83333	298	149	0.000112739	0.0205825	0.903226	0.758242	0.144984
11367	ENSSSCG00000021207	HESX1	chr13	-	39048400	39048664	39047694	39047894	39087541	39087654	11367	8	5	4	9	4	3	5.5	1	0	6	3	1	1	2	2	2	3	2	3	9	3.5	2	2	0	0	0	0	0.666667	298	149	0.000369546	0.0461386	0.578947	0.724138	0.145191
41514	ENSSSCG00000022759	NA	chr9	+	63797352	63797708	63794006	63794149	63799141	63799214	41514	14	6	7	45	24	12	18	0	0	0	0	2	0	0.333333	23	22	6	39	5	13	18	8	1	0	3	0	0	2	298	149	0.000265913	0.0371981	0.964286	0.818182	0.146104
20941	ENSSSCG00000034059	ST3GAL3	chr6	-	167463215	167463258	167436180	167436273	167558607	167558752	20941	8	11	9	28	13	26	15.8333	0	0	0	0	0	0	0	24	11	21	16	15	10	16.1667	2	0	6	0	4	1	2.16667	191	149	3.70454e-05	0.00958801	1	0.853389	0.146611
33913	ENSSSCG00000024628	ALKBH8	chr9	-	36105994	36106090	36103953	36104058	36107265	36107397	33913	13	12	10	15	8	9	11.1667	0	3	2	4	2	3	2.33333	10	23	8	12	15	13	13.5	1	0	0	0	4	1	1	244	149	0.000204679	0.0316921	0.745056	0.89182	0.146764
18693	ENSSSCG00000026898	FAM149B1	chr14	+	76051230	76051455	76048470	76048577	76053173	76053297	18693	14	17	15	8	6	12	12	23	19	24	14	9	15	17.3333	3	3	4	5	0	12	4.5	22	4	24	36	5	18	18.1667	298	149	0.000118844	0.0211424	0.257143	0.110204	0.146939
22419	ENSSSCG00000021363	CHD3	chr12	+	53113114	53113333	53112912	53112989	53113962	53117122	22419	34	22	29	19	30	19	25.5	2	4	3	6	1	0	2.66667	23	24	15	41	23	28	25.6667	0	2	0	0	0	0	0.333333	298	149	9.7964e-08	9.92459e-05	0.827027	0.974684	0.147657
13989	ENSSSCG00000005205	KIAA2026	chr1	+	216148994	216149195	216115819	216116573	216175646	216177064	13989	2	8	5	3	4	9	5.16667	0	0	1	0	2	1	0.666667	7	0	9	6	8	3	5.5	2	2	1	0	2	2	1.5	298	149	0.000600489	0.0665379	0.794872	0.647059	0.147813
23474	ENSSSCG00000027417	LDLRAD4	chr6	-	96475080	96475503	96460085	96460226	96526570	96526660	23474	41	67	53	52	40	26	46.5	4	0	4	5	3	0	2.66667	40	30	40	47	41	23	36.8333	12	3	6	8	5	3	6.16667	298	149	0.000286671	0.0389004	0.897106	0.749153	0.147954
34785	ENSSSCG00000029697	FAM120B	chr1	-	147380	147473	132485	132692	151420	151593	34785	68	62	61	77	48	43	59.8333	1	22	4	9	6	19	10.1667	67	59	66	68	40	68	61.3333	7	2	0	5	1	1	2.66667	241	149	2.0191e-05	0.00586831	0.784418	0.934297	0.149879
8322	ENSSSCG00000012335	FGD1	chrX	-	47193811	47193955	47192422	47193316	47195076	47195238	8322	20	31	6	16	19	34	21	0	0	0	0	0	0	0	25	10	35	15	26	22	22.1667	0	6	5	0	0	1	2	292	149	0.000435742	0.052354	1	0.849749	0.150251
31047	ENSSSCG00000017257	ABCA9	chr12	+	11351924	11352019	11351778	11351854	11353576	11353696	31047	12	41	18	10	43	11	22.5	0	6	7	1	1	0	2.5	10	42	37	8	8	13	19.6667	0	0	0	0	0	0	0	243	149	3.11428e-06	0.0015337	0.846591	1	0.153409
11402	ENSSSCG00000000573	KCNJ8	chr5	+	51606002	51606041	51594681	51594787	51607456	51607558	11402	9	11	9	13	10	13	10.8333	0	0	5	3	1	2	1.83333	16	8	9	8	13	12	11	1	0	0	0	0	0	0.166667	187	149	0.00038167	0.0470277	0.824817	0.981339	0.156522
38479	ENSSSCG00000008813	CORIN	chr8	-	37569427	37569544	37564805	37564855	37584754	37584884	38479	27	22	39	34	26	27	29.1667	6	9	9	8	3	4	6.5	41	40	41	29	21	39	35.1667	4	7	1	1	4	0	2.83333	265	149	0.000666556	0.071189	0.716149	0.874666	0.158517
28556	ENSSSCG00000003429	CLCN6	chr6	+	71902377	71902544	71901990	71902104	71903066	71903193	28556	20	28	15	26	25	9	20.5	4	0	2	2	6	0	2.33333	20	11	13	18	2	13	12.8333	0	0	0	1	0	0	0.166667	298	149	1.79593e-06	0.000964849	0.81457	0.974684	0.160114
17235	ENSSSCG00000008186	TSGA10	chr3	+	55218293	55218509	55207520	55207649	55227043	55227109	17235	6	2	14	5	5	4	6	1	0	0	2	0	0	0.5	12	2	6	8	9	9	7.66667	0	5	1	2	0	2	1.66667	298	149	0.00030976	0.0409831	0.857143	0.69697	0.160173
16532	ENSSSCG00000039085	TRAPPC10	chr13	+	206978865	206979113	206976416	206976528	206986083	206986230	16532	19	19	39	32	32	23	27.3333	1	7	1	1	0	0	1.66667	38	23	32	46	25	37	33.5	3	7	4	4	7	12	6.16667	298	149	0.000328085	0.0427693	0.891304	0.730909	0.160395
10520	ENSSSCG00000012639	THOC2	chrX	-	101180263	101180847	101172317	101173830	101182725	101182883	10520	27	30	20	17	19	12	20.8333	0	0	0	1	2	4	1.16667	15	31	22	33	25	21	24.5	5	5	5	6	0	5	4.33333	298	149	0.000248656	0.0355519	0.899281	0.738693	0.160587
30694	ENSSSCG00000016368	FARP2	chr15	+	140142079	140142240	140141693	140141812	140143007	140143115	30694	7	17	26	20	15	25	18.3333	3	2	5	4	0	4	3	25	17	21	20	26	41	25	0	0	1	0	0	6	1.16667	298	149	0.000159558	0.0263145	0.753425	0.914634	0.161209
26107	ENSSSCG00000010742	UROS	chr14	-	135119489	135119739	135115199	135115274	135130843	135131057	26107	8	13	18	6	14	16	12.5	0	3	0	0	0	0	0.5	22	15	11	16	8	6	13	1	3	4	1	0	3	2	298	149	7.57089e-06	0.00288654	0.925926	0.764706	0.16122
6730	ENSSSCG00000037275	SNX22	chr1	-	107894092	107894160	107891697	107893661	107894824	107894919	6730	6	3	8	0	6	7	5	0	0	2	1	0	0	0.5	2	7	9	11	8	13	8.33333	1	4	6	0	2	1	2.33333	216	149	0.00022596	0.0340939	0.873388	0.711285	0.162103
23775	ENSSSCG00000040182	RHBDD2	chr3	-	10307330	10307492	10306851	10307259	10307604	10308383	23775	0	0	0	0	0	3	0.5	24	30	25	16	9	11	19.1667	7	7	8	0	9	3	5.66667	9	24	5	9	18	15	13.3333	298	149	7.69663e-11	3.0323e-07	0.0128755	0.175258	0.162382
34124	ENSSSCG00000012123	RAB9A	chrX	+	10343465	10343556	10328133	10328276	10343687	10343776	34124	18	17	16	20	38	18	21.1667	15	0	5	1	2	0	3.83333	42	22	47	24	16	35	31	0	0	5	1	0	1	1.16667	239	149	0.00064937	0.0699859	0.774898	0.94307	0.168172
21802	ENSSSCG00000025892	PRR3	chr7	+	23118008	23118299	23114364	23114427	23118800	23120095	21802	23	9	34	35	31	22	25.6667	5	3	2	0	9	1	3.33333	39	37	20	16	23	34	28.1667	0	1	0	2	0	0	0.5	298	149	1.13738e-07	0.000106129	0.793814	0.965714	0.1719
27382	ENSSSCG00000022963	NA	chr3	+	40495823	40495886	40490610	40490735	40501944	40502122	27382	36	35	29	37	22	33	32	3	1	0	5	3	2	2.33333	31	29	20	46	12	22	26.6667	5	7	13	6	5	5	6.83333	211	149	2.71809e-05	0.00747118	0.906406	0.733742	0.172665
21179	ENSSSCG00000016033	GULP1	chr15	+	93074444	93074570	92988634	92988787	93154664	93154739	21179	1	2	5	1	0	7	2.66667	2	2	0	2	4	0	1.66667	0	0	2	4	4	3	2.16667	1	3	0	0	0	0	0.666667	274	149	0.00086381	0.083915	0.465262	0.638642	0.17338
32500	ENSSSCG00000025355	ZNF146	chr6	+	45570935	45570962	45550807	45550875	45586769	45586863	32500	0	1	0	6	3	2	2	23	36	28	20	10	30	24.5	1	16	11	0	4	7	6.5	9	12	24	27	9	25	17.6667	175	149	0.000128831	0.0225029	0.0649875	0.238537	0.17355
41957	ENSSSCG00000035124	ILDR2	chr4	+	84092868	84092925	84072623	84072743	84097015	84097192	41957	15	2	2	20	7	10	9.33333	6	1	2	0	0	6	2.5	6	11	2	7	7	6	6.5	3	0	0	0	0	0	0.5	205	149	5.97741e-06	0.00244513	0.730712	0.904295	0.173583
13471	ENSSSCG00000007360	CHD6	chr17	-	44253215	44253300	44195216	44195273	44265376	44265409	13471	1	5	2	1	0	1	1.66667	3	0	0	0	1	0	0.666667	6	5	3	0	0	2	2.66667	4	2	0	3	1	3	2.16667	233	149	6.78598e-05	0.0153864	0.615194	0.440421	0.174773
16540	ENSSSCG00000023935	GMPPA	chr15	+	121507832	121507902	121507562	121507616	121508474	121508529	16540	7	12	25	23	24	11	17	2	0	4	0	9	8	3.83333	21	24	14	15	11	8	15.5	0	0	0	0	1	4	0.833333	218	149	4.1648e-05	0.0104403	0.75193	0.927076	0.175146
4292	ENSSSCG00000033194	GEMIN7	chr6	+	51517662	51517724	51517428	51517516	51520143	51520952	4292	1	0	7	0	3	6	2.83333	5	15	39	24	34	20	22.8333	7	15	7	3	9	11	8.66667	16	41	0	3	28	19	17.8333	210	149	8.65106e-05	0.0177064	0.0809188	0.256403	0.175485
16902	ENSSSCG00000009505	MBNL2	chr11	+	66604397	66604451	66597793	66598057	66605084	66605238	16902	4	5	1	2	1	3	2.66667	15	11	15	25	22	41	21.5	0	6	5	1	11	17	6.66667	8	5	9	12	16	34	14	202	149	0.00080253	0.0794864	0.0838197	0.259944	0.176124
12583	ENSSSCG00000008807	GUF1	chr8	+	35180108	35180248	35178748	35178952	35181345	35181469	12583	32	30	57	38	41	32	38.3333	5	7	7	10	13	4	7.66667	55	31	69	33	34	49	45.1667	4	5	1	3	1	2	2.66667	288	149	1.65743e-05	0.00515518	0.7212	0.89757	0.17637
34131	ENSSSCG00000012123	RAB9A	chrX	+	10343687	10343776	10343465	10343556	10344171	10344237	34131	10	10	5	7	12	7	8.5	0	0	0	0	2	0	0.333333	17	8	16	13	9	14	12.8333	6	2	2	5	0	0	2.5	237	149	7.72833e-08	8.05974e-05	0.941286	0.763442	0.177844
6340	ENSSSCG00000002412	STON2	chr7	-	104095329	104095500	104047891	104049730	104133464	104133662	6340	3	4	8	10	11	12	8	0	0	1	1	5	3	1.66667	12	9	10	8	4	3	7.66667	0	0	1	0	0	2	0.5	298	149	0.000824229	0.081182	0.705882	0.884615	0.178733
530	ENSSSCG00000015588	ANGEL2	chr9	+	130456738	130457064	130453919	130454175	130462500	130462757	530	17	16	14	7	15	11	13.3333	5	4	1	1	3	0	2.33333	15	18	25	16	30	14	19.6667	3	0	2	0	0	0	0.833333	298	149	9.20622e-06	0.00313711	0.740741	0.921875	0.181134
40162	ENSSSCG00000000385	SLC39A5	chr5	+	21632230	21632312	21631963	21632075	21633035	21633376	40162	4	12	9	2	32	22	13.5	24	26	30	18	15	19	22	34	27	38	24	29	17	28.1667	19	24	28	23	18	13	20.8333	230	149	0.000853812	0.0834008	0.284452	0.466911	0.18246
27703	ENSSSCG00000005484	ZNF618	chr1	+	254622229	254622265	254621254	254621344	254622358	254622436	27703	7	9	11	14	12	18	11.8333	0	3	2	0	0	1	1	23	4	16	3	1	11	9.66667	4	2	1	10	0	1	3	184	149	0.00082663	0.0811929	0.905504	0.722938	0.182566
10051	ENSSSCG00000001731	CENPQ	chr7	+	43634698	43634828	43631232	43631301	43636539	43636659	10051	17	23	5	10	16	9	13.3333	0	0	3	0	0	0	0.5	13	15	9	15	5	5	10.3333	2	0	0	3	3	3	1.83333	278	149	0.000232217	0.0344517	0.934609	0.751301	0.183308
15545	ENSSSCG00000005602	GAPVD1	chr1	+	265951743	265951788	265947890	265948226	265972509	265972727	15545	21	28	8	25	12	17	18.5	0	5	8	7	2	0	3.66667	33	21	9	29	14	15	20.1667	0	0	0	2	0	0	0.333333	193	149	5.23404e-08	5.6239e-05	0.795718	0.979039	0.183321
10413	ENSSSCG00000023245	NONO	chrX	+	57298717	57299351	57293430	57293509	57305745	57305905	10413	14	15	19	9	10	19	14.3333	0	3	0	0	1	0	0.666667	14	13	10	9	15	14	12.5	4	0	7	0	0	3	2.33333	298	149	2.11154e-05	0.00608706	0.914894	0.728155	0.186738
20463	ENSSSCG00000038041	FYB2	chr6	+	155663528	155663589	155662096	155662125	155672147	155672234	20463	7	17	8	8	6	14	10	0	5	2	2	0	3	2	9	7	12	6	3	9	7.66667	0	0	0	1	0	0	0.166667	209	149	1.43605e-05	0.00462906	0.780922	0.970409	0.189487
1531	ENSSSCG00000033823	XPNPEP3	chr5	-	7550834	7550897	7544821	7544907	7555319	7555522	1531	18	20	6	25	14	10	15.5	0	1	2	0	0	0	0.5	12	15	13	4	13	8	10.8333	2	5	1	3	0	3	2.33333	211	149	6.02489e-06	0.00244513	0.956315	0.766279	0.190036
4331	ENSSSCG00000039681	B9D1	chr12	+	60164085	60164154	60162706	60162796	60168742	60168839	4331	20	14	5	8	12	12	11.8333	9	0	2	0	0	2	2.16667	17	11	18	16	9	11	13.6667	0	0	0	0	0	1	0.166667	217	149	9.50194e-05	0.0184069	0.789478	0.982549	0.193072
27919	ENSSSCG00000008845	NA	chr8	+	42035947	42036145	42033517	42033660	42039511	42039646	27919	17	18	24	13	33	24	21.5	1	2	4	4	1	6	3	19	18	41	35	35	18	27.6667	0	1	0	0	0	1	0.333333	298	149	2.99448e-09	6.05192e-06	0.781818	0.976471	0.194652
10830	ENSSSCG00000026417	EPS8L1	chr6	+	59318026	59318168	59316762	59316911	59318274	59318303	10830	10	8	9	9	31	18	14.1667	0	0	1	0	1	0	0.333333	10	26	13	14	6	5	12.3333	6	0	3	2	0	1	2	290	149	1.75694e-05	0.0052558	0.95621	0.760099	0.196111
41331	ENSSSCG00000033860	ZMAT3	chr13	-	117123437	117123604	117123219	117123320	117126197	117126317	41331	10	14	11	19	16	19	14.8333	1	8	3	4	1	0	2.83333	32	6	16	20	19	11	17.3333	2	1	0	1	0	0	0.666667	298	149	1.73246e-06	0.000959839	0.723577	0.928571	0.204994
22554	ENSSSCG00000021706	KIF21B	chr10	-	23457645	23457759	23454685	23454822	23459546	23459621	22554	3	4	0	2	3	2	2.33333	0	0	1	1	2	0	0.666667	1	0	4	4	8	1	3	2	2	2	3	2	1	2	262	149	9.87856e-05	0.0188319	0.665603	0.46035	0.205253
27706	ENSSSCG00000005484	ZNF618	chr1	+	254646775	254647015	254631859	254631949	254650901	254650982	27706	8	10	3	12	7	18	9.66667	0	4	0	3	2	1	1.66667	37	4	14	3	6	12	12.6667	2	0	0	0	0	0	0.333333	298	149	0.000256592	0.0363929	0.74359	0.95	0.20641
40449	ENSSSCG00000013927	SLC25A42	chr2	-	58770141	58770200	58766408	58766520	58801772	58801832	40449	16	21	7	25	18	11	16.3333	11	19	25	17	10	22	17.3333	4	5	10	9	10	10	8	28	17	34	22	11	29	23.5	207	149	0.000720139	0.0737997	0.404152	0.196813	0.207338
18281	ENSSSCG00000003586	EPB41	chr6	+	85980562	85980604	85980366	85980423	85982174	85982237	18281	0	1	5	8	2	1	2.83333	2	0	1	2	3	3	1.83333	7	0	2	5	1	1	2.66667	0	2	0	1	0	1	0.666667	190	149	0.000649339	0.0699859	0.547913	0.75827	0.210357
16037	ENSSSCG00000024437	AP2M1	chr13	+	122099891	122099897	122099414	122099497	122100098	122100234	16037	103	203	0	45	165	0	86	120	120	134	100	166	130	128.333	0	0	1	0	0	170	28.5	141	87	126	113	157	116	123.333	154	149	6.93222e-07	0.000472697	0.393341	0.182725	0.210616
4554	ENSSSCG00000015645	NA	chr9	+	67111017	67111056	67107455	67107602	67111292	67111617	4554	4	0	0	2	0	0	1	17	9	6	12	7	6	9.5	3	5	0	9	0	1	3	10	1	4	9	6	5	5.83333	187	149	0.000599694	0.0665379	0.0773825	0.290669	0.213286
27665	ENSSSCG00000004612	RAB27A	chr1	+	116574758	116574940	116551463	116551581	116579030	116579205	27665	4	5	1	4	0	0	2.33333	3	4	0	2	5	4	3	1	0	0	0	1	1	0.5	1	9	2	4	2	3	3.5	298	149	0.000809337	0.0799372	0.28	0.0666667	0.213333
32025	ENSSSCG00000017592	MBTD1	chr12	-	27505340	27505483	27499418	27499620	27521431	27521529	32025	0	8	11	13	4	1	6.16667	7	13	13	9	8	4	9	0	0	0	1	0	4	0.833333	14	12	7	8	6	7	9	291	149	3.90302e-08	4.4643e-05	0.259716	0.045264	0.214452
5819	ENSSSCG00000012264	NA	chrX	+	41095365	41095529	41091270	41091380	41096053	41096180	5819	12	11	9	11	12	15	11.6667	5	5	0	0	1	3	2.33333	26	19	16	12	15	19	17.8333	0	0	0	3	1	0	0.666667	298	149	4.03211e-06	0.00188119	0.714286	0.930435	0.216149
23074	ENSSSCG00000013351	NAV2	chr2	-	39331432	39331498	39329997	39330042	39332179	39332647	23074	5	7	8	7	19	11	9.5	2	2	0	10	3	1	3	34	5	4	23	10	20	16	5	0	0	0	1	1	1.16667	214	149	0.000591396	0.0663599	0.687971	0.905202	0.217231
20327	ENSSSCG00000012591	AMOT	chrX	-	92632784	92632932	92629922	92630856	92639593	92639671	20327	3	6	7	7	7	5	5.83333	1	0	0	1	1	0	0.5	4	1	7	5	4	10	5.16667	2	2	0	2	1	2	1.5	296	149	0.000150517	0.025532	0.854498	0.634217	0.220281
38293	ENSSSCG00000002424	SPATA7	chr7	+	110315997	110316093	110314066	110314141	110321042	110321090	38293	13	8	11	7	6	6	8.5	0	1	0	0	0	0	0.166667	8	7	9	5	3	21	8.83333	0	1	6	1	0	3	1.83333	244	149	0.000110812	0.0203585	0.968889	0.746338	0.222552
5564	ENSSSCG00000004701	CATSPER2	chr1	+	127827911	127828079	127826886	127827113	127828519	127828657	5564	10	12	4	9	12	8	9.16667	0	2	0	0	2	2	1	9	3	11	3	8	4	6.33333	0	2	5	2	2	2	2.16667	298	149	0.000598676	0.0665379	0.820896	0.59375	0.227146
34406	ENSSSCG00000011632	NA	chr13	-	73882475	73882579	73881147	73881262	73884710	73884884	34406	3	7	19	7	7	8	8.5	0	4	2	0	0	4	1.66667	3	9	21	31	15	8	14.5	1	0	0	0	0	0	0.166667	252	149	0.000785464	0.0787791	0.750964	0.980931	0.229967
19768	ENSSSCG00000007477	NFATC2	chr17	-	52755058	52755146	52747946	52748034	52788057	52788747	19768	4	7	4	4	1	2	3.66667	6	2	0	0	2	3	2.16667	0	1	3	3	3	4	2.33333	1	1	0	0	0	1	0.5	236	149	0.000104557	0.0196159	0.516546	0.7466	0.230054
27410	ENSSSCG00000003854	ECHDC2	chr6	+	159338739	159338796	159326149	159326708	159343970	159344021	27410	0	5	6	0	2	1	2.33333	7	2	43	15	28	26	20.1667	10	5	11	0	7	12	7.5	29	9	11	16	1	4	11.6667	205	149	0.000286394	0.0389004	0.0775724	0.318452	0.240879
2017	ENSSSCG00000006620	TUFT1	chr4	-	97676064	97676139	97675564	97675666	97703437	97703595	2017	41	32	44	43	42	69	45.1667	20	8	0	17	5	17	11.1667	24	26	60	42	48	39	39.8333	0	0	2	2	0	0	0.666667	223	149	6.26166e-14	5.55065e-10	0.729917	0.975564	0.245647
22013	ENSSSCG00000013764	RFX1	chr2	+	65191109	65191226	65189933	65190041	65192326	65192422	22013	24	28	46	28	29	37	32	7	3	7	1	1	3	3.66667	27	19	24	19	12	20	20.1667	1	8	12	15	9	4	8.16667	265	149	0.000645348	0.0699779	0.83071	0.581318	0.249392
11263	ENSSSCG00000030616	RESF1	chr5	-	42284244	42284309	42266767	42266851	42298032	42298121	11263	3	7	8	6	11	8	7.16667	0	0	3	3	0	4	1.66667	2	3	7	9	2	9	5.33333	0	0	0	0	0	0	0	213	149	0.000424825	0.0514111	0.750498	1	0.249502
37780	ENSSSCG00000005173	HAUS6	chr1	+	203764201	203765248	203762776	203762909	203767189	203768062	37780	10	14	8	6	19	4	10.1667	0	0	1	0	1	0	0.333333	10	12	12	12	7	17	11.6667	10	4	0	2	0	0	2.66667	298	149	4.9526e-06	0.00214335	0.938462	0.686275	0.252187
36601	ENSSSCG00000009430	AKAP11	chr11	-	24714991	24715075	24714136	24714183	24718158	24718314	36601	22	10	28	24	19	14	19.5	15	10	4	4	21	16	11.6667	13	8	6	19	4	1	8.5	15	7	12	17	19	23	15.5	232	149	0.000739591	0.0751759	0.517714	0.260463	0.257252
6059	ENSSSCG00000030505	PLEKHN1	chr6	+	63322706	63323482	63322313	63322410	63323569	63323691	6059	10	10	18	17	13	5	12.1667	9	9	11	9	5	2	7.5	14	15	26	10	13	19	16.1667	8	3	2	3	2	2	3.33333	298	149	0.000894816	0.0855096	0.447853	0.708029	0.260176
20942	ENSSSCG00000034059	ST3GAL3	chr6	-	167480887	167480935	167436180	167436273	167558607	167558752	20942	9	16	6	6	4	12	8.83333	0	0	0	0	0	0	0	5	13	8	8	3	11	8	2	0	6	0	4	1	2.16667	196	149	4.60252e-06	0.00205908	1	0.73732	0.26268
23830	ENSSSCG00000016395	RIF1	chr15	-	779529	779607	779324	779440	779897	780044	23830	9	7	18	7	10	4	9.16667	1	6	0	1	1	0	1.5	7	0	14	4	6	9	6.66667	3	3	8	4	3	2	3.83333	226	149	0.000897106	0.0855096	0.801154	0.534146	0.267008
26606	ENSSSCG00000026473	ABCA8	chr12	+	11392340	11392526	11389545	11389772	11400341	11400510	26606	0	10	9	10	1	4	5.66667	2	1	0	6	3	0	2	7	7	4	5	8	4	5.83333	0	0	0	0	0	3	0.5	298	149	0.000214586	0.0329385	0.586207	0.853659	0.267452
10458	ENSSSCG00000005057	FBXO34	chr1	+	184618844	184618909	184599598	184599765	184686729	184689939	10458	4	6	3	4	0	2	3.16667	4	0	0	0	10	4	3	0	11	0	0	0	2	2.16667	10	4	5	14	3	13	8.16667	213	149	0.000169002	0.0275383	0.424756	0.156538	0.268218
13165	ENSSSCG00000008831	DCUN1D4	chr8	+	39008496	39008567	38982679	38982859	39018211	39018326	13165	9	10	6	6	6	7	7.33333	0	0	0	0	1	1	0.333333	2	8	2	5	1	11	4.83333	4	0	0	2	4	0	1.66667	219	149	0.000395825	0.0482308	0.937375	0.663646	0.273729
37781	ENSSSCG00000005173	HAUS6	chr1	+	203764210	203765248	203762776	203762909	203767189	203771126	37781	4	11	3	2	6	3	4.83333	0	0	1	0	1	0	0.333333	6	5	12	11	5	9	8	10	4	0	2	0	0	2.66667	298	149	6.0075e-05	0.0141069	0.878788	0.6	0.278788
37856	ENSSSCG00000003217	ASPDH	chr6	-	55342493	55342643	55340125	55340288	55343414	55343555	37856	12	8	27	12	6	9	12.3333	0	0	0	1	0	0	0.166667	15	5	11	6	10	16	10.5	0	6	0	2	6	0	2.33333	298	149	3.61134e-06	0.00173288	0.973684	0.692308	0.281377
1961	ENSSSCG00000012713	ATP11C	chrX	-	114406163	114406229	114394437	114396954	114406348	114406502	1961	7	5	4	1	2	4	3.83333	0	12	0	2	3	11	4.66667	0	0	1	0	0	2	0.5	1	1	4	9	4	5	4	214	149	4.03195e-08	4.46765e-05	0.363839	0.0800645	0.283775
18230	ENSSSCG00000031775	YAF2	chr5	-	73473988	73474088	73419803	73419956	73474181	73474253	18230	6	5	1	11	1	6	5	1	1	2	0	2	4	1.66667	13	10	8	15	10	10	11	0	0	0	1	2	0	0.5	248	149	4.2023e-05	0.0104403	0.643165	0.929665	0.2865
34732	ENSSSCG00000016639	FOXP2	chr18	-	31371387	31371589	31370218	31370295	31375730	31375814	34732	11	3	17	0	9	11	8.5	6	3	4	1	4	0	3	5	7	10	17	14	3	9.33333	0	1	0	3	0	0	0.666667	298	149	1.62526e-06	0.000914736	0.586207	0.875	0.288793
23996	ENSSSCG00000008018	MAPK8IP3	chr3	-	40208649	40208661	40206657	40206715	40214056	40214175	23996	2	7	9	2	4	3	4.5	0	0	0	0	0	0	0	2	4	12	2	6	3	4.83333	1	1	0	3	6	0	1.83333	160	149	0.000167598	0.0275124	1	0.710574	0.289426
10157	ENSSSCG00000043116	NA	chr6	-	62452237	62452364	62440509	62444078	62456331	62456517	10157	4	14	13	7	8	11	9.5	0	3	1	2	9	1	2.66667	15	14	13	15	10	11	13	0	0	1	0	1	0	0.333333	275	149	2.75524e-08	3.25651e-05	0.65873	0.954814	0.296085
14873	ENSSSCG00000038013	DIRAS1	chr2	+	75908770	75908969	75908508	75908620	75909209	75909330	14873	13	6	11	9	5	8	8.66667	0	4	0	5	2	5	2.66667	12	19	13	24	6	13	14.5	2	1	0	0	0	1	0.666667	298	149	8.80497e-07	0.000563553	0.619048	0.915789	0.296742
40942	ENSSSCG00000009978	AP1B1	chr14	-	46500414	46500568	46500248	46500311	46505802	46506033	40942	1	5	5	10	7	4	5.33333	0	1	0	4	0	7	2	3	6	2	2	7	7	4.5	0	0	0	2	0	0	0.333333	298	149	0.000691121	0.0727174	0.571429	0.870968	0.299539
15179	ENSSSCG00000036022	NA	chr4	+	1770540	1770601	1764779	1765238	1772238	1773325	15179	1	10	3	2	1	3	3.33333	12	2	4	3	2	5	4.66667	0	1	0	0	0	0	0.166667	10	1	2	2	2	4	3.5	209	149	7.78885e-09	1.20077e-05	0.337409	0.0328338	0.304576
40940	ENSSSCG00000009978	AP1B1	chr14	-	46500414	46500560	46500248	46500311	46505802	46506019	40940	1	5	5	10	5	4	5	0	1	0	4	0	7	2	3	5	2	2	7	7	4.33333	0	0	0	2	0	0	0.333333	294	149	0.000638708	0.069684	0.55889	0.868221	0.309331
33122	ENSSSCG00000021440	GPSM2	chr4	-	111151355	111151658	111141102	111141324	111165613	111165886	33122	7	11	6	6	8	11	8.16667	1	2	0	0	0	3	1	3	6	4	4	10	4	5.16667	1	2	9	0	1	3	2.66667	298	149	0.000795324	0.0791808	0.803279	0.492063	0.311215
42639	ENSSSCG00000009613	DMTN	chr14	+	6344961	6345027	6344771	6344779	6345307	6345388	42639	5	4	3	17	8	9	7.66667	0	0	0	2	2	1	0.833333	5	4	8	3	6	9	5.83333	0	1	7	1	4	7	3.33333	214	149	4.95671e-06	0.00214335	0.864967	0.549236	0.315731
26256	ENSSSCG00000014907	CREBZF	chr9	-	19591576	19591687	19589679	19590542	19592303	19592372	26256	12	13	15	11	11	13	12.5	1	4	5	4	7	0	3.5	11	5	1	8	3	11	6.5	3	7	9	9	11	3	7	259	149	0.000972865	0.0912589	0.672625	0.348193	0.324432
22909	ENSSSCG00000021791	SENP7	chr13	+	157600315	157600510	157558373	157558471	157615687	157615806	22909	7	3	1	3	0	7	3.5	0	3	1	0	1	0	0.833333	1	4	2	1	6	0	2.33333	1	0	3	7	0	2	2.16667	298	149	0.00096708	0.0909569	0.677419	0.35	0.327419
29322	ENSSSCG00000034373	TNRC6C	chr12	-	3880401	3880617	3877597	3877764	3892175	3894731	29322	16	14	3	8	5	5	8.5	2	0	0	0	0	0	0.333333	7	7	11	17	5	2	8.16667	0	0	6	6	2	3	2.83333	298	149	1.90817e-08	2.41642e-05	0.927273	0.590361	0.336911
31729	ENSSSCG00000015882	BAZ2B	chr15	-	66355250	66355544	66354048	66354109	66357121	66357383	31729	6	9	4	3	9	6	6.16667	2	1	1	4	0	5	2.16667	1	0	3	1	0	4	1.5	4	2	2	2	2	2	2.33333	298	149	0.000241967	0.035019	0.587302	0.243243	0.344058
33790	ENSSSCG00000008448	PREPL	chr3	+	96093173	96093239	96092333	96092503	96093851	96094392	33790	0	1	0	0	0	0	0.166667	8	1	6	6	13	6	6.66667	6	2	1	4	0	6	3.16667	6	3	2	6	4	1	3.66667	214	149	3.44666e-09	6.4322e-06	0.0171087	0.375514	0.358405
29681	ENSSSCG00000040434	KANSL3	chr3	+	57003611	57003833	57002836	57002888	57005466	57005609	29681	0	4	1	1	1	2	1.5	2	0	0	0	0	3	0.833333	0	0	1	0	2	0	0.5	2	7	0	2	0	1	2	298	149	0.000231564	0.0344517	0.473684	0.111111	0.362573
39025	ENSSSCG00000005689	FNBP1	chr1	-	270069218	270069401	270057915	270057945	270070355	270070553	39025	8	4	7	8	14	5	7.66667	0	6	0	1	2	1	1.66667	3	6	2	1	4	3	3.16667	3	4	2	3	4	3	3.16667	298	149	0.000158501	0.0262622	0.69697	0.333333	0.363636
7060	ENSSSCG00000039045	SLC26A2	chr2	+	151018017	151018741	151012134	151012311	151020628	151021531	7060	10	4	3	7	4	3	5.16667	5	4	3	1	3	1	2.83333	7	10	5	2	5	3	5.33333	0	1	0	0	1	1	0.5	298	149	2.15436e-08	2.63411e-05	0.476923	0.842105	0.365182
36219	ENSSSCG00000017100	MTRR	chr16	-	74269667	74269830	74268517	74268681	74270743	74270784	36219	24	57	20	0	0	0	16.8333	12	10	18	18	22	7	14.5	0	0	0	0	0	0	0	26	20	24	24	11	23	21.3333	298	149	3.07221e-09	6.05192e-06	0.367273	0	0.367273
24720	ENSSSCG00000007814	KIAA0556	chr3	-	19306459	19306536	19296599	19296769	19343730	19343786	24720	2	7	11	6	2	7	5.83333	2	0	0	0	0	1	0.5	2	2	1	14	3	0	3.66667	1	0	2	0	8	3	2.33333	225	149	1.6992e-05	0.0052338	0.885399	0.509956	0.375443
581	ENSSSCG00000001823	UROC1	chr7	+	53595591	53595742	53592624	53592863	53597163	53597291	581	15	10	11	21	16	19	15.3333	5	6	4	2	0	3	3.33333	13	4	6	9	4	9	7.5	9	9	12	10	4	4	8	298	149	2.13335e-05	0.00610034	0.69697	0.319149	0.377821
10725	ENSSSCG00000001659	KLC4	chr7	+	38121706	38121791	38120788	38120880	38122504	38122786	10725	3	1	1	1	3	5	2.33333	5	10	5	3	1	13	6.16667	2	3	12	4	5	10	6	8	0	1	8	0	0	2.83333	233	149	4.19586e-05	0.0104403	0.194826	0.575228	0.380402
21077	ENSSSCG00000026746	NA	chr13	-	79330783	79330858	79323252	79323358	79342073	79342130	21077	3	1	1	2	2	1	1.66667	0	0	0	0	2	1	0.5	3	1	2	2	0	0	1.33333	0	5	2	1	1	3	2	223	149	8.25851e-09	1.22013e-05	0.690134	0.30817	0.381965
8233	ENSSSCG00000013857	EPS15L1	chr2	+	61221962	61222095	61215987	61216070	61236905	61237111	8233	10	5	3	3	13	2	6	0	0	0	0	0	1	0.166667	3	8	6	3	9	1	5	0	2	4	0	0	7	2.16667	281	149	5.38229e-05	0.0128949	0.950221	0.550289	0.399932
23883	ENSSSCG00000022611	CAPRIN2	chr5	+	43066831	43067509	43065888	43065932	43070466	43070589	23883	3	7	0	11	5	5	5.16667	0	0	1	1	0	0	0.333333	0	2	4	5	1	0	2	1	1	0	1	2	2	1.16667	298	149	6.10051e-05	0.014138	0.885714	0.461538	0.424176
13104	ENSSSCG00000009435	NAA16	chr11	-	25541018	25541159	25535680	25535894	25541723	25541852	13104	7	5	1	6	7	16	7	6	13	4	15	10	8	9.33333	5	8	7	15	10	5	8.33333	1	2	2	4	0	1	1.66667	289	149	5.35918e-07	0.000387808	0.278852	0.720503	0.441651
114	ENSSSCG00000025023	PGGHG	chr2	+	99482	99542	99253	99393	100403	100614	114	6	1	12	5	10	3	6.16667	1	1	0	0	0	0	0.333333	2	3	9	3	0	0	2.83333	4	4	0	0	1	4	2.16667	208	149	8.53282e-07	0.00056029	0.929836	0.483674	0.446163
8603	ENSSSCG00000010134	TANGO2	chr14	+	51458668	51458739	51455313	51455402	51461931	51462036	8603	2	2	2	3	1	5	2.5	2	2	3	4	5	2	3	3	2	1	3	3	1	2.16667	0	0	0	0	2	0	0.333333	219	149	6.0437e-10	1.78581e-06	0.361826	0.815579	0.453753
27593	ENSSSCG00000023975	CCDC9B	chr1	+	130975981	130976089	130975583	130975697	130976674	130976830	27593	3	4	4	2	4	1	3	0	3	0	4	2	0	1.5	4	4	1	2	2	8	3.5	0	0	0	0	0	0	0	256	149	0.000339151	0.0433788	0.537906	1	0.462094
18724	ENSSSCG00000017623	VEZF1	chr12	-	34260014	34260235	34257387	34258082	34260782	34260908	18724	6	8	1	6	10	10	6.83333	0	0	0	0	7	1	1.33333	3	1	1	2	1	0	1.33333	3	6	0	1	1	1	2	298	149	7.1217e-06	0.00280579	0.719298	0.25	0.469298
27418	ENSSSCG00000003854	ECHDC2	chr6	+	159341122	159341220	159338739	159338796	159343970	159344021	27418	7	19	6	19	5	2	9.66667	0	13	4	0	1	1	3.16667	10	7	0	6	3	7	5.5	16	19	18	1	14	24	15.3333	246	149	2.79075e-06	0.00141363	0.648994	0.178482	0.470512
1122	ENSSSCG00000034191	SOX6	chr2	+	42949004	42949127	42947421	42947501	42977930	42978080	1122	0	1	0	5	0	2	1.33333	6	1	2	3	1	4	2.83333	0	0	4	4	11	2	3.5	2	1	1	0	1	0	0.833333	271	149	0.000122054	0.0215313	0.205553	0.697814	0.492262
37987	ENSSSCG00000023415	NA	chr1	+	82262454	82262663	82257333	82257405	82277553	82277740	37987	2	2	2	3	5	1	2.5	4	0	1	3	5	0	2.16667	6	2	7	5	5	8	5.5	0	1	0	0	1	0	0.333333	298	149	1.0881e-07	0.000104275	0.365854	0.891892	0.526038
26686	ENSSSCG00000008868	TDO2	chr8	+	44721358	44721438	44717092	44717200	44725356	44725951	26686	2	4	6	3	4	2	3.5	0	0	1	0	0	1	0.333333	7	4	2	3	2	3	3.5	9	3	3	0	1	12	4.66667	228	149	4.28917e-10	1.3826e-06	0.872803	0.328918	0.543885
